# Supplementary material for: Multicohort Analysis Identifies Monocyte Gene Signatures to Accurately Monitor Subset-Specific Changes in Human Diseases
Source: Front Immunol. 2021 May 14;12:659255. doi: 10.3389/fimmu.2021.659255 (PMC8160521; doi:10.3389/fimmu.2021.659255)
Supplement: Supplementary file 2 [file Table_1.xlsx]

## Sheet: Supplementary Table 1
#discovery datasets
gse	gpl	profiled cell(s)
GSE10220	GPL1946	Classical
GSE11864	GPL570	Classical
GSE14542	GPL8104	Classical
GSE16076	GPL6480	Classical
GSE16836	GPL570	Classical
GSE16836	GPL570	Non_Classical
GSE1746	GPL80	Classical
GSE17582	GPL6883	Classical
GSE18565	GPL570	Classical
GSE18565	GPL570	Non_Classical
GSE19443	GPL6947	Classical
GSE2040	GPL8300	Classical
GSE2135	GPL96	Classical
GSE22373	GPL570	Classical
GSE23746	GPL2700	Classical
GSE24247	GPL6480	Classical
GSE24496	GPL11010	Classical
GSE25505	GPL6254	Classical
GSE25505	GPL6254	Non_Classical
GSE25913	GPL6102	Classical
GSE25913	GPL6102	Intermediate
GSE28491	GPL570	Classical
GSE32575	GPL6102	Classical
GSE33273	GPL4133	Classical
GSE33440	GPL6947	Classical
GSE34407	GPL570	Classical
GSE34515	GPL570	Classical
GSE35179	GPL6480	Classical
GSE38424	GPL10558	Classical
GSE38542	GPL2895	Classical
GSE39642	GPL15846	Classical
GSE43484	GPL571	Classical
GSE47756	GPL10558	Classical
GSE50011	GPL10558	Classical
GSE50395	GPL4133	Classical
GSE51997	GPL570	Classical
GSE51997	GPL570	Non_Classical
GSE52900	GPL6947	Classical
GSE55447	GPL10558	Classical
GSE5580	GPL96	Classical
GSE56035	GPL6244	Classical
GSE57736	GPL13497	Classical
GSE58539	GPL10558	Classical
GSE6054	GPL570	Classical
GSE60601	GPL570	Classical
GSE61399	GPL570	Classical
GSE65517	GPL10558	Classical
GSE66936	GPL570	Intermediate
GSE66936	GPL570	Classical
GSE66936	GPL570	Non_Classical
GSE67983	GPL10558	Classical
GSE70476	GPL20652	Classical
GSE7158	GPL570	Classical
GSE72642	GPL570	Classical
GSE7638	GPL571	Classical
GSE7893	GPL96	Classical
GSE9820	GPL6255	Classical

## Sheet: Supplementary Table 2
#GSEA on classical monocytes effect sizes
pathway	pval	padj	ES	NES	nMoreExtreme	size	leadingEdge
PILON_KLF1_TARGETS_DN	1.00004e-05	0.000748596	-0.339418	-1.3596	0	1897	SASH3|LPCAT1|LAMTOR4|MPEG1|SGPP1|CNEP1R1|DDX39A|MARCKSL1|SNX18|SKP1|RAP1GAP2|SKA2|KDM2B|IFNAR2|PLGRKT|ID2|FNIP2|MMGT1|HNRNPAB|SNRPB|BTK|TEX30|MAGOH|C6orf136|TBCB|ZBTB18|ACOT9|CYTIP|ATXN1L|ARHGEF18|PSMG2|HADHB|GYG1|CBFB|CHMP2B|RGCC|H2AFZ|ZFAND2A|CD300LF|HNRNPK|NAA20|C16orf91|KLF6|PAG1|CWC15|SFR1|HMGN1|DBF4|ZBTB2|CDK2AP1|RASSF5|UBR7|THYN1|ABRACL|PTP4A1|CRIP1|SNAPIN|TBCA|AP3S1|DPY30|GPN1|RPIA|MGME1|…
GO_CELL_CYCLE	1.0001e-05	0.000748596	-0.329446	-1.31852	0	1705	LAMTOR4|CNEP1R1|SAPCD2|ZNF703|TCF7L2|SNX18|SKP1|UBE2S|BOD1|SKA2|NPM1|ID2|CENPW|NTMT1|SLC25A33|DDIT3|RBBP8|ACTB|WHAMM|SIRT7|KLF4|PSME2|AUNIP|KDM8|CENPC|CDKN1C|ANAPC16|PSMG2|LAMTOR5|RPL26|CALM3|TUBA3E|RHOC|HAUS3|PSMD10|CDKN1A|CHMP2B|RGCC|DCTN3|NUDT15|TICRR|CEP131|MEPCE|DBF4|RPL23|CDK2AP1|CDKN1B|PTP4A1|TTC19|TNF|BABAM1|CCNH|FAM32A|HAUS7|SIK1|CKS2|EPC1|LAMTOR2|DDRGK1|PLK5|PSMB8|UBE2E1|NAE1|RBX1|ZPR1|…
PUJANA_BRCA1_PCC_NETWORK	1.00019e-05	0.000748596	-0.423826	-1.69473	0	1542	EIF4A1|DDX39A|VDAC2|UBE2S|RABGGTB|NPM1|IFNAR2|RPS25|UCHL3|NHP2|HNRNPAB|SNRPB|NSA2|RBBP8|OARD1|THAP9-AS1|BTK|TEX30|MAGOH|PSME2|PFKFB3|INSIG1|DDX21|CENPC|NDUFS6|ADA|LAMTOR5|CBFB|GGCT|UBE2N|HAUS3|PSMD10|H2AFZ|HNRNPK|ETF1|COX7A2L|HMGN1|DBF4|RPL23|LDHA|GCFC2|TMEM183A|RPL35|TBCA|AP3S1|GPN1|RPIA|TNF|PRDX1|HMGXB4|ICE1|DNTTIP2|HNRNPF|SUCLG2|EIF5|RWDD3|OXSR1|CCNH|MIEF1|SLC25A5|DBI|AZIN1|SMNDC1|KARS|DNASE1L…
GO_RNA_BINDING	1.00024e-05	0.000748596	-0.37047	-1.48118	0	1520	EIF4A1|DDX39A|KDM2B|NPM1|RPS25|RSRC2|FAU|CMSS1|MRPL15|NHP2|HNRNPAB|SNRPB|NSA2|WRAP53|MAGOH|CLUH|RPS18|DDX21|ATXN1L|HADHB|RPL26|UBE2N|KDM1A|SIDT2|EIF6|RPP25L|HNRNPK|MRPS35|KNOP1|MYO18A|ZC3H7A|ETF1|CWC15|MEPCE|RPL23|SRP14|RPL35|TBCA|MRPL27|RPL22L1|NOP10|PRDX1|RPS16|DNTTIP2|NOP58|HNRNPF|ENDOV|EIF5|FAM32A|FYTTD1|SLC25A5|MRPL9|MRPL21|ZCRB1|SRBD1|SMNDC1|KARS|EXOSC9|RPL22|SRA1|RPS5|RPL14|NOA1|RBMX|CCDC5…
GO_MITOCHONDRION	1.00036e-05	0.000748596	-0.392453	-1.56806	0	1425	NDUFAF5|VDAC2|STPG1|SLC25A51|COX14|APOPT1|MRPL15|SLC25A33|FIBP|RMDN3|DDX21|NDUFS6|SOD1|ACOT9|HADHB|CALM3|MMADHC|HAUS3|CMC4|NDUFA4|CMC2|AZIN2|MRPS35|MYL10|UQCRC1|SMIM20|UQCRFS1|CWC15|MAP1LC3B|COX7A2L|GLOD4|CHCHD2|MICU2|TTC19|NDUFA13|GPN1|MGME1|MRPL27|MRPL49|MOAP1|BCL2A1|PHYH|BOLA3|SUCLG2|FIS1|MIEF1|YWHAQ|COX7A2|COX8A|SLC25A5|MRPL9|RSAD1|MRPL21|MRPL57|KARS|COX6C|TMEM126A|PACS2|MRPL24|MTHFD1|NDUFA9|…
DIAZ_CHRONIC_MEYLOGENOUS_LEUKEMIA_UP	1.0005e-05	0.000748596	-0.38985	-1.55685	0	1353	SGPP1|MARCKSL1|SKP1|HNRNPAB|RBBP8|BTK|MAGOH|DDX21|SOD1|TBCB|ACOT9|ADPRM|PSMG2|HADHB|CBFB|UBE2N|PSMD10|ITPA|HNRNPK|MRPS35|UQCRC1|ETF1|MAP1LC3B|DBF4|CDK2AP1|PAPSS1|MICU2|CRIP1|MRPL49|R3HDM4|PHYH|SMS|HNRNPF|EIF5|OXSR1|CCNH|GLO1|KLHDC2|AZIN1|MXI1|SMNDC1|KARS|MORF4L1|MTHFD1|NDUFV2|PNP|UBE2E1|DCTN6|ZPR1|TBK1|SNW1|DECR1|ODC1|RSL24D1|PEF1|GNAI3|NCBP2|OAT|NDUFAB1|RFC4|TSG101|ARPC3|HK1|PITPNB|RAP2C|EIF2D|R…
DODD_NASOPHARYNGEAL_CARCINOMA_DN	1.00059e-05	0.000748596	-0.347926	-1.38903	0	1307	SNHG17|KANSL2|DDX39A|NDUFAF5|MARCKSL1|ZFAS1|C15orf61|BOD1|RABGGTB|CTSL|NPM1|ID2|CMSS1|C2orf69|HNRNPAB|RBBP8|THAP9-AS1|DDX21|ADA|GGCT|GPR137B|H2AFZ|KNOP1|SPOPL|TICRR|NTAN1|CENPU|DBF4|ZBTB2|LDHA|MS4A4A|GCFC2|ABRACL|SNX10|AKIP1|MGME1|HMGXB4|NOP58|MIEF1|YWHAQ|MRPL9|OSTC|ZCRB1|CKS2|RPL22|MRPL24|BZW2|SH2B3|RBMX|CCDC59|PDRG1|TMEM38B|TBK1|KPNA2|TSEN15|NAP1L1|C19orf54|STARD3NL|EEF1E1|TMEM167A|NCBP2|PRR11|…
GO_CATALYTIC_COMPLEX	1.0006e-05	0.000748596	-0.366047	-1.46123	0	1298	PHF19|KANSL2|CNEP1R1|SKP1|UBE2S|RABGGTB|IRF2BPL|NHP2|WDR82|SNRPB|GID8|ACTB|MAGOH|PSME2|PIGA|NDUFS6|ANAPC16|DRC1|CALM3|DNAJB2|UBE2N|KAT5|PSMD10|CDKN1A|ZFAND2A|NDUFA4|HNRNPK|SPOPL|NAA20|UQCRC1|UQCRFS1|YPEL5|CWC15|CDKN1B|KLHL15|STUB1|NDUFA13|SHOC2|KAT7|DPY30|NOP10|TMEM258|HMGXB4|HNRNPF|SUCLG2|CCNH|GNGT2|OSTC|RNF19B|FBXW4|MORF4L1|SIK1|EXOSC9|POLR2I|CKS2|TADA2B|EPC1|NDUFA9|NDUFV2|PSMB8|NDUFA1|UBE2E1|R…
PUJANA_ATM_PCC_NETWORK	1.00063e-05	0.000748596	-0.354079	-1.41376	0	1331	SASH3|DDX39A|UBE2S|NPM1|IFNAR2|RPS25|NHP2|HNRNPAB|SNRPB|NSA2|RBBP8|POU2F2|OARD1|THAP9-AS1|RNF139|BTK|MAGOH|PSME2|PFKFB3|DDX21|CENPC|ARHGEF18|CBFB|H2AFZ|HNRNPK|HMGN1|RPL23|LDHA|GCFC2|TBCA|AP3S1|CSK|GPN1|RPIA|TNF|ICE1|DNTTIP2|SNRNP27|HNRNPF|RWDD3|OXSR1|SMNDC1|PHTF2|RPL22|RPL14|PSMB8|UBE2E1|NAE1|RPL36AL|AHSA1|RBMX|IFT20|POLE|SNW1|NAP1L1|SET|KHNYN|ODC1|GCH1|NCBP2|CXCR4|RFC4|ARPC3|RPS23|PITPNB|GMFG|FA…
GO_CELL_CYCLE_PROCESS	1.00074e-05	0.000748596	-0.346975	-1.38449	0	1260	LAMTOR4|CNEP1R1|SAPCD2|TCF7L2|SNX18|SKP1|UBE2S|BOD1|NPM1|ID2|CENPW|NTMT1|SLC25A33|DDIT3|RBBP8|WHAMM|SIRT7|KLF4|PSME2|AUNIP|KDM8|CENPC|CDKN1C|ANAPC16|PSMG2|LAMTOR5|RPL26|CALM3|RHOC|HAUS3|PSMD10|CDKN1A|CHMP2B|RGCC|DCTN3|TICRR|CEP131|MEPCE|DBF4|RPL23|CDKN1B|TTC19|BABAM1|CCNH|HAUS7|CKS2|EPC1|LAMTOR2|DDRGK1|PLK5|PSMB8|UBE2E1|NAE1|RBX1|ZPR1|TUBA1A|POLE|UXT|PRR11|HSP90AA1|PSMB9|RFC4|TSG101|RASA1|PPP1R15…
BLALOCK_ALZHEIMERS_DISEASE_DN	1.00112e-05	0.000748596	-0.378239	-1.50824	0	1192	UCHL3|MRPL15|FIBP|PSMG2|LAMTOR5|CALM3|MOB4|UBE2N|PSMD10|EIF6|NDUFA4|HNRNPK|UQCRC1|YPEL5|BHLHE40|COX7A2L|GLOD4|CHCHD2|LDHA|SMAP1|PAPSS1|THYN1|SNX10|TBCA|AP3S1|MOAP1|SNRNP27|EIF5|CCNH|FAM32A|GLO1|COX7A2|ARPC5L|COX8A|SLC25A5|AZIN1|MRPL57|PGAM1|CKS2|COX6C|MAGED1|LAMTOR2|MTHFD1|RPL14|NDUFV2|NAE1|DCTN6|RBX1|AHSA1|RBMX|TBK1|TMEM208|KPNA2|BCAS2|GCH1|EEF1E1|NCBP2|OAT|HSP90AA1|DUSP5|NDUFAB1|TSG101|ARPC3|PI…
GO_ENVELOPE	1.00193e-05	0.000748596	-0.375622	-1.49574	0	1069	CNEP1R1|NDUFAF5|VDAC2|SLC25A51|RAP1GAP2|COX14|MRPL15|ATRAID|SLC25A33|RMDN3|TMC6|NDUFS6|SOD1|HADHB|CALM3|SCRN1|DNAJB2|CMC4|NDUFA4|MRPS35|UQCRC1|SMIM20|UQCRFS1|COX7A2L|CHCHD2|MICU2|TTC19|NDUFA13|MRPL27|MRPL49|MOAP1|BCL2A1|FIS1|MIEF1|COX7A2|COX8A|KLHDC2|SLC25A5|MRPL9|MRPL21|MRPL57|COX6C|TMEM126A|EPC1|MRPL24|NDUFA9|NDUFV2|NDUFA1|NOA1|MPC2|COX16|TMEM38B|MRPL54|TMEM120A|GCH1|MRPS36|SLC52A3|NDUFAB1|RBM1…
GRAESSMANN_APOPTOSIS_BY_DOXORUBICIN_UP	1.00198e-05	0.000748596	-0.380236	-1.51415	0	1074	UBALD2|SGPP1|DDX39A|MARCKSL1|ZNF703|SKP1|ATG101|C9orf78|SLC25A33|DDIT3|WRAP53|SIRT7|TMC6|ADA|HMOX1|UPP1|MOB2|GGCT|DNAJB2|TP53INP2|ITPA|ATP6V0B|CDKN1A|SIDT2|MXD4|RGCC|ZFAND2A|DCTN3|CXorf40A|YPEL5|RASSF5|THYN1|SRP14|PTP4A1|MOAP1|DNAJB1|RNF181|MAP7D1|RABGEF1|FAM32A|OSER1|FYTTD1|RNF19B|FBXW4|TECPR1|EXOSC9|FAM110A|LMBR1L|FAM192A|PNP|UBE2E1|PIGF|ZPR1|PDRG1|SH3BGRL3|CMPK2|GCH1|MAFB|ZBTB8OS|CXCR4|TANGO2|…
DANG_BOUND_BY_MYC	1.00261e-05	0.000748596	-0.360589	-1.43481	0	1016	EIF4A1|VDAC2|NPM1|RPS25|ID2|SNRPB|RBBP8|MAGOH|NDUFS6|SOD1|HMOX1|CYTIP|HADHB|LAMTOR5|RPL26|PSMD10|H2AFZ|DCTN3|ETF1|COX7A2L|CDKN1B|LDHA|GCFC2|YIF1A|PTP4A1|STUB1|DPY30|RRAS|RPS16|HIST2H2AA3|RABGEF1|DGCR6|NFIL3|DBI|AZIN1|CKS2|TMEM126A|RPL22|EPC1|RPS5|MTHFD1|NDUFA1|PIGF|ZPR1|SCAMP3|NAP1L1|UXT|ODC1|RSL24D1|EEF1E1|RAB8A|NCBP2|PYCARD|RBM15B|IER5|DNAJA2|IDH3B|MDH1|SERF1B|RCC1|PDHA1|POLD2|NDUFB5|RFX5|CEBPA…
ACEVEDO_LIVER_CANCER_UP	1.00346e-05	0.000748596	-0.413658	-1.64377	0	927	DENND5A|CNEP1R1|C6orf226|UBE2S|VOPP1|PLGRKT|CMSS1|SIRT7|OARD1|DDX21|ADPRM|GPR137B|UBE2N|ANXA2R|PSMD10|CHMP2B|H2AFZ|NTAN1|C16orf91|YPEL5|TMEM167B|RPL23|ANKMY2|MS4A7|PAPSS1|MICU2|TMEM183A|PTP4A1|AP3S1|DNAJB1|HIST2H2AA3|GSKIP|MRPL9|OSTC|SMNDC1|CYSTM1|GTF3C6|CKS2|FAM192A|RPL14|BZW2|PSMB8|BRK1|RBX1|JKAMP|RBMX|ZPR1|TUBA1A|TMEM38B|KPNA2|TSEN15|MAFB|EEF1E1|UBLCP1|GNAI3|LYSMD2|NCBP2|RFC4|PLVAP|GMFG|NTPCR|…
GO_MITOCHONDRIAL_PART	1.00349e-05	0.000748596	-0.41982	-1.66845	0	933	NDUFAF5|VDAC2|SLC25A51|COX14|MRPL15|SLC25A33|RMDN3|NDUFS6|SOD1|ACOT9|HADHB|CALM3|CMC4|NDUFA4|MRPS35|UQCRC1|SMIM20|UQCRFS1|COX7A2L|CHCHD2|MICU2|TTC19|NDUFA13|MRPL27|MRPL49|MOAP1|BCL2A1|SUCLG2|FIS1|MIEF1|COX7A2|COX8A|SLC25A5|MRPL9|MRPL21|MRPL57|KARS|COX6C|TMEM126A|MRPL24|NDUFA9|NDUFV2|NDUFA1|NOA1|MPC2|COX16|DECR1|TRMT10C|MRPL54|MRPS36|OAT|NDUFAB1|MRPL1|HK1|PMAIP1|PRIMPOL|HAGH|COX20|GARS|PPP1R15A|NU…
GO_MITOTIC_CELL_CYCLE	1.00349e-05	0.000748596	-0.364663	-1.44925	0	933	CNEP1R1|SAPCD2|SNX18|SKP1|UBE2S|BOD1|SKA2|ID2|CENPW|RBBP8|SIRT7|KLF4|PSME2|KDM8|CENPC|CDKN1C|ANAPC16|PSMG2|RPL26|CALM3|TUBA3E|RHOC|HAUS3|PSMD10|CDKN1A|CHMP2B|RGCC|DCTN3|NUDT15|TICRR|CEP131|MEPCE|DBF4|CDKN1B|TTC19|TNF|CCNH|HAUS7|SIK1|CKS2|PLK5|PSMB8|UBE2E1|NAE1|RBX1|ZPR1|TUBA1A|POLE|HSP90AA1|PSMB9|RASA1|CEP63|PSME1|UBE2E2|CNOT10|SPDL1|UNC119|RCC1|HAUS1|ZNF830|MAD1L1|PIM3|PSMC5|CEP85|LCMT1|CHMP1A|E…
GO_NUCLEOLUS	1.00349e-05	0.000748596	-0.376859	-1.49769	0	932	SAPCD2|ARL4A|KDM2B|DEDD2|NPM1|RPS25|CENPW|NHP2|WDR82|NSA2|SIRT7|OARD1|DDX21|HMOX1|ATXN1L|MOB2|RPL26|UBE2N|KAT5|CDKN1A|EIF6|RGCC|DCTN3|SPATA24|CERKL|KNOP1|MAGED2|KLF6|COX7A2L|RPL23|GCFC2|VPS51|RPL35|TBCA|NOP10|DNAJB1|DNTTIP2|NOP58|RABGEF1|ENDOV|FAM32A|MXI1|EXOSC9|POLR2I|DDRGK1|PLK5|SNORD89|ZPR1|BCAS2|TSEN15|BEND3|RSL24D1|EEF1E1|UBLCP1|GNAI3|RPL36|PYCARD|TSG101|SNX15|PAK1IP1|LSM6|PDHA1|SESN1|RRP1B|…
FISCHER_DREAM_TARGETS	1.00359e-05	0.000748596	-0.379766	-1.50883	0	919	PHF19|DDX39A|SAPCD2|UBE2S|SNRNP25|SKA2|CENPW|CMSS1|C2orf69|WDYHV1|HNRNPAB|SNRPB|WRAP53|OARD1|TEX30|AUNIP|PIGA|DDX21|CENPC|GGCT|HAUS3|KDM1A|H2AFZ|CMC2|KNOP1|TICRR|CENPU|SFR1|DBF4|UBR7|KAT7|RPIA|RPL22L1|HMGXB4|NOP58|HNRNPF|HAUS7|AZIN1|KCTD9|SMNDC1|EXOSC9|CKS2|PHTF2|FAM110A|MTHFD1|POLE|KPNA2|TSEN15|NAP1L1|RAB8A|PRR11|HSP90AA1|RFC4|PMAIP1|PRIMPOL|HIST2H2AC|COX20|GARS|MTFR2|NUDT1|HNRNPH3|SRSF10|SPDL1|…
LOPEZ_MBD_TARGETS	1.00407e-05	0.000748596	-0.382809	-1.52027	0	902	EIF4A1|PHF19|UBE2S|MRPL15|WDR82|ATRAID|NSA2|POU2F2|CLUH|PSME2|INSIG1|DDX21|SOD1|CDKN1C|ADA|UPP1|IFITM3|METTL23|RHOC|KDM1A|ATP6V0B|CDKN1A|EIF6|MXD4|MT1X|LDHA|CXorf40B|PTP4A1|TBCA|AP3S1|TMEM258|PRDX1|HNRNPF|YWHAQ|GLO1|COX8A|RSAD1|OSTC|EVL|SRA1|NDUFV2|DCTN6|RBX1|RPL36AL|TUBA1A|CYFIP2|BCAS2|NAP1L1|SET|RAB8A|ZBTB8OS|MRFAP1|PSMB9|NDUFAB1|ARPC3|TPD52L2|EIF2A|ACTR1B|COX20|GARS|NUDT1|AIP|HSBP1|MAP4K2|TOMM…
LEE_BMP2_TARGETS_DN	1.00541e-05	0.000748596	-0.376826	-1.4945	0	835	DDX39A|CENPW|UCHL3|NHP2|MMGT1|HNRNPAB|TEX30|CLUH|PIGA|DDX21|PBDC1|HAUS3|RGCC|KNOP1|NAA20|ETF1|DBF4|CDK2AP1|LDHA|RWDD4|MOAP1|DNAJB1|NOP58|HAUS7|AZIN1|RANGRF|PGAM1|ACKR3|MTHFD1|NOA1|CSRNP1|AHSA1|KPNA2|BEND3|TRMT10C|MEDAG|ODC1|DCTPP1|GCH1|EEF1E1|TMEM167A|HSP90AA1|IER5|NAF1|DNAJA2|LSM6|NAMPT|TSR2|SRSF10|GPD1L|SPDL1|RCC1|PHF5A|DUT|RRP1B|NDC1|AKIRIN1|PIM3|HSPE1|RNF4|NME1|TOMM20|MRPL18|LRR1|CHD1|GOLT1B|…
ACEVEDO_LIVER_TUMOR_VS_NORMAL_ADJACENT_TISSUE_UP	1.00619e-05	0.000748596	-0.486987	-1.93043	0	813	DENND5A|CNEP1R1|C6orf226|UBE2S|VOPP1|RPS25|PLGRKT|CMSS1|NHP2|AMZ2|MMGT1|SNRPB|ARFGAP3|GID8|MAGOH|DDX21|ACOT9|C12orf57|WDR45B|RPL26|POMGNT2|GPR137B|UBE2N|ANXA2R|PSMD10|H2AFZ|ETF1|TMEM167B|ANKMY2|PAPSS1|TMEM183A|AP3S1|DPY30|GPN1|NOP10|TMEM258|HIST2H2AA3|MIEF1|COX7A2|GSKIP|MRPL9|OSTC|CYSTM1|CKS2|RPS5|MRPL24|BZW2|NOA1|RPL36AL|MPC2|TUBA1A|TMEM38B|SCAMP3|KPNA2|TSEN15|SET|WBP1L|ODC1|DCTPP1|MAFB|EEF1E1|U…
GO_RIBONUCLEOPROTEIN_COMPLEX	1.00642e-05	0.000748596	-0.410105	-1.62525	0	801	MIR302B|SNRNP25|NPM1|C9orf78|RPS25|MRPL15|NHP2|MIRLET7D|HNRNPAB|SNRPB|NSA2|WRAP53|ACTB|MAGOH|RPS18|RPL26|EIF6|HNRNPK|MRPS35|CWC15|RPL23|GCFC2|SRP14|RPL35|MRPL27|MRPL49|RPL22L1|NOP10|RPS16|NOP58|HNRNPF|MRPL9|MRPL21|ZCRB1|MRPL57|SMNDC1|RPL22|SRA1|RPS5|MRPL24|RPL14|RPL36AL|RBMX|TUBA1A|SNW1|BCAS2|TRMT10C|MRPL54|RSL24D1|MRPS36|RPL36|NDUFAB1|RPS4Y1|MRPL1|RPS23|EIF2D|EIF2A|NAF1|NFKBIZ|NAA38|RPL26L1|LSM6…
GO_CELLULAR_RESPONSE_TO_DNA_DAMAGE_STIMULUS	1.00678e-05	0.000748596	-0.364811	-1.44505	0	780	NPM1|FNIP2|CDIP1|DDIT3|WRAP53|RBBP8|OARD1|AUNIP|ZBTB18|HMOX1|RPL26|UBE2N|KAT5|PSMD10|KDM1A|CDKN1A|RGCC|HNRNPK|MRPS35|TICRR|UVSSA|SFR1|HMGN1|CDKN1B|KLHL15|CRIP1|STUB1|TNF|MGME1|MOAP1|BCL2A1|ENDOV|BABAM1|CCNH|MORF4L1|POLR2I|ACKR3|RBX1|POLE|AP5S1|SNW1|EEF1E1|PYCARD|RFC4|PMAIP1|PRIMPOL|ALKBH3|PPP1R15A|CEP63|NUDT1|POLR2G|UBE2E2|CNOT10|DNAJA1|XIAP|POLD2|UBE2A|ZNF830|WDR70|DDB2|UBE2L6|SSRP1|MLH1|RPA3|PA…
WEI_MYCN_TARGETS_WITH_E_BOX	1.00745e-05	0.000748596	-0.430693	-1.70487	0	758	LPCAT1|KANSL2|NDUFAF5|C15orf61|RABGGTB|C9orf78|CMSS1|UCHL3|MRPL15|DDX21|NDUFS6|CBFB|GGCT|CALM3|PBDC1|MOB4|UBE2N|ATP6V0B|CMC2|MRPS35|NUDT15|ETF1|ZBTB2|ABRACL|CSK|MRPL27|DNTTIP2|MAP7D1|NOP58|EIF5|DCSTAMP|ARPC5L|DBI|SMNDC1|SLC52A2|EXOSC9|PNP|NAE1|JKAMP|AHSA1|CCDC59|TMEM38B|TRMT10C|ODC1|DCTPP1|MRPS36|STARD3NL|EEF1E1|TMEM167A|LYSMD2|OAT|ICAM2|DUSP5|MRPL1|FAM216A|MTFR2|RBBP7|LSM6|NAMPT|PTS|XIAP|SPDL1|R…
MARTENS_TRETINOIN_RESPONSE_DN	1.00755e-05	0.000748596	-0.407623	-1.61329	0	751	MARCKSL1|ZFAS1|C15orf61|RABGGTB|RPS25|CD68|C2orf69|ATRAID|DDIT3|TEX30|PSMG2|RPL26|GGCT|METTL23|HNRNPK|ORAI1|MEPCE|HMGN1|RPL23|CHCHD2|RPL35|PTP4A1|SNAPIN|VPS9D1|RRAS|TMEM258|RPS16|HNRNPF|EIF5|MICAL1|BABAM1|MRPL57|CKS2|TMEM126A|RPS5|RPL14|RBMX|TMEM208|IFT20|UXT|PSMG3|TRMT10C|RPL36|RBM15B|RFC4|RPS23|RAP2C|FAM216A|NAA38|HNRNPH3|IDH3B|FABP5|DUT|POLD2|ZSCAN32|DRAP1|HSPE1|PTMA|MYO1G|RPS10|RPL4|MPLKIP|CO…
BENPORATH_MYC_MAX_TARGETS	1.00817e-05	0.000748596	-0.386833	-1.53033	0	737	VDAC2|RPS25|RBBP8|MAGOH|NDUFS6|SOD1|CYTIP|HADHB|LAMTOR5|PSMD10|H2AFZ|DCTN3|ETF1|COX7A2L|CDKN1B|LDHA|GCFC2|YIF1A|RPL35|PTP4A1|STUB1|RRAS|HIST2H2AA3|RABGEF1|DGCR6|DBI|AZIN1|CKS2|EPC1|RPS5|MTHFD1|NDUFA1|PIGF|ZPR1|SCAMP3|UXT|RSL24D1|EEF1E1|RAB8A|NCBP2|RBM15B|IER5|SNX15|RASA1|DNAJA2|IDH3B|MDH1|SERF1B|FABP5|NDUFB5|RFX5|PSMC5|DIABLO|MAN2A1|ABCB10|HSPE1|ZNF593|SNRPD3|ETFA|RNF4|NME1|LANCL1|COX7C|KIF20B|ND…
PUJANA_CHEK2_PCC_NETWORK	1.00862e-05	0.000748596	-0.491087	-1.94222	0	728	DDX39A|UBE2S|NPM1|UCHL3|NHP2|HNRNPAB|SNRPB|NSA2|RBBP8|THAP9-AS1|MAGOH|PSME2|INSIG1|DDX21|CENPC|ADA|CBFB|UBE2N|HAUS3|H2AFZ|HMGN1|DBF4|RPL23|LDHA|GCFC2|TBCA|AP3S1|GPN1|RPIA|PRDX1|DNTTIP2|HNRNPF|OXSR1|MIEF1|SLC25A5|DBI|SMNDC1|KARS|CKS2|COX6C|NDUFV2|UBE2E1|NAE1|AHSA1|RBMX|IFT20|POLE|KPNA2|NAP1L1|SET|ODC1|GCH1|EEF1E1|NCBP2|HSP90AA1|RFC4|FAM216A|NUDT1|TP53TG1|LSM6|POLR2G|PRPSAP2|IDH3B|SRSF10|FABP5|RCC1…
KIM_ALL_DISORDERS_OLIGODENDROCYTE_NUMBER_CORR_UP	1.00905e-05	0.000748596	-0.504987	-1.99657	0	718	ST3GAL5|MARCKSL1|ARL4A|RAP1GAP2|ZMAT4|FAU|FIBP|SNRPB|DDIT3|JOSD1|SOD1|TBCB|ARHGEF18|HADHB|LAMTOR5|TCTA|GGCT|CALM3|DNAJB2|PSMD10|ITPA|KDM1A|ATP6V0B|EIF6|DCTN3|MAGED2|UQCRC1|UQCRFS1|MAP1LC3B|COX7A2L|HMGN1|VPS51|SRP14|RPL35|SHOC2|MRPL49|C1orf216|DNAJB1|PRDX1|RPS16|YWHAQ|GLO1|COX7A2|COX8A|TSC22D4|PFDN5|MAGED1|NDUFA1|RPL36AL|AHSA1|TUBA1A|SCAMP3|CYFIP2|HMCES|PEF1|OAT|NDUFAB1|ATOX1|FAM193A|LYRM9|HAGH|RA…
SCHLOSSER_SERUM_RESPONSE_DN	1.01137e-05	0.000748596	-0.408409	-1.61205	0	671	SKP1|NSA2|CMTR1|TOB1|MAGOH|KLF4|PSME2|INSIG1|ZBTB18|LAMTOR5|CALM3|PSMD10|CHMP2B|H2AFZ|KNOP1|CXorf40A|MAP1LC3B|COX7A2L|HMGN1|CDK2AP1|MICU2|PTP4A1|TBCA|GPN1|PRDX1|EIF5|RWDD3|CCNH|YWHAQ|GLO1|COX7A2|SLC25A5|AZIN1|SMNDC1|COX6C|DCTN6|NAP1L1|SET|DECR1|HMCES|GCH1|NCBP2|ICAM2|PMAIP1|GMFG|TMEM251|SEC11A|LSM6|ABHD3|PRPSAP2|MDH1|TOMM7|HSPA13|SEC13|SRP19|UBE2L6|NMI|ABCB10|HMGN3|PTMA|STX12|TSNAX|GALNT1|LANCL1|…
GO_MITOCHONDRIAL_ENVELOPE	1.01234e-05	0.000748596	-0.439695	-1.73456	0	659	NDUFAF5|VDAC2|SLC25A51|COX14|MRPL15|SLC25A33|RMDN3|NDUFS6|SOD1|HADHB|CALM3|CMC4|NDUFA4|MRPS35|UQCRC1|SMIM20|UQCRFS1|COX7A2L|CHCHD2|MICU2|TTC19|NDUFA13|MRPL27|MRPL49|MOAP1|BCL2A1|FIS1|MIEF1|COX7A2|COX8A|SLC25A5|MRPL9|MRPL21|MRPL57|COX6C|TMEM126A|MRPL24|NDUFA9|NDUFV2|NDUFA1|NOA1|MPC2|COX16|MRPL54|MRPS36|NDUFAB1|MRPL1|HK1|PMAIP1|COX20|PPP1R15A|COX6B1|TOMM7|MTCH1|MARCH5|NDUFB5|TMEM11|GOLPH3|DIABLO|AB…
KIM_BIPOLAR_DISORDER_OLIGODENDROCYTE_DENSITY_CORR_UP	1.01281e-05	0.000748596	-0.50661	-1.99751	0	644	MARCKSL1|ARL4A|RPS25|FAU|FIBP|HNRNPAB|RPS18|SOD1|TBCB|ARHGEF18|LAMTOR5|GYG1|TCTA|GGCT|SCRN1|MOB4|PSMD10|ITPA|KDM1A|ATP6V0B|EIF6|DCTN3|HNRNPK|UQCRC1|UQCRFS1|COX7A2L|HMGN1|CDK2AP1|ANKMY2|VPS51|SRP14|RPL35|SHOC2|MOAP1|C1orf216|PRDX1|YWHAQ|GLO1|COX7A2|COX6C|PFDN5|MAGED1|NDUFA1|NAE1|RPL36AL|MPC2|AHSA1|SCAMP3|CYFIP2|NDUFAB1|TSG101|ARPC3|ATOX1|LYRM9|HAGH|RASA1|ACTR1B|GARS|SEC11A|COX6B1|PSME1|PTS|IDH3B|H…
MARSON_BOUND_BY_E2F4_UNSTIMULATED	1.01328e-05	0.000748596	-0.40259	-1.5868	0	638	UBE2S|TMEM241|SKA2|FAM229B|CMSS1|NHP2|JOSD1|CMTR1|WRAP53|OARD1|MAGOH|HAUS3|H2AFZ|ZFAND2A|CMC2|NTAN1|CENPU|MRPL27|PLEKHO2|TMEM258|NOP58|PDZD11|COX8A|KCTD9|FAM53C|C2CD5|MRPL57|FAM110A|COMMD9|RBMX|PIGF|SCAMP3|KPNA2|TSEN15|RAB24|RAB8A|TMEM167A|PRR11|PSMB9|RFC4|PRIMPOL|IER5|MTFR2|IDH3B|SRSF10|SPDL1|HSPA13|POLD2|NDC1|DROSHA|RAB12|INTS12|APOO|PTMA|DDOST|RPL4|ISCU|LRRC40|MRPL18|LRR1|GOLT1B|TYW1|NOL8|POC1…
REACTOME_METABOLISM_OF_RNA	1.014e-05	0.000748596	-0.444683	-1.7518	0	623	EIF4A1|CWC25|DDX39A|SNRNP25|RPS25|FAU|NHP2|SNRPB|MAGOH|PSME2|RPS18|DDX21|RPL26|PSMD10|HNRNPK|ETF1|CWC15|RPL23|GCFC2|RPL35|RPL22L1|NOP10|RPS16|NOP58|SNRNP27|HNRNPF|CCNH|FYTTD1|ZCRB1|SMNDC1|EXOSC9|POLR2I|RPL22|RPS5|RPL14|PSMB8|RPL36AL|RBMX|SNW1|BCAS2|TSEN15|SET|TRMT10C|NCBP2|ZBTB8OS|RPL36|PSMB9|RPS4Y1|SMG8|RPS23|RPL26L1|LSM6|POLR2G|PSME1|CNOT10|SRSF10|TRMT61B|HSD17B10|ZFP36|PHF5A|NDC1|SEC13|PSMC5|A…
REACTOME_CELL_CYCLE	1.01481e-05	0.000748596	-0.411824	-1.62158	0	612	CNEP1R1|SKP1|SKA2|NPM1|CENPW|NHP2|WRAP53|RBBP8|PSME2|CENPC|CDKN1C|ANAPC16|UBE2N|TUBA3E|KAT5|HAUS3|PSMD10|CDKN1A|H2AFZ|DCTN3|CENPU|CEP131|DBF4|CDKN1B|HIST2H2AA3|BABAM1|CCNH|YWHAQ|HAUS7|PSMB8|UBE2E1|RBX1|TUBA1A|POLE|SET|RAB8A|HSP90AA1|PSMB9|RFC4|HIST2H2AC|CEP63|RBBP7|PSME1|SPDL1|HAUS1|POLD2|NDC1|SEC13|MAD1L1|PSMC5|LCMT1|MLH1|TUBB8|PSMC3|RPA3|PSMC6|PSMD14|ANAPC4|TUBB3|PSMA4|HIST1H2AJ|TERF2IP|PSMD13|…
GO_NEGATIVE_REGULATION_OF_CELL_CYCLE	1.01697e-05	0.000748596	-0.380785	-1.49743	0	586	LAMTOR4|TCF7L2|SKP1|NPM1|ID2|SLC25A33|DDIT3|RBBP8|WHAMM|KLF4|PSME2|CDKN1C|PSMG2|LAMTOR5|RPL26|PSMD10|CDKN1A|RGCC|TICRR|RPL23|CDKN1B|TNF|BABAM1|EPC1|LAMTOR2|PSMB8|NAE1|RBX1|UXT|PRR11|PSMB9|TSG101|PPP1R15A|CEP63|PHC1|RBBP7|PSME1|CNOT10|UHRF2|SPDL1|ZNF830|MAD1L1|CEBPA|PSMC5|LCMT1|CHMP1A|MIR10A|HRAS|PSMC3|KIF20B|PSMC6|PSMD14|TOP2B|PSMA4|LAMTOR1|MIF|TRIAP1|PSMD13|PCGF2|RPS27L|TNFAIP3|CXCL8|PCNA|ZWINT|…
SPIELMAN_LYMPHOBLAST_EUROPEAN_VS_ASIAN_DN	1.01795e-05	0.000748596	-0.431189	-1.69461	0	574	SNRPB|RNF139|DDX21|HADHB|GPR137B|UBE2N|ITPA|DCTN3|MRPS35|KLF6|ETF1|MAP1LC3B|COX7A2L|MRPL49|EIF5|KLF10|OXSR1|CCNH|YWHAQ|ARPC5L|NFIL3|KLHDC2|SLC25A5|AZIN1|PSMB8|PNP|DCTN6|SCAMP3|ODC1|GNAI3|ICAM2|PSMB9|DUSP5|NDUFAB1|ADM|PITPNB|GARS|AIP|RHOQ|IDH3B|DNAJA1|XIAP|MYLIP|IFITM1|LIPA|PRDX4|UBE2L6|MAN2A1|MLH1|DDOST|CASP7|CHKB|RNF4|THEMIS2|TOMM20|RPA3|HMGN4|ARL4C|PPP1R8|DUSP12|LAP3|SNX6|RTCB|EIF2B3|PCBP1|TPK1…
CAIRO_HEPATOBLASTOMA_CLASSES_UP	1.01851e-05	0.000748596	-0.398614	-1.56616	0	569	EIF4A1|DDX39A|VDAC2|UBE2S|RABGGTB|NPM1|MRPL15|NHP2|WDYHV1|SNRPB|GGCT|KDM1A|DBF4|RPL23|CHCHD2|GCFC2|GPN1|RPS16|KARS|CKS2|ACKR3|RPL22|RPL14|BZW2|NAE1|RBX1|KPNA2|ODC1|EEF1E1|NCBP2|RPL36|RFC4|TPD52L2|FAM216A|SPDL1|RCC1|HSPA13|NDC1|MAD1L1|PLIN3|PRDX4|SSRP1|DDOST|PTP4A3|RPL4|NME1|TOMM20|MRPS33|RPS21|ENOPH1|DDX27|EMG1|SNRPD1|SEC61G|MIF|THAP4|HNRNPA3|COMMD8|SMC4|OSBPL2|MIS18A|EIF4A3|PDIA6|AATF|C8orf33|CY…
GO_CELL_CYCLE_PHASE_TRANSITION	1.01897e-05	0.000748596	-0.396181	-1.55612	0	564	SKP1|UBE2S|NPM1|ID2|RBBP8|SIRT7|KLF4|PSME2|KDM8|CDKN1C|ANAPC16|PSMG2|RPL26|CALM3|HAUS3|PSMD10|CDKN1A|RGCC|DCTN3|TICRR|CEP131|MEPCE|DBF4|CDKN1B|BABAM1|CCNH|HAUS7|CKS2|DDRGK1|PLK5|PSMB8|UBE2E1|NAE1|RBX1|ZPR1|TUBA1A|POLE|HSP90AA1|PSMB9|CEP63|PSME1|UBE2E2|CNOT10|SPDL1|RCC1|HAUS1|ZNF830|MAD1L1|PSMC5|LCMT1|EPS8|MIR10A|PSMC3|RPA3|PSMC6|PSMD14|ANAPC4|PSMA4|TRIAP1|PSMD13|RPS27L|PCNA|PRIM1|BID|ARPP19|POLE3…
CHICAS_RB1_TARGETS_SENESCENT	1.02109e-05	0.000748596	-0.385159	-1.51079	0	540	PHF19|SKA2|SNRPB|RBBP8|POU2F2|THAP9-AS1|TEX30|PSME2|C6orf136|CENPU|SFR1|UBR7|CRIP1|BCL2A1|ACKR3|MTHFD1|PSMB8|NAP1L1|MEDAG|ODC1|GCH1|PRR11|DUSP5|RFC4|NFKBIZ|RBBP7|NAMPT|ABHD3|SPDL1|HAUS1|DUT|IFITM1|DDB2|UBE2L6|PTMA|MLH1|DERA|MEA1|RPA3|LANCL1|CD69|DEK|DDIT4|C11orf96|PRSS3P2|ERCC1|ANP32B|IRF9|PI4K2B|EXOSC8|TNFAIP3|PCNA|DCK|PRIM1|DDX60|C3orf14|NCAPG2|GSAP|DDX24|TGIF1|G0S2|RBCK1|FGD5-AS1|PPIL3|HSPB11|…
TIEN_INTESTINE_PROBIOTICS_24HR_UP	1.02193e-05	0.000748596	-0.476399	-1.86763	0	533	LPCAT1|SNRNP25|ID2|HEG1|WDR82|HNRNPAB|CLUH|PFKFB3|CBFB|UBE2N|NUDT15|NTAN1|ETF1|DBF4|CDK2AP1|THYN1|NDUFA13|BABAM1|FAM32A|YWHAQ|DBI|MRPL9|PGAM1|CKS2|TAGLN|NDUFA9|NDUFV2|NAE1|RBX1|COMMD9|AHSA1|PIGF|DCTPP1|GCH1|RAB8A|OAT|ADM|ATOX1|RPL26L1|NUDT1|HNRNPH3|PTS|TRMT61B|DNAJA1|HSBP1|SLC9A6|VAMP3|MTCH1|DUT|DROSHA|HMGN3|HSPE1|DERA|GALNT1|NME1|CHTOP|RPA3|SGK1|NDUFA6|POP5|BRD9|PSMC6|USP11|ARL4C|TOP2B|SLIRP|LSM…
GOBERT_OLIGODENDROCYTE_DIFFERENTIATION_UP	1.02212e-05	0.000748596	-0.395895	-1.55186	0	531	PHF19|SKA2|VOPP1|CENPW|RSRC2|TEX30|BATF3|AUNIP|UPP1|ALDH16A1|HAUS3|RGCC|H2AFZ|CMC2|TICRR|CENPU|CEP131|DBF4|THYN1|STUB1|NOP58|CKS2|FAM110A|POLE|KPNA2|BEND3|ODC1|DCTPP1|PRR11|RFC4|MTFR2|SPDL1|RCC1|HAUS1|DUT|RRP1B|POLD2|NDC1|MAD1L1|H1FX|CASP7|KIF20B|LRR1|GOLT1B|DUSP12|AIDA|EXOSC8|SMC4|LASP1|MIS18A|KNSTRN|LSM5|PRIM1|PPIF|EME1|NCAPG2|CASP3|CKS1B|VRK1|ANKS1A|PSMC3IP|PTTG1|CDCA4|POC1B|MXD3|NUP107|CKAP2L…
KIM_ALL_DISORDERS_CALB1_CORR_UP	1.02212e-05	0.000748596	-0.47548	-1.86382	0	531	VDAC2|SKP1|RSRC2|FIBP|SNRPB|JOSD1|TOB1|ZBTB18|GGCT|SCRN1|MOB4|UBE2N|KDM1A|ATP6V0B|H2AFZ|DCTN3|HNRNPK|UQCRFS1|BHLHE40|MAP1LC3B|COX7A2L|SHOC2|MOAP1|C1orf216|EIF5|KLF10|FAM32A|YWHAQ|COX7A2|COX8A|C2CD5|KARS|MAGED1|MPC2|AHSA1|SCAMP3|CYFIP2|SET|HMCES|OAT|HSP90AA1|NDUFAB1|LYRM9|RASA1|ACTR1B|GARS|DNAJA2|TSR2|IDH3B|MDH1|GPD1L|DNAJA1|SLC9A6|HSPA13|TSPYL4|UBE2A|ARPC1A|SRP19|DDOST|RNF4|TSNAX|RNF103|ISCU|TOMM…
ENK_UV_RESPONSE_KERATINOCYTE_UP	1.02346e-05	0.000748596	-0.437676	-1.71396	0	515	EIF4A1|SKP1|FAU|SNRPB|TOB1|CDKN1C|DNAJB2|ATP6V0B|CDKN1A|EIF6|MAGED2|UQCRC1|MAP1LC3B|PMEL|RPL35|MOAP1|EIF5|DGCR6|NR4A2|CLK1|POLR2I|PFDN5|TAGLN|RPS5|RPL14|PSMB8|PNP|SCAMP3|ODC1|DUSP5|ADM|PPP1R15A|COX6B1|PSME1|IDH3B|ACAA1|DNAJA1|ZFP36|MAD1L1|PLIN3|DRAP1|CEBPA|NDUFS8|ZNF593|SSR4|RPS10|RNF103|SGK1|ATF4|ATF3|TNFRSF1B|TAF7|RPS21|PMVK|PTH1R|CEBPB|ERCC1|ZNHIT1|MIF|HSPB1|SND1|PCBP1|RALY|DXO|TNFAIP3|DDT|GPS…
REACTOME_CELL_CYCLE_MITOTIC	1.02354e-05	0.000748596	-0.412114	-1.61371	0	514	CNEP1R1|SKP1|SKA2|PSME2|CENPC|CDKN1C|ANAPC16|TUBA3E|HAUS3|PSMD10|CDKN1A|H2AFZ|DCTN3|CENPU|CEP131|DBF4|CDKN1B|HIST2H2AA3|CCNH|HAUS7|PSMB8|UBE2E1|RBX1|TUBA1A|POLE|SET|RAB8A|HSP90AA1|PSMB9|RFC4|HIST2H2AC|CEP63|PSME1|SPDL1|HAUS1|POLD2|NDC1|SEC13|MAD1L1|PSMC5|LCMT1|TUBB8|PSMC3|RPA3|PSMC6|PSMD14|ANAPC4|TUBB3|PSMA4|HIST1H2AJ|PSMD13|SMC4|PCNA|PRIM1|ARPP19|CTDNEP1|ZWINT|TUBB2A|HDAC1|POLE3|NCAPG2|ORC6|CEP2…
BERENJENO_TRANSFORMED_BY_RHOA_UP	1.02368e-05	0.000748596	-0.43084	-1.68688	0	513	RABGGTB|BOLA2B|NHP2|KLF4|PIGA|DDX21|C6orf136|ACOT9|CYTIP|GGCT|HAUS3|CDKN1A|EIF6|H2AFZ|ZFAND2A|ETF1|LDHA|GPN1|NOP58|RANGRF|PGAM1|CKS2|ACKR3|PHTF2|TAGLN|FAM110A|KPNA2|ODC1|DCTPP1|HSP90AA1|RFC4|ADM|C4orf3|NFKBIZ|SPDL1|RCC1|PHF5A|ALYREF|SSRP1|SNRPD3|NME1|DEK|MRPL18|PTGES3|ARL4C|CHD1|EMG1|SNRPD1|PSMD13|USP14|NXT1|SNRPA1|SMC4|PTGER4|TNFAIP3|TIMP1|PCNA|DCK|PRIM1|PLAUR|MRPS10|ORC6|HIGD1A|CASP3|PSMB3|CKS1…
REACTOME_CELLULAR_RESPONSES_TO_EXTERNAL_STIMULI	1.02387e-05	0.000748596	-0.412972	-1.61683	0	511	LAMTOR4|ATG101|DEDD2|PSME2|SOD1|WDR45B|ANAPC16|LAMTOR5|TUBA3E|KAT5|PSMD10|CDKN1A|CHMP2B|H2AFZ|DCTN3|MT1X|MAP1LC3B|CDKN1B|DNAJB1|PRDX1|MT1H|HIST2H2AA3|MT1E|LAMTOR2|PSMB8|UBE2E1|DCTN6|RBX1|TUBA1A|HSP90AA1|PSMB9|ATOX1|HIST2H2AC|DNAJA2|PHC1|RBBP7|PSME1|ACTR10|DNAJA1|HSBP1|TOMM7|HSPA13|MT1A|NDC1|SEC13|PSMC5|GABARAPL1|TUBB8|PSMC3|TOMM20|RPA3|PSMC6|MRPL18|PTGES3|PSMD14|ANAPC4|BAG5|TUBB3|PSMA4|ATG14|LAMT…
STARK_PREFRONTAL_CORTEX_22Q11_DELETION_DN	1.02918e-05	0.000748596	-0.498925	-1.94731	0	467	OGFOD3|VDAC2|COX14|MRPL15|WDR82|COPRS|NDUFS6|PSMG2|SERF2|KDM1A|EIF6|H2AFZ|NTAN1|UQCRFS1|RPL22L1|NOP10|C9orf85|PRDX1|SNRNP27|COX7A2|ARPC5L|SLC25A5|GSKIP|MRPL57|CYSTM1|TMEM126A|PFDN5|SRA1|LAMTOR2|DDRGK1|NDUFA9|NDUFV2|DCTN6|JKAMP|MPC2|AHSA1|TMEM208|KPNA2|TANGO2|OAT|ATOX1|HAGH|C4orf3|NAA38|ACTR10|PFDN2|C22orf39|CYB561A3|NDUFS8|HSPE1|SSR4|RPL4|PSMC3|MEA1|NME1|TOMM20|NFU1|COX7C|SCAND1|DEK|PSMD14|MRPL40…
GO_ORGANELLE_INNER_MEMBRANE	1.02994e-05	0.000748596	-0.445431	-1.73791	0	464	NDUFAF5|SLC25A51|MRPL15|SLC25A33|NDUFS6|HADHB|NDUFA4|MRPS35|UQCRC1|SMIM20|UQCRFS1|COX7A2L|MICU2|TTC19|NDUFA13|MRPL27|MRPL49|COX7A2|COX8A|SLC25A5|MRPL9|MRPL21|MRPL57|COX6C|TMEM126A|MRPL24|NDUFA9|NDUFV2|NDUFA1|NOA1|MPC2|COX16|MRPL54|TMEM120A|MRPS36|NDUFAB1|MRPL1|COX20|COX6B1|MTCH1|NDUFB5|TMEM11|ABCB10|APOO|NDUFS8|PARK7|COX7C|NDUFB9|NDUFA6|MRPL18|WDR93|MRPS33|MRPL40|MTG1|NDUFA12|P2RX1|GRPEL1|OMA1|MC…
GO_MITOCHONDRION_ORGANIZATION	1.0304e-05	0.000748596	-0.452395	-1.76446	0	459	NDUFAF5|ATG2A|STPG1|COX14|APOPT1|FNIP2|SLC25A33|CLUH|NDUFS6|WDR45B|GGCT|CALM3|PSMD10|SMIM20|MAP1LC3B|COX7A2L|CHCHD2|TTC19|NDUFA13|MGME1|MOAP1|FIS1|MIEF1|YWHAQ|COX7A2|SLC25A5|NDUFA9|NDUFV2|NDUFA1|COX16|BLOC1S2|COA5|HSP90AA1|PYCARD|NDUFAB1|PMAIP1|COX20|MTFR2|AIP|PET117|HSD17B10|TOMM7|MARCH5|NDUFB5|TMEM11|CEBPA|GOLPH3|MAN2A1|APOO|NDUFS8|GABARAPL1|ATPAF1|FUNDC2|TOMM20|PARK7|NDUFB9|NDUFA6|SLIRP|NDUFA1…
SPIELMAN_LYMPHOBLAST_EUROPEAN_VS_ASIAN_UP	1.03044e-05	0.000748596	-0.440866	-1.7196	0	461	MARCKSL1|NPM1|IFNAR2|RPS25|FAU|PSME2|TMC6|NDUFS6|ADA|SERF2|KAT5|SLC2A6|UQCRC1|HMGN1|RPL23|SRP14|PTP4A1|TBCA|CSK|PHYH|DBI|POLR2I|CKS2|COX6C|NDUFV2|NDUFA1|TUBA1A|POLE|NAP1L1|RAB8A|RPL36|RPS23|HAGH|NUDT1|COX6B1|MAP4K2|MAD1L1|SRP19|DROSHA|DDB2|CHMP1A|NDUFS8|PTMA|BLOC1S1|RPL4|MEA1|PARK7|SCAND1|ENOPH1|CEBPB|SMARCD2|SNRPD1|ERCC1|ZNF14|TERF2IP|HSPB1|HMGB1|NDUFA3|RALY|HNRNPDL|UQCRQ|ANXA7|PSMD13|RPS27L|PAI…
MODULE_18	1.03324e-05	0.000748596	-0.394435	-1.53582	0	442	LPCAT1|ST3GAL5|DDX39A|HEG1|NHP2|RBBP8|PIGA|DDX21|CDKN1C|WDR45B|GYG1|ITPA|NEURL1|PTP4A1|TNF|SMS|CKS2|MTHFD1|ZPR1|EEF1E1|RFC4|PITPNB|EPB41L3|NUDT1|PTS|RCC1|RRP1B|ACKR2|ARPC1A|SRP19|EPS8|PTP4A3|RPA3|PSMC6|HMGN4|PSMD14|DDIT4|PSMA4|MRPL3|ABCF1|CXCL8|PCNA|DYNLT3|ZWINT|VBP1|POLE3|CEP250|TGIF1|PHF10|HSPB11|MAPRE1|TMX1|PTTG1|SNRPC|COPS3|SNRPF|RCN2|IARS2|EMP3|AHCY|SLBP|RRM1|CSNK2A1|TIMP3|PIGC|CBX1|GJB1|TOM…
GO_MITOCHONDRIAL_MATRIX	1.03444e-05	0.000748596	-0.425276	-1.6546	0	434	VDAC2|MRPL15|SOD1|ACOT9|HADHB|MRPS35|MRPL27|MRPL49|SUCLG2|SLC25A5|MRPL9|MRPL21|MRPL57|KARS|MRPL24|NDUFA9|DECR1|TRMT10C|MRPL54|MRPS36|OAT|NDUFAB1|PRIMPOL|HAGH|GARS|NUDT1|IDH3B|TRMT61B|HSD17B10|PDHA1|NDUFS8|HSPE1|ETFA|BLOC1S1|ISCU|PARK7|MRPL18|MRPS33|MRPL40|MTG1|GRPEL1|GLRX2|ISCA1|MRPL3|HSD17B8|MRPL44|GSTK1|NUDT2|MTHFS|NDUFS2|MRPS17|PPIF|COASY|ISCA2|MRPL13|MRPL10|ACADVL|MRPL22|MRPS10|TXN2|MRPL11|QA…
MITSIADES_RESPONSE_TO_APLIDIN_UP	1.03689e-05	0.000748596	-0.444354	-1.72653	0	422	KANSL2|ST3GAL5|RABGGTB|ID2|RSRC2|DDIT3|JOSD1|THAP9-AS1|KLF4|PFKFB3|PIGA|CENPC|ACOT9|CYTIP|ADPRM|MAPKAPK5-AS1|IFITM3|DNAAF1|MOB4|CXorf40A|KLF6|MAP1LC3B|MRPL49|PHYH|HIST2H2AA3|OSER1|CLK1|FAM53C|ACKR3|BCAS2|NAP1L1|CXCR4|DUSP5|PPP1R15A|TP53TG1|NAMPT|CCNDBP1|PFDN2|MYLIP|IFITM1|DIABLO|GABARAPL1|STX12|H1FX|THEMIS2|CHTOP|NFU1|IMPA1|P2RX1|DDX27|CEBPB|FBXO34|TYW1|TERF2IP|IRS2|DXO|ARMCX6|TIMP1|ARF6|PMS2P1|I…
MOOTHA_MITOCHONDRIA	1.03802e-05	0.000748596	-0.476897	-1.85199	0	418	VDAC2|MRPL15|FIBP|NDUFS6|TBCB|ACOT9|HADHB|NDUFA4|MRPS35|UQCRC1|UQCRFS1|GCFC2|MRPL49|BCL2A1|COX7A2|COX8A|SLC25A5|MRPL9|AZIN1|MRPL57|COX6C|MRPL24|MTHFD1|NDUFV2|NDUFA1|DCTN6|DECR1|OAT|NDUFAB1|HK1|COX6B1|IDH3B|ACAA1|SLC9A6|PDHA1|MTCH1|DUT|NDUFB5|DIABLO|NDUFS8|HSPE1|ETFA|TOMM20|COX7C|NDUFA6|MRPL18|MRPS33|EMC8|MRPL3|NDUFA3|ANXA7|MRPL44|NDUFS2|MRPS17|BID|MRPL13|DNASE2|ACADVL|MRPL22|MRPS10|MTX2|TXN2|CYC1…
MODULE_8	1.03947e-05	0.000748596	-0.456461	-1.77133	0	410	DDX39A|ARL4A|RABGGTB|NHP2|DDX21|NDUFS6|GYG1|UBE2N|ITPA|PTP4A1|KLF10|CKS2|NDUFA9|PNP|UBE2E1|DECR1|GCH1|EEF1E1|RFC4|TSG101|SEC11A|NUDT1|RBBP7|PTS|HSD17B10|RCC1|RRP1B|POLD2|SEC13|ARPC1A|LYRM1|SRP19|EPS8|SNRPD3|ETFA|BLOC1S1|GALNT1|RPA3|PSMC6|PSMD14|MRPL40|LSM7|PSMA4|DPM1|ANXA4|MRPL3|ABCF1|PAIP1|CXCL8|DDT|PCNA|MTHFS|DYNLT3|NDUFS2|ARPP19|ZWINT|EIF3I|VBP1|BIRC2|ACAT2|POLE3|KIF21B|SRSF7|SCP2|ADIPOR2|IMMT…
PUJANA_BRCA2_PCC_NETWORK	1.03985e-05	0.000748596	-0.408507	-1.58485	0	408	DDX39A|UBE2S|SNRPB|RBBP8|THAP9-AS1|INSIG1|CENPC|ADA|KDM1A|HMGN1|DBF4|TBCA|RPIA|HMGXB4|MRPL9|EXOSC9|CKS2|NAE1|POLE|BCAS2|CXCR4|RFC4|POLR2G|IDH3B|SRSF10|DUT|POLD2|DDB2|SSRP1|MLH1|RNF4|KIF20B|DEK|HMGN4|TTF1|FRG1|RALY|SNRPA1|EXOSC8|ZNF330|SMC4|PCNA|PRIM1|ZWINT|AATF|PMS2P1|ACAT2|IL15|PRPS1|PNN|RBCK1|MAPRE1|PTTG1|CTCF|MPHOSPH6|SRP9|COPS3|ZNHIT3|PHF20|RNASEH2A|KATNA1|TMEM186|MUTYH|RAD51AP1|RRM1|CSNK2A1|…
MOOTHA_HUMAN_MITODB_6_2002	1.04069e-05	0.000748596	-0.492647	-1.91024	0	403	VDAC2|MRPL15|FIBP|NDUFS6|TBCB|ACOT9|HADHB|NDUFA4|MRPS35|UQCRC1|UQCRFS1|COX7A2L|GCFC2|MRPL49|BCL2A1|COX7A2|COX8A|SLC25A5|MRPL9|AZIN1|MRPL57|COX6C|MRPL24|MTHFD1|NDUFA9|NDUFV2|NDUFA1|DECR1|ODC1|OAT|NDUFAB1|HK1|COX6B1|IDH3B|SLC9A6|PDHA1|MTCH1|DUT|NDUFB5|HCLS1|DIABLO|NDUFS8|HSPE1|ETFA|TOMM20|COX7C|NDUFA6|MRPL18|MRPS33|EMC8|NDUFA3|MRPL44|NDUFS2|MRPS17|BID|PPIF|MRPL13|DNASE2|ACADVL|MRPL22|MRPS10|TXN2|CY…
MOOTHA_PGC	1.04135e-05	0.000748596	-0.437562	-1.69628	0	402	ID2|MRPL15|UPP1|HADHB|CMC2|NTAN1|UQCRC1|LDHA|NOP10|PHYH|COX7A2|COX8A|SLC25A5|DBI|AZIN1|RANGRF|PGAM1|CKS2|ACKR3|NDUFV2|MPC2|SNW1|GCH1|NDUFAB1|HSD17B10|PDHA1|NDUFB5|GOLPH3|HSPE1|GABARAPL1|FAM214B|RPA3|COX7C|NDUFA6|MRPL18|MRPL40|DDIT4|GRPEL1|ARMC1|ISCA1|TRIAP1|ABCF1|DXO|NINJ1|DDT|TMX2|MRPS17|BID|GSS|MRPL13|MTX2|TXN2|CYC1|UQCRB|MRPL11|SUMO1|GSTO1|NDUFS3|ACADM|MAP2K1|FH|PHB2|SOD2|COPS3|PDHB|NME7|IFRD1…
MODULE_98	1.04459e-05	0.000748596	-0.429326	-1.66131	0	386	RBBP8|CENPC|ZBTB18|CBFB|PSMD10|CDKN1A|H2AFZ|KLF6|HMGN1|HIST2H2AA3|HNRNPF|POLE|SNW1|NAP1L1|NCBP2|DUSP5|RFC4|ACTR1B|RBBP7|SRSF10|RCC1|POLD2|UBE2A|RFX5|SSRP1|PTMA|MLH1|H1FX|RNF4|NME1|RPA3|SCAND1|ATF4|PSMC6|DEK|HMGN4|TAF7|PPP1R8|PSMA4|EMG1|SNRPD1|POLR2J|HMGB1|PCBP1|SNRPA1|MAPKAPK3|PCNA|DCK|PRIM1|ZWINT|HDAC1|SRSF7|GTF2B|SUMO1|SNRPG|PNN|TGIF1|RFC1|PTTG1|SNRPC|CTCF|JUN|RAN|MPHOSPH6|ADNP2|SLU7|NUP107|PSM…
MODULE_3	1.0464e-05	0.000748596	-0.425523	-1.64483	0	378	LPCAT1|VDAC2|NHP2|INSIG1|DDX21|NDUFS6|WDR45B|GYG1|CDKN1A|PTP4A1|CKS2|MTHFD1|NDUFA9|PNP|NAP1L1|EEF1E1|EPB41L3|SEC11A|RBBP7|HSD17B10|RCC1|RRP1B|POLD2|SEC13|ARPC1A|SRP19|GALNT1|SGK1|PSMC6|PSMD14|PSMA4|MRPL3|ABCF1|SMC4|PCNA|NDUFS2|PLAUR|ZWINT|EIF3I|VBP1|BIRC2|ACAT2|POLE3|SCP2|IMMT|SFXN3|MAPRE1|TMX1|PTTG1|SNRPC|PPP4R1|RCN1|COPS5|COPS3|SNRPF|RCN2|SH3GL1|SWAP70|UBE2J1|PTX3|IARS2|EMP3|MSMO1|RRM1|MAFF|CDC…
REACTOME_M_PHASE	1.04713e-05	0.000748596	-0.430076	-1.66138	0	372	CNEP1R1|SKA2|PSME2|CENPC|ANAPC16|TUBA3E|HAUS3|PSMD10|H2AFZ|DCTN3|CENPU|CEP131|HIST2H2AA3|HAUS7|PSMB8|UBE2E1|TUBA1A|SET|HSP90AA1|PSMB9|HIST2H2AC|CEP63|PSME1|SPDL1|HAUS1|NDC1|SEC13|MAD1L1|PSMC5|TUBB8|PSMC3|PSMC6|PSMD14|ANAPC4|TUBB3|PSMA4|HIST1H2AJ|PSMD13|SMC4|ARPP19|CTDNEP1|ZWINT|TUBB2A|NCAPG2|CEP250|PSMB3|PSMD9|VRK1|MAPRE1|PTTG1|PSMD1|PSMC1|CETN2|HIST1H2BD|HIST2H4A|NME7|NUP107|PSMB10|PSMD2|CSNK2A1…
HSIAO_HOUSEKEEPING_GENES	1.04979e-05	0.000748596	-0.464169	-1.79049	0	360	EIF4A1|VDAC2|NPM1|RPS25|JOSD1|ACTB|RPS18|SOD1|IFITM3|H2AFZ|NDUFA4|HNRNPK|RPL23|LDHA|SRP14|RPL35|AP3S1|PRDX1|RPS16|HIST2H2AA3|HNRNPF|YWHAQ|COX7A2|COX8A|SLC25A5|KARS|PGAM1|COX6C|PFDN5|RPS5|RPL14|NDUFV2|RPL36AL|NAP1L1|SET|HSP90AA1|ATOX1|RPS23|FAM193A|COX6B1|PSME1|MDH1|ZFP36|IFITM1|PTMA|MLH1|CHKB|RPS10|RPL4|COX7C|ATF4|USP11|RPS21|NDUFA12|WARS|HSPB1|HMGB1|ANP32B|LASP1|HLA-DPA1|DDT|CD63|GPS2|EIF4A3|SNR…
RHEIN_ALL_GLUCOCORTICOID_THERAPY_DN	1.05129e-05	0.000748596	-0.508976	-1.96201	0	356	MARCKSL1|NPM1|NHP2|KLF4|ADA|GGCT|PSMD10|RGCC|MRPS35|CENPU|BHLHE40|RPL23|LDHA|TBCA|PHYH|SMS|PRDX1|GLO1|ARPC5L|CKS2|RPL22|MAGED1|MTHFD1|BZW2|PSMB8|RBMX|TUBA1A|NAP1L1|SET|PSMB9|RFC4|NUDT1|MDH1|FABP5|DUT|NDUFB5|PRDX4|UBE2L6|SSRP1|ETFA|NME1|PARK7|HMGN4|PSMD14|MRPS33|MIF|HSPB1|MRPL3|ANP32B|HNRNPA3|RTN3|PCNA|MIS18A|LSM5|PRIM1|SNRPD2|ZWINT|PDIA6|FOSB|SCP2|GDI2|RPL31|CKS1B|DIMT1|IMPDH2|C1QBP|VRK1|ACADM|BC…
MODULE_17	1.0519e-05	0.000748596	-0.487119	-1.87712	0	354	LPCAT1|DDX39A|VDAC2|ARL4A|NHP2|DDIT3|INSIG1|DDX21|NDUFS6|SMS|EIF5|CKS2|MTHFD1|PNP|SNW1|NAP1L1|DECR1|EEF1E1|RFC4|SEC11A|NUDT1|RBBP7|HSD17B10|RCC1|RRP1B|POLD2|SEC13|SRP19|UBE2L6|NMI|PTP4A3|COLGALT2|RPA3|PSMC6|HMGN4|PSMD14|MRPL40|DDIT4|LSM7|PSMA4|MRPL3|ABCF1|SNRPA1|EXOSC8|PCNA|PRIM1|NDUFS2|ZWINT|EIF3I|VBP1|ACAT2|POLE3|NECAB3|SCP2|ADIPOR2|IMMT|VRK1|G0S2|RBCK1|HSPB11|MAPRE1|TMX1|PTTG1|SNRPC|ISG15|COPS…
MODULE_15	1.0531e-05	0.000748596	-0.437236	-1.68377	0	350	DDIT3|INSIG1|DDX21|ADA|GYG1|ITPA|PTP4A1|CRIP1|EIF5|NFIL3|CKS2|PSMB8|PNP|ZPR1|EEF1E1|RAB8A|CXCR4|PSMB9|PITPNB|PMAIP1|GMFG|PPP1R15A|NUDT1|HSD17B10|RRP1B|POLD2|ACKR2|LIPA|HCLS1|UBE2L6|NMI|PTP4A3|GALNT1|CLIP2|RPA3|CD69|ATF3|HMGN4|DDIT4|P2RX1|PSMA4|SMARCD2|MRPL3|PLEK|CXCL8|MAPKAPK3|PCNA|PRIM1|CLEC2B|ZWINT|VBP1|BIRC2|KIF21B|FOSB|SCP2|CEP250|VRK1|MAPRE1|TMX1|PTTG1|ME2|JUN|COPS5|TRANK1|CD34|PNRC1|UBE2J1|…
REACTOME_INFECTIOUS_DISEASE	1.0533e-05	0.000748596	-0.441884	-1.70148	0	349	SKP1|NPM1|RPS25|FAU|PSME2|RPS18|RPL26|PSMD10|CHMP2B|RPL23|RPL35|RPL22L1|RPS16|CCNH|SLC25A5|POLR2I|RPL22|RPS5|RPL14|PSMB8|RBX1|RPL36AL|KPNA2|NCBP2|CXCR4|RPL36|HSP90AA1|PSMB9|TSG101|RPS4Y1|RPS23|RPL26L1|POLR2G|PSME1|RCC1|NELFCD|NDC1|SEC13|PSMC5|SSRP1|RPS10|RPL4|PSMC3|PSMC6|PSMD14|TAF7|RPS21|PSMA4|POLR2J|PSMD13|RPS27L|VPS28|GTF2B|RPL31|RPS13|CHMP4B|PSMB3|PSMD9|HLA-A|ISG15|MAP2K1|CHMP6|RAN|PSMD1|PSMC…
REACTOME_METABOLISM_OF_AMINO_ACIDS_AND_DERIVATIVES	1.05582e-05	0.000748596	-0.446224	-1.71575	0	341	RPS25|FAU|PSME2|RPS18|RPL26|PSMD10|AZIN2|RPL23|PAPSS1|RPL35|RPL22L1|SMS|RPS16|AZIN1|KARS|RPL22|RPS5|RPL14|PSMB8|RPL36AL|ODC1|EEF1E1|RPL36|OAT|PSMB9|NDUFAB1|RPS4Y1|RPS23|RPL26L1|PSME1|HSD17B10|PDHA1|PSMC5|RPS10|RPL4|PSMC3|PSMC6|PSMD14|RPS21|ENOPH1|PSMA4|PSMD13|PAPSS2|RPS27L|AIMP1|TXN2|QARS|RPL31|CKB|RPS13|PSMB3|PSMD9|PSMD1|GSTZ1|PSMC1|RPS3|SARS|PDHB|QDPR|SERINC1|RPS4X|AHCY|PYCR2|SLC3A2|DIO3|PSMB10…
ACEVEDO_NORMAL_TISSUE_ADJACENT_TO_LIVER_TUMOR_DN	1.05728e-05	0.000748596	-0.439989	-1.69022	0	334	PRADC1|EIF4A1|SNRNP25|RPS25|MAGOH|SOD1|TNIP2|TP53INP2|MXD4|ZFAND2A|MEPCE|CSK|MIEF1|EVL|MPND|MRPL24|PNP|SH2B3|RPL36AL|OAT|HAGH|NAA38|PPP1R15A|SEC11A|DNAJA1|CYB561A3|MEA1|ZNHIT1|SND1|BET1L|ZNF330|LASP1|CHCHD10|MAPKAPK3|NINJ1|DECR2|NUDT2|NCOA4|VPS28|ACAT2|MRPL22|POLE3|SAMD4A|QARS|FN3KRP|AAMDC|PBX3|CAMK1|XPNPEP2|SNRPF|SLC25A22|GTF3A|UBE2J1|AHCY|MANF|RNPEP|PRDX5|IRF8|SERTAD1|TAF15|ICAM3|ZNF511|RIC8A|Z…
MORF_RAD23A	1.05897e-05	0.000748596	-0.526743	-2.02193	0	329	EIF4A1|DDX39A|VDAC2|SKP1|FIBP|HNRNPAB|MAGOH|SOD1|HADHB|CALM3|UBE2N|H2AFZ|UQCRC1|UQCRFS1|PAPSS1|PMEL|AP3S1|CSK|GPN1|RPIA|ICE1|YWHAQ|GLO1|MRPL9|SMNDC1|KARS|POLR2I|NDUFV2|AHSA1|RBMX|SCAMP3|SET|RFC4|GARS|NUDT1|IDH3B|MDH1|DUT|NDUFS8|DDOST|GNG5|TOMM20|PARK7|DEK|PTGES3|SMARCD2|RTCB|ERP29|ANP32B|SRRM1|TMED9|SNRPA1|HNRNPA3|NDUFS2|CTDNEP1|ZWINT|PPIF|EIF3I|VBP1|PDIA6|AATF|HDAC1|LAGE3|POLE3|CYC1|SUMO1|SNX3|I…
WONG_EMBRYONIC_STEM_CELL_CORE	1.06082e-05	0.000748596	-0.525941	-2.0168	0	324	EIF4A1|MRPL15|NHP2|HNRNPAB|CDKN1C|EIF6|HNRNPK|DBF4|NOP10|PRDX1|RPS16|GLO1|SLC25A5|CKS2|RPL22|RPS5|NDUFA9|KPNA2|NAP1L1|SET|MRPS36|EEF1E1|NCBP2|NDUFAB1|RPS23|GARS|PHC1|SRSF10|RCC1|HAUS1|PDHA1|PHF5A|HSPE1|ETFA|RPA3|DEK|PSMD14|SNRPD1|ERP29|EMC8|SNRPA1|SMC4|PCNA|LSM5|PRIM1|NDUFS2|MRPS17|EIF3I|VBP1|MRPL13|HDAC1|MRPL11|SUMO1|CKS1B|PRPS1|TGIF1|VRK1|FH|EBNA1BP2|MRPS28|RPS3|SARS|RCN2|LSM10|NUP107|GMNN|SSB|…
MODULE_114	1.06955e-05	0.000748596	-0.574914	-2.19435	0	301	EIF4A1|NPM1|TMEM230|RPS25|FAU|SNRPB|NSA2|SOD1|WDR83OS|GYG1|RPL26|PSMD10|ATP6V0B|NDUFA4|UQCRFS1|RPL23|LDHA|RPL35|NDUFA13|DPY30|PRDX1|RPS16|COX7A2|SLC25A5|MRPL21|COX6C|PFDN5|RPS5|RPL14|NDUFV2|PNP|NDUFA1|RBX1|RPL36AL|NAP1L1|UXT|RSL24D1|OAT|NDUFAB1|RPS4Y1|ARPC3|RPS23|TPD52L2|COX6B1|CCNDBP1|ACAA1|MDH1|HSBP1|FABP5|PRDX4|PTMA|RPS10|BLOC1S1|RPL4|COX7C|SCAND1|TPRKB|TAF7|RPS21|SNX6|PSMA4|ZNHIT1|ERP29|HSPB1…
BORCZUK_MALIGNANT_MESOTHELIOMA_UP	1.07034e-05	0.000748596	-0.455434	-1.73748	0	299	DENND5A|SKP1|UBE2S|NHP2|LAMTOR5|UBE2N|TUBA3E|PSMD10|KDM1A|H2AFZ|MAGED2|TMEM183A|YWHAQ|GLO1|DBI|AZIN1|SMNDC1|CKS2|MAGED1|MPC2|TUBA1A|SCAMP3|KPNA2|NAP1L1|NCBP2|RFC4|RASA1|GARS|NUDT1|PRPSAP2|SRSF10|DNAJA1|VAMP3|UBE2A|PRDX4|DDOST|NME1|CHTOP|PARK7|PTGES3|EMG1|SEC61G|TRIAP1|UBE2E3|MRPL3|SMC4|CPQ|PCNA|DYNLT3|DCK|NDUFS2|ZWINT|EIF3I|VBP1|PMS2P1|GDI2|CKS1B|MAPRE1|CGRRF1|KRT10|CCT2|MAP2K1|RAN|RAP1B|COPS5|AP…
TARTE_PLASMA_CELL_VS_PLASMABLAST_DN	1.07126e-05	0.000748596	-0.454554	-1.73284	0	295	DDX39A|UBE2S|UCHL3|PSME2|TBCB|CYTIP|CDKN1A|ETF1|EIF5|NFIL3|DBI|CKS2|COX6C|MTHFD1|NDUFA9|NDUFV2|PSMB8|PNP|NAE1|TUBA1A|KPNA2|OAT|RFC4|GARS|HSD17B10|FABP5|DUT|RRP1B|POLD2|PSMC5|HSPE1|GALNT1|NME1|ADD1|SGK1|PSMD14|TOP2B|WARS|MRPL3|USP14|OSTF1|MAPKAPK3|PCNA|PRIM1|CLEC2B|PPIF|COASY|VBP1|ZMAT2|SUMO1|MVP|CKS1B|SNRPG|LGALS1|PSMC3IP|SNRPC|CCT2|FH|MPHOSPH6|SOD2|EBNA1BP2|COPS5|SNRPF|AHCY|GPI|RRM1|CDC25B|CCT6A…
MUELLER_PLURINET	1.07204e-05	0.000748596	-0.480928	-1.83241	0	292	ARL4A|NPM1|WDYHV1|HNRNPAB|SNRPB|HNRNPK|KAT7|NOP58|SMNDC1|EXOSC9|CKS2|MTHFD1|PNP|KPNA2|SET|DCTPP1|RFC4|PMAIP1|NUDT1|PHC1|LSM6|UNC119|HAUS1|POLD2|HSPE1|ZNF593|PTMA|NME1|RPA3|POP5|FBP1|LSM7|SNRPD1|HMGB1|CTBP2|EXOSC8|PCNA|LSM5|AATF|HDAC1|ORC6|SUMO1|CKS1B|PNN|TGIF1|PHF10|TOE1|BCCIP|SNRPC|POLG2|COPS3|SNRPF|PPID|MUTYH|GMNN|TNFRSF8|SSB|CEBPZ|POLR1D|PTPN6|DAZAP1|PPM1B|CDK7|HDAC2|SMARCC1|GAR1|SIRT1|TDP2|MT…
MORF_GNB1	1.07255e-05	0.000748596	-0.46398	-1.76724	0	290	VDAC2|UBE2S|HNRNPAB|HADHB|CBFB|CALM3|H2AFZ|UQCRC1|UQCRFS1|PAPSS1|SRP14|AP3S1|CSK|GPN1|RPIA|YWHAQ|MRPL9|SMNDC1|RBMX|SET|ARPC3|GARS|NUDT1|IDH3B|MDH1|VAMP3|DUT|SUGP2|DDOST|RNF4|GNG5|TOMM20|ADD1|PARK7|LANCL1|ATF4|DEK|PTGES3|LSM7|RTCB|ERP29|SRRM1|SND1|TMED9|NDUFS2|CTDNEP1|PPIF|EIF3I|PDIA6|HDAC1|SNX3|IMMT|MAPRE1|RMND5A|FH|HAX1|PHB2|PDHB|UBE2J1|IFRD1|SSB|RAD23A|PPIE|SLBP|HNRNPR|RRM1|RNPEP|PTDSS1|HDAC2|C…
WEST_ADRENOCORTICAL_TUMOR_UP	1.07292e-05	0.000748596	-0.459427	-1.74955	0	289	DDX39A|UBE2S|SUCO|ATP6V0B|H2AFZ|SLC2A6|CMC2|ANKMY2|DNAJB1|BABAM1|FAM32A|GLO1|ARPC5L|BZW2|ATP13A1|TUBA1A|TBK1|KHNYN|ARPC3|PMAIP1|TPD52L2|NUDT1|HSPA13|MAD1L1|STX12|GNG5|PSMC6|MRPL18|PSMD14|MICB|MED27|SNX6|ANXA4|GLRX2|ERP29|NOL8|TMED9|USP14|SNRPA1|SMC4|TNFAIP3|LSM5|ZWINT|TUBB2A|HDAC1|ACAT2|POLE3|ORC6|UBL5|MAPRE1|PTTG1|RPN2|MSMO1|GMNN|FANCI|CYP51A1|TUBA1B|CCT6A|PCYOX1L|DPP3|WSB2|TUBA1C|KPNA3|XPOT|MIC…
MODULE_151	1.0734e-05	0.000748596	-0.570082	-2.17025	0	287	NPM1|TMEM230|RPS25|SNRPB|NSA2|SOD1|WDR83OS|GYG1|RPL26|PSMD10|ATP6V0B|NDUFA4|UQCRFS1|RPL23|LDHA|RPL35|NDUFA13|DPY30|PRDX1|RPS16|COX7A2|SLC25A5|MRPL21|COX6C|RPS5|RPL14|NDUFV2|PNP|NDUFA1|RBX1|RPL36AL|NAP1L1|UXT|RSL24D1|OAT|NDUFAB1|RPS4Y1|ARPC3|RPS23|TPD52L2|SEC11A|COX6B1|CCNDBP1|IDH3B|ACAA1|MDH1|HSBP1|FABP5|PRDX4|PTMA|RPS10|BLOC1S1|RPL4|COX7C|TPRKB|TAF7|RPS21|SNX6|PSMA4|ZNHIT1|ERP29|PCBP1|UQCRQ|ARPC…
MODULE_83	1.07403e-05	0.000748596	-0.552727	-2.10354	0	286	EIF4A1|NPM1|RPS25|FAU|SNRPB|NSA2|RPS18|SOD1|RPL26|PSMD10|RPL23|LDHA|SRP14|RPL35|NDUFA13|PRDX1|RPS16|COX7A2|MRPL21|COX6C|PFDN5|RPS5|RPL14|NDUFV2|PNP|NDUFA1|RPL36AL|KPNA2|NAP1L1|UXT|RSL24D1|OAT|NDUFAB1|RPS4Y1|ARPC3|RPS23|COX6B1|POLR2G|ACAA1|MDH1|DNAJA1|HSBP1|SEC13|SRP19|PTMA|RPS10|BLOC1S1|RPL4|COX7C|SCAND1|WDR83|RPS21|PSMA4|ZNHIT1|ERP29|HSPB1|HMGB1|PCBP1|UQCRQ|RPS27L|PLEKHF2|LSM5|CD63|EIF4A3|SNRPD2…
GRADE_COLON_AND_RECTAL_CANCER_UP	1.07804e-05	0.000748596	-0.469086	-1.78202	0	279	EIF4A1|DDX39A|NPM1|SNRPB|UBE2N|EIF6|H2AFZ|HNRNPK|MAGED2|CHCHD2|LDHA|PRDX1|GLO1|OSER1|MRPL9|KARS|CKS2|MTHFD1|SET|EEF1E1|GARS|PFDN2|RCC1|POLD2|IFITM1|PRDX4|NMI|HSPE1|SSRP1|ANXA5|SYAP1|PSMD14|DDIT4|DDX27|DPM1|EMC8|HMGB1|NOL8|MRPL3|ABCF1|TIMP1|PCNA|VBP1|SUB1|PSMB3|RAN|DRG1|RCN1|SOD2|NSMCE2|GTF3A|SH3GL1|AHCY|SSB|RRM1|POLR1D|DNAJA3|PTDSS1|LAMP1|CDK7|CDC25B|LY6E|TBCE|GCLC|SAP18|TRUB2|TFB1M|KPNA3|THOC3|T…
REACTOME_CELL_CYCLE_CHECKPOINTS	1.07918e-05	0.000748596	-0.445039	-1.68921	0	275	SKA2|RBBP8|PSME2|CENPC|ANAPC16|UBE2N|KAT5|PSMD10|CDKN1A|CENPU|DBF4|CDKN1B|BABAM1|YWHAQ|PSMB8|UBE2E1|PSMB9|RFC4|PSME1|SPDL1|SEC13|MAD1L1|PSMC5|PSMC3|RPA3|PSMC6|PSMD14|ANAPC4|PSMA4|PSMD13|ZWINT|ORC6|SUMO1|PSMB3|PSMD9|MAPRE1|PSMD1|PSMC1|HIST1H2BD|PHF20|HIST2H4A|NUP107|PSMB10|PSMD2|RAD17|YWHAG|PSMA7|HIST1H2BE|SFN|PPP1CC|HIST1H2BK|RCC2|PPP2R5E|PSMC4|PSMA1|DYNLL1|PSMA8|UBB|UBE2V2|CDC16|PSMB4|BUB3|MIS12…
GO_INTRINSIC_APOPTOTIC_SIGNALING_PATHWAY	1.07988e-05	0.000748596	-0.445095	-1.68868	0	273	SGPP1|VDAC2|APOPT1|FNIP2|CDIP1|DDIT3|SOD1|HMOX1|RPL26|KDM1A|CDKN1A|HNRNPK|CRIP1|NDUFA13|TNF|MOAP1|BCL2A1|FIS1|GSKIP|ACKR3|SNW1|PYCARD|PMAIP1|PPP1R15A|DNAJA1|DIABLO|MLH1|HRAS|PARK7|ATF4|TNFRSF1B|BAG5|DDIT4|CEBPB|MIF|TRIAP1|ERP29|HSPB1|RPS27L|BID|PLAUR|PPIF|HDAC1|CASP3|NDUFS3|CUL4A|JMY|SOD2|BCAP31|RPS3|ZNF622|PDCD10|ING2|IFI6|SKIL|FBXW7|TP53BP2|SLC9A3R1|SFN|SIRT1|HYOU1|E2F2|SYVN1|RNF183|PINK1|ABL1|…
MORF_CSNK2B	1.07988e-05	0.000748596	-0.526582	-1.99784	0	273	EIF4A1|VDAC2|SKP1|NHP2|FIBP|HNRNPAB|SOD1|HADHB|GGCT|CALM3|H2AFZ|UQCRC1|UQCRFS1|HMGN1|AP3S1|GPN1|YWHAQ|GLO1|MRPL9|KARS|POLR2I|COX6C|NDUFV2|RBMX|SCAMP3|KPNA2|SET|EEF1E1|HSP90AA1|NDUFAB1|COX6B1|MDH1|SEC13|NDUFS8|DDOST|GNG5|PARK7|DEK|PTGES3|SMARCD2|ERP29|ANP32B|RALY|TMED9|SNRPA1|HNRNPA3|PCNA|NDUFS2|CTDNEP1|SNRPD2|TUBB2A|EIF3I|VBP1|HDAC1|LAGE3|DAP|CYC1|UQCRB|SUMO1|SNX3|PPP1CA|SNRPG|PSMD9|C1QBP|NDUFS3|…
FOURNIER_ACINAR_DEVELOPMENT_LATE_2	1.08079e-05	0.000748596	-0.459729	-1.74356	0	272	SNRPB|ACTB|UPP1|ACOT9|UBE2N|H2AFZ|CMC2|NUDT15|MT1X|DBF4|LDHA|NOP10|SMS|PRDX1|MT1H|RANGRF|CKS2|PHTF2|MTHFD1|NAP1L1|ODC1|EEF1E1|SRSF10|RCC1|DUT|NDC1|DROSHA|ANXA5|RPA3|PTGES3|TPRKB|ARL4C|IMPA1|MRPL3|SRRM1|SNRPA1|EXOSC8|SMC4|PLAUR|ZWINT|PDIA6|POLE3|SAMD4A|NCAPG2|CKS1B|PRPS1|VRK1|PTTG1|CCT2|ME2|SNRPF|RNASEH2A|NUP107|MANF|SSB|EHD1|CSNK2A1|MAK16|FANCI|CYP51A1|FGFBP1|CALM2|CUTC|TIPIN|GALE|NASP|PARP2|HAT1…
REACTOME_TRANSLATION	1.08079e-05	0.000748596	-0.495106	-1.87773	0	272	EIF4A1|RPS25|FAU|MRPL15|RPS18|RPL26|MRPS35|ETF1|RPL23|SRP14|RPL35|MRPL27|MRPL49|RPL22L1|RPS16|EIF5|MRPL9|MRPL21|MRPL57|KARS|RPL22|RPS5|MRPL24|RPL14|RPL36AL|MRPL54|MRPS36|EEF1E1|RPL36|RPS4Y1|MRPL1|RPS23|GARS|RPL26L1|SEC11A|SRP19|SSR4|DDOST|RPS10|RPL4|MRPL18|MRPS33|RPS21|MRPL40|WARS|EIF2B3|SEC61G|MRPL3|RPS27L|MRPL44|AIMP1|MRPS17|SPCS1|EIF3I|MRPL13|MRPL10|MRPL22|MRPS10|MRPL11|QARS|RPL31|RPS13|TRMT11…
MORF_HDAC2	1.08353e-05	0.000748596	-0.514053	-1.94632	0	265	DDX39A|VDAC2|FIBP|HNRNPAB|MAGOH|SOD1|HADHB|H2AFZ|ETF1|PAPSS1|PMEL|AP3S1|GPN1|ICE1|YWHAQ|MRPL9|SMNDC1|KARS|POLR2I|UBE2E1|NAE1|AHSA1|RBMX|ZPR1|SET|NCBP2|RFC4|GARS|MDH1|DUT|HSPE1|SSRP1|GNG5|DEK|HMGN4|PTGES3|RTCB|ABCF1|SRRM1|ANXA7|CTDNEP1|ZWINT|EIF3I|VBP1|AATF|HDAC1|POLE3|MTX2|SUMO1|IMMT|CCT2|C6orf62|FH|DRG1|MTIF2|SRP9|COPS5|PDHB|IFRD1|SSB|RAD23A|CEBPZ|SLBP|HNRNPR|RRM1|RNPEP|PTDSS1|HDAC2|BZW1|ATXN10|…
MORF_BUB3	1.08402e-05	0.000748596	-0.526259	-1.99156	0	263	VDAC2|UBE2S|FIBP|HNRNPAB|SOD1|CALM3|UBE2N|H2AFZ|UQCRC1|PMEL|AP3S1|CSK|GPN1|ICE1|YWHAQ|GLO1|MRPL9|KARS|POLR2I|NAE1|AHSA1|RBMX|SCAMP3|SET|NCBP2|RFC4|GARS|NUDT1|MDH1|DUT|HSPE1|SSRP1|DDOST|GNG5|PARK7|DEK|PTGES3|LSM7|ERP29|ANP32B|SRRM1|TMED9|SNRPA1|PCNA|NDUFS2|CTDNEP1|ZWINT|EIF3I|VBP1|PDIA6|AATF|HDAC1|POLE3|CYC1|IMPDH2|IMMT|NDUFS3|SF3B2|MAPRE1|CCT2|FH|HAX1|PHB2|RAN|DRG1|COPS5|PDHB|IFRD1|SSB|RAD23A|PPI…
MORF_SOD1	1.08467e-05	0.000748596	-0.57009	-2.15693	0	262	VDAC2|SKP1|NHP2|FIBP|HNRNPAB|MAGOH|SOD1|HADHB|GGCT|CALM3|H2AFZ|HMGN1|TBCA|GPN1|YWHAQ|GLO1|MRPL9|KARS|POLR2I|COX6C|MTHFD1|NDUFV2|UBE2E1|AHSA1|RBMX|SCAMP3|KPNA2|SET|EEF1E1|HSP90AA1|NDUFAB1|ATOX1|MDH1|HSBP1|SEC13|PRDX4|NDUFS8|HSPE1|ETFA|NME1|PARK7|POP5|DEK|EBAG9|PTGES3|PSMA4|SMARCD2|SEC61G|MRPL3|ANP32B|SNRPA1|HNRNPA3|PCNA|NDUFS2|CTDNEP1|EIF3I|VBP1|POLE3|DAP|CYC1|UQCRB|SUMO1|PPP1CA|SNRPG|PSMD9|C1QBP|…
LU_EZH2_TARGETS_UP	1.08599e-05	0.000748596	-0.501507	-1.89583	0	258	LPCAT1|LAMTOR4|PHF19|GUCD1|C6orf226|SKA2|VOPP1|CD68|COX14|DDIT3|HES4|SERF2|AZIN2|STUB1|CSK|CFD|PSMB8|AHSA1|RPL36|PSMB9|MIEN1|ATOX1|ADAP1|HIST2H2AC|NAA38|NUDT1|PHF5A|PRDX4|UBE2L6|CASP7|PSMC3|IFT43|SCAND1|WDR83|DDIT4|PMVK|LSM7|ZNHIT1|HNRNPA3|TRAPPC12|MAPKAPK3|MKNK2|IRF7|C8orf82|HDAC1|SLC25A26|G0S2|ISG15|HYAL2|SOD2|TMEM216|PIH1D1|PSMB10|DPM3|PPP1R14B|TMEM141|TAF15|TP53BP2|WDR54|TUFT1|IFIT3|C2CD2|PAQ…
GO_CELL_CYCLE_G2_M_PHASE_TRANSITION	1.08681e-05	0.000748596	-0.454961	-1.7193	0	257	SKP1|NPM1|PSME2|KDM8|CALM3|HAUS3|PSMD10|CDKN1A|DCTN3|TICRR|CEP131|BABAM1|CCNH|HAUS7|PSMB8|NAE1|RBX1|TUBA1A|HSP90AA1|PSMB9|CEP63|PSME1|HAUS1|ZNF830|PSMC5|LCMT1|PSMC3|PSMC6|PSMD14|PSMA4|PSMD13|ARPP19|CEP250|PSMB3|PSMD9|MAPRE1|CDK5RAP3|PSMD1|PSMC1|CETN2|PSMB10|PSMD2|FBXL15|RAD17|YWHAG|CDK7|CEP57|CDC25B|PSMA7|CALM2|HAUS8|CEP78|CEP164|AKAP8|RCC2|NEDD1|ZFYVE19|PSMC4|ENSA|SYF2|PSMA1|RAD21|DYNLL1|PSMA8|A…
MORF_DEK	1.08866e-05	0.000748596	-0.540807	-2.04166	0	253	EIF4A1|DDX39A|VDAC2|SKP1|HNRNPAB|SNRPB|NSA2|SOD1|HADHB|H2AFZ|HNRNPK|UQCRFS1|ETF1|COX7A2L|HMGN1|LDHA|SRP14|AP3S1|GPN1|ICE1|YWHAQ|SLC25A5|MRPL9|SMNDC1|KARS|POLR2I|UBE2E1|RPL36AL|RBMX|NAP1L1|SET|SDR39U1|HSP90AA1|RFC4|NUDT1|IDH3B|MDH1|DUT|PARK7|COX7C|DEK|LSM7|PSMA4|RTCB|TERF2IP|SEC61G|ANP32B|SRRM1|RALY|HNRNPA3|PCNA|CTDNEP1|EIF3I|AATF|HDAC1|POLE3|CYC1|UQCRB|GDI2|SUMO1|PRPS1|C1QBP|NDUFS3|HSPB11|CCT2|CT…
GO_RIBOSOME_BIOGENESIS	1.08873e-05	0.000748596	-0.47203	-1.78167	0	252	NPM1|NHP2|NSA2|DDX21|RPL26|EIF6|RPL35|NOP10|RPS16|NOP58|EXOSC9|RPS5|RPL14|RSL24D1|MRPL1|EIF2A|NAF1|RPL26L1|PAK1IP1|LSM6|TSR2|TRMT61B|RRP1B|DROSHA|ZNF593|RPS10|POP5|THUMPD1|RPS21|FRG1|DDX27|EMG1|NSUN5P1|NOL8|RPS27L|EXOSC8|EIF4A3|AATF|NMD3|MRPL10|MRPL22|C1D|MRPL11|DIMT1|KRI1|C1QBP|TRMT112|BCCIP|UTP3|RAN|MPHOSPH6|EBNA1BP2|WDR55|ZNHIT3|GTF3A|ZNF622|PIH1D1|ESF1|POP4|DDX47|CEBPZ|NOP14|RPF2|RPL10A|GAR1|…
MODULE_54	1.08873e-05	0.000748596	-0.458425	-1.73032	0	252	UBE2S|SNRPB|CDKN1C|ADA|H2AFZ|PRDX1|MT1H|SLC25A5|CKS2|PNP|TUBA1A|KPNA2|BEND3|ODC1|PRR11|RFC4|PMAIP1|SLC7A7|MTFR2|NUDT1|RCC1|PHF5A|PRDX4|NME1|RPA3|PSMD14|SNRPA1|SMC4|PCNA|KNSTRN|PRIM1|ZWINT|CKB|CKS1B|NRIP3|PTTG1|SNRPC|SNRPF|BEST3|AHCY|GMNN|MANF|RRM1|CDC25B|CCT6A|ADSL|CNIH4|UNG|SNRPE|TPI1|ANP32E|TSN|TIMELESS
KOBAYASHI_EGFR_SIGNALING_24HR_DN	1.09161e-05	0.000748596	-0.485879	-1.83142	0	248	DDX39A|UBE2S|TEX30|UPP1|H2AFZ|CMC2|NUDT15|CENPU|DBF4|CKS2|TUBA1A|KPNA2|NAP1L1|ODC1|EEF1E1|DUSP5|RFC4|FAM216A|SPDL1|FABP5|DUT|NME1|SNRPD1|HNRNPDL|SNRPA1|EXOSC8|SMC4|PCNA|PRIM1|ZWINT|TUBB2A|PPIF|SRSF7|NCAPG2|ORC6|CKS1B|PRPS1|PNN|VRK1|G0S2|PSMC3IP|CDCA4|RNASEH2A|GMNN|RAD51AP1|RRM1|MAFF|FANCI|TIPIN|PARP2|HAT1|UNG|NCAPD3|CKLF|TIMELESS|USP1|RFC5|OASL|RANGAP1|MCM5|CENPN|BUB1|CDK1|SPHK1|HSPA14|SLC20A1|ER…
MORF_RAN	1.09333e-05	0.000748596	-0.56944	-2.14435	0	245	EIF4A1|VDAC2|SKP1|NPM1|RPS25|FAU|FIBP|HNRNPAB|SNRPB|SOD1|HADHB|H2AFZ|UQCRFS1|COX7A2L|HMGN1|LDHA|SRP14|PRDX1|YWHAQ|COX8A|SLC25A5|MRPL9|KARS|PGAM1|POLR2I|COX6C|RPS5|RPL14|NDUFA1|RPL36AL|RBMX|NAP1L1|SET|EEF1E1|HSP90AA1|NDUFAB1|COX6B1|IDH3B|MDH1|RPS10|NME1|PARK7|COX7C|DEK|PSMA4|SMARCD2|MIF|ERP29|ANP32B|RALY|HNRNPA3|PCNA|CTDNEP1|SNRPD2|TUBB2A|HDAC1|POLE3|CYC1|UQCRB|GDI2|SUMO1|RPS13|PPP1CA|PSMB3|SNRPG|…
MORF_HDAC1	1.09397e-05	0.000748596	-0.496488	-1.86897	0	244	EIF4A1|VDAC2|HNRNPAB|HADHB|CALM3|UBE2N|H2AFZ|UQCRFS1|HMGN1|PAPSS1|SRP14|AP3S1|CSK|GPN1|YWHAQ|MRPL9|KARS|RPL14|NDUFV2|RBMX|SCAMP3|SET|RAB8A|NUDT1|COX6B1|MDH1|DUT|DDOST|GNG5|PARK7|COX7C|DEK|PTGES3|LSM7|SMARCD2|ERP29|ANP32B|SRRM1|TMED9|HNRNPA3|NDUFS2|CTDNEP1|SNRPD2|VBP1|PDIA6|HDAC1|POLE3|CYC1|UQCRB|GDI2|SUMO1|SNX3|PPP1CA|NDUFS3|SF3B2|HSPB11|CCT2|HAX1|PHB2|RAN|DRG1|SRP9|COPS5|PDHB|IFRD1|RAD23A|PPIE|H…
MORF_EIF3S2	1.10091e-05	0.000748596	-0.51109	-1.91608	0	231	EIF4A1|VDAC2|FIBP|HNRNPAB|NSA2|SOD1|H2AFZ|UQCRFS1|LDHA|AP3S1|CSK|GPN1|RPIA|YWHAQ|SLC25A5|MRPL9|POLR2I|RPL14|NAE1|ZPR1|NAP1L1|SET|RFC4|NUDT1|IDH3B|MDH1|DUT|HSPE1|SSRP1|DDOST|GNG5|TOMM20|PARK7|ATF4|DEK|PTGES3|LSM7|RTCB|SRRM1|NDUFS2|CTDNEP1|EIF3I|PDIA6|AATF|POLE3|CYC1|IMPDH2|IMMT|CCT2|FH|PHB2|DRG1|PDHB|IFRD1|SLC3A2|PSMD2|SSB|RAD23A|PPIE|GPI|CEBPZ|HNRNPR|RNPEP|PTDSS1|HDAC2|GNB2|ATXN10|PPP1CC|SSBP1|SN…
MORF_XRCC5	1.10628e-05	0.000748596	-0.479963	-1.79376	0	222	VDAC2|FIBP|HNRNPAB|NSA2|HADHB|CBFB|H2AFZ|PAPSS1|SRP14|CSK|GPN1|RPIA|ICE1|YWHAQ|NAE1|AHSA1|ZPR1|SET|ARPC3|NUDT1|IDH3B|MDH1|DUT|SSRP1|GNG5|TOMM20|ADD1|PARK7|DEK|PTGES3|LSM7|HMGB1|SRRM1|NDUFS2|CTDNEP1|EIF3I|PDIA6|AATF|HDAC1|IMMT|MAPRE1|CCT2|FH|HAX1|PHB2|PDHB|IFRD1|SSB|RAD23A|PPIE|SLBP|HNRNPR|RRM1|RNPEP|PTDSS1|HDAC2|CALM2|SMARCC1|ATXN10|PPP1CC|RNF44|SSBP1|CAP1|SNRPE|LYPLA1|G3BP2|POLR2A|PSMA1|DYNLL1|P…
MARKEY_RB1_ACUTE_LOF_UP	1.10752e-05	0.000748596	-0.458753	-1.71356	0	220	PRADC1|UBE2S|SERF2|HAUS3|CMC4|H2AFZ|HMGN1|NOP58|KLF10|CKS2|RBMX|KPNA2|NAP1L1|SET|DCTPP1|RFC4|SPDL1|PTMA|DEK|PTGES3|BTBD1|ANP32B|PTGER4|PCNA|PRIM1|YLPM1|LAGE3|FAM13B|ORC6|CKS1B|RFC1|OTUD4|CD34|AHCY|GMNN|RAD51AP1|CEBPZ|HNRNPR|HDAC2|CDCA7L|TIPIN|NASP|GCLC|ADSL|IFRD2|HAT1|SCOC|PSIP1|RAD21|HMGB3|TIPARP|NAA10|RFC5|ETFB|MCM5|S100A3|BUB1|NUCKS1|PARP1|CDK1|ST3GAL4|PRPF19|ASF1B|AMD1|MCM7
GO_MITOCHONDRIAL_PROTEIN_COMPLEX	1.10946e-05	0.000748596	-0.552027	-2.06042	0	219	MRPL15|NDUFS6|NDUFA4|MRPS35|UQCRC1|UQCRFS1|MICU2|NDUFA13|MRPL27|MRPL49|SUCLG2|MRPL9|MRPL21|MRPL57|MRPL24|NDUFA9|NDUFV2|NDUFA1|TRMT10C|MRPL54|MRPS36|NDUFAB1|HSD17B10|TOMM7|NDUFB5|APOO|NDUFS8|TOMM20|PARK7|NDUFB9|NDUFA6|MRPL18|WDR93|MRPS33|MRPL40|MTG1|NDUFA12|GRPEL1|MCU|MRPL3|NDUFA3|UQCRQ|MRPL44|CHCHD10|NDUFS2|MRPS17|PPIF|MRPL13|MRPL10|MRPL22|MRPS10|MTX2|CYC1|TIMM10|UQCRB|MRPL11|IMMT|DNAJC19|NDUFS3|…
MODULE_32	1.10946e-05	0.000748596	-0.467081	-1.74336	0	219	EIF4A1|NPM1|RPS25|RPL26|EIF6|ETF1|SRP14|RPL35|RPS16|HNRNPF|EIF5|KARS|RPL22|RBMX|NCBP2|RPS4Y1|RPS23|NUDT1|POLR2G|SRSF10|ZFP36|SRP19|SNRPD3|RPS10|RPA3|TUBB3|SNRPD1|HMGB1|MRPL3|PCBP1|SNRPA1|RALB|EIF4A3|AIMP1|SNRPD2|EIF3I|SUB1|FMR1|SRSF7|RPL31|RPS13|SNRPG|SNRPC|RAN|RAP1B|SRP9|RPS3|SNRPF|SLU7|RNASEH2A|RRAGA|RPS4X|SSB|RAD23A|SLBP|HNRNPR|CBX4|CBX1|RBMS1|SMARCC1|BZW1|SRSF6|EEF1A1|RPL3|SSBP1|SNRPE|EEF1D|P…
REACTOME_HIV_INFECTION	1.10946e-05	0.000748596	-0.475264	-1.7739	0	219	SKP1|NPM1|PSME2|PSMD10|CHMP2B|CCNH|SLC25A5|POLR2I|PSMB8|RBX1|NCBP2|CXCR4|PSMB9|TSG101|POLR2G|PSME1|RCC1|NELFCD|NDC1|SEC13|PSMC5|SSRP1|PSMC3|PSMC6|PSMD14|TAF7|PSMA4|POLR2J|PSMD13|VPS28|GTF2B|CHMP4B|PSMB3|PSMD9|HLA-A|CHMP6|RAN|PSMD1|PSMC1|AP2S1|CHMP5|NUP107|PSMB10|PSMD2|CDK7|PSMA7|SUPT5H|CHMP7|TAF15|APOBEC3G|CCR5|HCK|AP1M1|SUPT4H1|GTF2H3|VPS37B|POLR2A|PSIP1|PSMC4|PSMA1|TAF6|UBAP1|PSMA8|UBB|NELFB|XR…
MORF_UBE2I	1.10993e-05	0.000748596	-0.502144	-1.87358	0	218	EIF4A1|NPM1|RPS25|FAU|HNRNPAB|SNRPB|TBCB|EIF6|HNRNPK|UQCRFS1|COX7A2L|HMGN1|LDHA|SRP14|CSK|YWHAQ|COX8A|MRPL9|KARS|POLR2I|RPL22|RPS5|RPL14|RBMX|NAP1L1|SET|SDR39U1|RAB8A|HSP90AA1|ARPC3|NUDT1|COX6B1|IDH3B|PTMA|PARK7|COX7C|ATF4|DEK|LSM7|ANP32B|RALY|CTDNEP1|EIF3I|AATF|POLE3|CYC1|GDI2|RPL31|RPS13|PSMB3|NDUFS3|HSPB11|CCT2|PHB2|RAN|IK|DRG1|LSM14A|PUF60|ERH|TUBA1B|CALM2|RPL10A|GNB2|ATXN10|UBN1|SNRPE|EEF1D|…
ZHANG_RESPONSE_TO_IKK_INHIBITOR_AND_TNF_UP	1.1103e-05	0.000748596	-0.451283	-1.68333	0	217	MARCKSL1|HCAR3|TNIP2|CDKN1A|SLC2A6|KLF6|PAG1|BCL2A1|CD83|RNF19B|CMPK2|RAB24|GCH1|SLC52A3|NFKBIZ|RFX5|CDC42EP4|SGK1|ATF3|DDIT4|SEMA4C|CEBPB|IRF9|TNFAIP3|CXCL8|NINJ1|BID|PLAUR|TUBB2A|BIRC2|SAMD4A|IL15|GSAP|G0S2|IFNGR2|CXCL16|IRF1|PNRC1|PTX3|LYN|RIPK2|EHD1|C15orf39|MAFF|SNX9|C15orf48|IFIT3|GCLC|DRAM1|IFIT1
MORF_AATF	1.11803e-05	0.000748596	-0.47832	-1.77571	0	205	DDX39A|VDAC2|FIBP|HNRNPAB|HADHB|EIF6|ETF1|CSK|GPN1|ICE1|YWHAQ|MRPL9|SMNDC1|POLR2I|NAE1|AHSA1|ZPR1|SET|SDR39U1|IDH3B|MDH1|SSRP1|POP5|DEK|LSM7|RTCB|TERF2IP|SRRM1|RALY|SUMO4|CTDNEP1|EIF3I|AATF|POLE3|CYC1|PSMB3|IMMT|CCT2|PHB2|IK|DRG1|COPS5|ZNHIT3|KDM3B|PSMD2|SSB|RAD23A|CEBPZ|PUF60|ALDH4A1|PTDSS1|HDAC2|CALM2|ESYT1|ATXN10|ADSL|SSBP1|LYPLA1|POLR2A|PIN1|BMS1|NELFB|GNL2|ZBED1|XRCC5|USP1|STARD7|BUB3|RUVBL2…
MORF_AP2M1	1.11803e-05	0.000748596	-0.515128	-1.91236	0	205	EIF4A1|SKP1|FAU|HNRNPAB|SNRPB|SOD1|TBCB|HADHB|UQCRFS1|COX7A2L|HMGN1|LDHA|SRP14|YWHAQ|COX8A|MRPL9|KARS|PGAM1|POLR2I|NDUFA1|RPL36AL|HSP90AA1|ATOX1|COX6B1|IDH3B|MDH1|HSBP1|VAMP3|DDOST|COX7C|BAG5|PSMA4|SMARCD2|ANP32B|RALY|TMED9|LASP1|CTDNEP1|TUBB2A|CYC1|C1D|UQCRB|GDI2|SUMO1|SNX3|PPP1CA|SF3B2|RAN|DRG1|PSMC1|RPN2|SRP9|COPS5|BCAP31|AP2S1|GPI|RER1|PUF60|PIGC|TUBA1B|CALM2|GNB2|ATP6AP1|DNPEP|SNRPE|NEDD8|SA…
GO_PROTEIN_FOLDING	1.11841e-05	0.000748596	-0.460404	-1.70872	0	204	PDCL3|SUCO|DNAJB2|TBCA|DNAJB1|PFDN5|AHSP|PDRG1|SIL1|GNAI3|HSP90AA1|DNAJA2|AIP|DNAJA1|PFDN2|HSPA13|PRDX4|HSPE1|PTGES3|BAG5|GRPEL1|ERP29|HSPB1|EMC4|PPIH|PPIF|VBP1|PDIA6|ENGASE|DNAJC19|CWC27|PPIL3|CCT2|PDCL|PSMC1|PFDN1|PPID|TBCC|PPIG|PPIE|DNAJA3|CSNK2A1|NKTR|ST13|CCT6A|HSPA6|CHCHD4|GNB2|EMC2|FKBP6|TBCE|DNAJB14|BAG3|NPPA|CCT7|HSPBP1|PFDN4|TOR1B|TTC1|RUVBL2|MKKS|DNAJC1|FKBP9|EMC6|UNC45A|CCT6B|DNAJC7|D…
GO_REGULATION_OF_CELL_CYCLE_G2_M_PHASE_TRANSITION	1.11841e-05	0.000748596	-0.48316	-1.79317	0	204	SKP1|NPM1|PSME2|HAUS3|PSMD10|DCTN3|TICRR|CEP131|BABAM1|HAUS7|PSMB8|NAE1|RBX1|TUBA1A|HSP90AA1|PSMB9|CEP63|PSME1|HAUS1|ZNF830|PSMC5|PSMC3|PSMC6|PSMD14|PSMA4|PSMD13|CEP250|PSMB3|PSMD9|MAPRE1|CDK5RAP3|PSMD1|PSMC1|CETN2|PSMB10|PSMD2|RAD17|YWHAG|CEP57|CDC25B|PSMA7|HAUS8|CEP78|CEP164|RCC2|NEDD1|ZFYVE19|PSMC4|SYF2|PSMA1|RAD21|DYNLL1|PSMA8|ALMS1|PSMB4|PINX1|VPS4B|PAXIP1|PHOX2B|HAUS5|CEP290|PSMB1|CDK1|MIIP…
GO_RIBOSOME	1.11841e-05	0.000748596	-0.49312	-1.83013	0	204	RPS25|MRPL15|RPS18|RPL26|MRPS35|RPL23|RPL35|MRPL27|MRPL49|RPL22L1|RPS16|MRPL9|MRPL21|MRPL57|RPL22|RPS5|MRPL24|RPL14|RPL36AL|MRPL54|RSL24D1|MRPS36|RPL36|NDUFAB1|RPS4Y1|MRPL1|RPS23|EIF2D|EIF2A|RPL26L1|RPS10|RPL4|MRPL18|MRPS33|RPS21|MRPL40|MTG1|MRPL3|ABCF1|RPS27L|MRPL44|MRPS17|MRPL13|FMR1|MRPL10|MRPL22|MRPS10|MRPL11|RPL31|RPS13|MRPL43|MRPS28|SRP68|RPS3|ZNF622|LZTS1-AS1|MRPS21|RPS4X|MRPL48|MRPL32
WONG_MITOCHONDRIA_GENE_MODULE	1.11878e-05	0.000748596	-0.569659	-2.11338	0	203	VDAC2|FIBP|NDUFS6|NDUFA4|UQCRFS1|COX7A2L|MRPL27|MRPL49|COX7A2|COX8A|KARS|COX6C|NDUFA9|NDUFV2|NDUFA1|DCTN6|DECR1|MRPS36|NDUFAB1|ATOX1|COX6B1|HSD17B10|TOMM7|PDHA1|DUT|NDUFB5|DIABLO|NDUFS8|COX7C|NDUFB9|NDUFA6|MRPL18|MRPS33|MRPL40|NDUFA12|SEC61G|MRPL3|NDUFA3|UQCRQ|NDUFS2|MRPS17|PPIF|MRPL13|MTX2|CYC1|TIMM10|UQCRB|SCP2|MRPL11|GSTO1|NDUFS3|FH|HAX1|GSTZ1|SOD2|SCO2|MRPS28|SLC25A22|PDHB|MRPL32|HINT2|NDUFB1…
MORF_ACP1	1.12157e-05	0.000748596	-0.462123	-1.7126	0	201	EIF4A1|VDAC2|RABGGTB|NPM1|NSA2|CALM3|UBE2N|HNRNPK|UQCRFS1|HMGN1|SRP14|CSK|YWHAQ|MRPL9|RPL22|RPL14|NAP1L1|SET|RAB8A|HSP90AA1|ARPC3|DUT|DDOST|TOMM20|PARK7|ATF4|DEK|PTGES3|LSM7|ERP29|ANP32B|SRRM1|EIF3I|PDIA6|HDAC1|POLE3|GDI2|SNX3|PNN|MAPRE1|CCT2|PHB2|DRG1|PPIG|LSM14A|RAD23A|PPIE|HNRNPR|ERH|SMARCC1|RPL10A|GNB2|ATXN10|CAP1|SNRPE|LYPLA1|PSMA1|CCT7|ERCC5|BRD2|XRCC5|UBA2|EIF4B|STARD7|BUB3|EIF3D|TTC1|TAX1…
GSE12845_NAIVE_VS_PRE_GC_TONSIL_BCELL_DN	1.12462e-05	0.000748596	-0.50101	-1.85334	0	197	MRPL15|PSME2|NDUFS6|ADA|SERF2|GPR137B|H2AFZ|NDUFA4|CHCHD2|AP3S1|TMEM258|PSMB8|RBX1|HMCES|ATOX1|RBBP7|ABHD3|MDH1|HSBP1|FABP5|NAA60|DUT|SUGP2|SNRPD3|ETFA|DEK|PSMD14|MRPS33|PSMA4|ANP32B|ARPC1B|SMC4|PDIA6|MRPL22|CCL4|SMPDL3A|QARS|SNRPG|RFC1|HSPB11|PTTG1|PHB2|PSMC1|LRMP|RAD17|CBX1|PSMA7|PPP4C|STAG2|ATXN10|DPYSL2|OAZ2|LDHB|WDR61|PSIP1|VAMP8|CD81|SLC35A5|AIFM1|DHRS7B|SON|HTATSF1|EIF3J|NUCKS1|SUMO2|DNAJC…
GSE411_WT_VS_SOCS3_KO_MACROPHAGE_IL6_STIM_400MIN_UP	1.12462e-05	0.000748596	-0.469963	-1.73849	0	197	MPEG1|UBALD2|ZNF703|ARL4A|RSRC2|TEX30|KLF4|DNAJB2|RGCC|H2AFZ|CD300LF|RILPL2|ANKMY2|MS4A7|AHSP|TUBA1A|BEND3|HMGN3|CHST7|KCTD17|TNFRSF1B|CEBPB|PLEK|EDEM1|RALGDS|PLAUR|SUB1|PAXBP1|GSAP|CASP3|REV3L|SH2B2|PBX3|SAMSN1|SLC3A2|EHD1|C15orf39|C21orf91|CYP51A1|CCR5|GHITM|UBXN2A|CFP|ARID5A|VPS37B|RNF138|GOT1|BMI1|RFTN1|BPIFA3
GSE13484_UNSTIM_VS_YF17D_VACCINE_STIM_PBMC_DN	1.12571e-05	0.000748596	-0.523311	-1.93478	0	196	MT1HL1|UBE2S|CMTR1|IFITM3|DNAAF1|SLC2A6|CMC2|MT1X|TNF|ADTRP|MT1H|MT1E|NDUFV2|PSMB8|LINC01260|PSMB9|DUSP5|DNAJA1|IFITM1|LYRM1|PRDX4|UBE2L6|NMI|ATF3|LAP3|PSMA4|IRF9|AIDA|SOWAHC|IRF7|FMR1|DDX60|CCL4|PARP12|RBCK1|ISG15|IRF1|CHMP5|C19orf66|TRANK1|HLA-E|CASP5|TRIM22|FFAR2|RIPK2|IFI6|TP53BP2|LY6E|IFIT3|DYNLT1|BST2|MT1G|DRAM1|IFIT1|TRIM26|ADAR|MX1|MT2A|RSAD2|TOR1B|IFIT2|PHF11|ZCCHC2|OASL|IFI35|SLAMF7|ISG…
GSE13485_CTRL_VS_DAY7_YF17D_VACCINE_PBMC_DN	1.12571e-05	0.000748596	-0.530884	-1.96278	0	196	TCF7L2|HEG1|CMTR1|RBBP8|PSME2|ACOT9|IFITM3|MS4A4A|MS4A7|GNGT2|PLAC8|PSMB8|ATP13A1|CMPK2|GCH1|PSMB9|IFITM1|UBE2L6|NMI|LAP3|PSMA4|RTCB|IRF9|PI4K2B|SASH1|ACP2|ZWINT|IRF7|DDX60|SAMD4A|IL15|EPSTI1|PARP12|DTX3L|ISG15|SCO2|CHMP5|C19orf66|CASP5|MYD88|TRIM22|TYMP|RAD51AP1|IFI6|UTRN|FCGR1B|LGALS9|GPBAR1|BLVRA|TNFSF13B|LY6E|TRIM69|CCR5|MRPS18C|IFIT3|MARCKS|GBP4|BST2|FBXO6|IFIT1|PIK3AP1|ADAR|MX1|TIMELESS|MT2…
GSE19401_NAIVE_VS_IMMUNIZED_MOUSE_PLN_FOLLICULAR_DC_UP	1.12571e-05	0.000748596	-0.48722	-1.80135	0	196	MARCKSL1|HEG1|TEX30|HMOX1|UPP1|LAMTOR5|CDKN1A|RPL35|CRIP1|TNF|DNAJB1|ICE1|CLK1|CD83|RNF19B|CKS2|PNP|DUSP5|RPS4Y1|PPP1R15A|FABP5|ZFP36|SSR4|CD69|ATF3|DDIT4|HNRNPA3|CXCL8|EIF4A3|TUBB2A|PPIF|EIF3I|CCL4|GDI2|G0S2|LGALS1|KRT10|RPN2|CREM|RHOB|SH3GL1|EMP3|MANF|POLG|RBMS1|AGO2|TP53BP2|RPL10A|IFIT3|PXDC1|SH3BP5|DUSP2|RUNX3|ARID5A|PSMC4|CDC42|MX1|TICAM1|TIPARP|TGFBI|SLC7A5|UAP1|OASL|S100A8|HINT1|P2RX4|DHX15
GSE19401_PLN_VS_PEYERS_PATCH_FOLLICULAR_DC_DN	1.12571e-05	0.000748596	-0.485809	-1.79613	0	196	ST3GAL5|HNRNPAB|SNRPB|CMTR1|UPP1|IFITM3|CDKN1A|PTP4A1|KLF10|RNF19B|PGAM1|PSMB8|AHSA1|SNW1|PPP1R15A|SRSF10|ARPC1A|SPAG7|NDUFA6|FRG1|NINJ1|EIF4A3|PLAUR|TRIP4|WDR47|CCL4|CKB|PPP4R1|ME2|HAX1|PSMD1|PSMC1|ZNF143|CASP5|TBCC|TRIM22|UPF2|MAFF|GABPB1|STAU1|HIST1H2BE|IFIT3|CRLF3|MED7|HIST1H2BK|IFIT1|KPNA3|SNX4|ZBTB43|MX1|UBE2V2|TICAM1|EIF4E|ATP6V1E1|RSAD2|TOR1B|IFIT2|OASL|IFI35|DNAJC7|BAG1|NAT1|SP110|CEP152…
GSE22886_DAY0_VS_DAY1_MONOCYTE_IN_CULTURE_DN	1.12571e-05	0.000748596	-0.466551	-1.72493	0	196	CTSL|PFKFB3|UPP1|TNIP2|GPR137B|CDKN1A|MT1X|MT1H|TMEM208|ATOX1|GARS|NAMPT|RHOQ|PIP4K2C|PSMD14|TNFRSF1B|GLRX2|SEC61G|NINJ1|CD63|SOWAHC|TTI2|PPIF|MICALL1|CCL4|GSTO1|NRIP3|PSMC1|SOD2|BCAP31|SH3GL1|NME7|SLC3A2|MANF|PJA1|MAFF|C3|CTSV|PPP1R14B|CCRL2|PXDC1|SH3BP5|HIST1H2BK|RFTN1|MGLL|PSMC4|ZBTB43|PHACTR1|MT2A|SLC7A5|ARL1|SLAMF7|CREB3|SPHK1|TNFAIP6|ORMDL2|UNC13B|FICD|ZNF267|PSMB5|KCNN4|GPX4|CXCL3|SDC4|UGC…
HALLMARK_INTERFERON_GAMMA_RESPONSE	1.12571e-05	0.000748596	-0.502487	-1.85779	0	196	ST3GAL5|ARL4A|IFNAR2|CMTR1|PSME2|UPP1|IFITM3|CDKN1A|PSMB8|PNP|CMPK2|GCH1|LYSMD2|PSMB9|NAMPT|PSME1|UBE2L6|NMI|CASP7|CD69|LAP3|WARS|IRF9|TNFAIP3|IRF7|DDX60|IL15|EPSTI1|MVP|PARP12|CASP3|RBCK1|HLA-A|ISG15|IRF1|SOD2|MYD88|PSMB10|RIPK2|CSF2RB|PTPN6|IRF8|LY6E|IFIT3|NLRC5|GBP4|BST2|IFIT1|TRIM26|IL10RA|VAMP8|ADAR|MX1|HLA-DMA|MT2A|RSAD2|TOR1B|HIF1A|IFIT2|OASL|IFI35|CXCL10|SLC25A28|CASP1|SLAMF7|ISG20|TXNIP|…
HALLMARK_TNFA_SIGNALING_VIA_NFKB	1.12571e-05	0.000748596	-0.563117	-2.08195	0	196	DENND5A|ID2|KLF4|PFKFB3|TNIP2|CDKN1A|SLC2A6|KLF6|BHLHE40|TNF|BCL2A1|KLF10|NR4A2|NFIL3|CD83|RNF19B|SIK1|ACKR3|GCH1|DUSP5|GPR183|IER5|PPP1R15A|NAMPT|ZFP36|SGK1|CD69|ATF3|CEBPB|IRS2|PTGER4|PLEK|TNFAIP3|NINJ1|MAP3K8|PLAUR|TUBB2A|BIRC2|CCL4|FOSB|TGIF1|G0S2|IER2|IFNGR2|JUN|FUT4|IRF1|SOD2|RHOB|PNRC1|PTX3|RIPK2|SNN|EHD1|MAFF|KDM6B|SLC16A6|KLF2|CCRL2|MARCKS|DUSP2
GSE13485_CTRL_VS_DAY3_YF17D_VACCINE_PBMC_DN	1.12657e-05	0.000748596	-0.52121	-1.92615	0	195	PHF19|ST3GAL5|TCF7L2|C15orf61|C1QA|CTSL|FNIP2|BTK|PSME2|CDKN1C|IFITM3|SIDT2|MS4A4A|CSK|SRBD1|MTHFD1|PLAC8|CMPK2|DECR1|GCH1|IFITM1|WDR70|UBE2L6|C1QB|LAP3|RTCB|IFFO1|CTBP2|SASH1|HLA-DPA1|GBAP1|IRF7|DDX60|SAMD4A|IL15|EPSTI1|PARP12|IMMT|DTX3L|ISG15|FCGR3B|SCO2|C19orf66|TRIM22|CHFR|IFI6|FCGR1B|GPBAR1|SMCO4|IRF8|BLVRA|TNFSF13B|LY6E|TRIM69|IFIT3|TBCE|MARCKS|BST2|HLTF|FBXO6|IFIT1|PIK3AP1|ADAR|MX1|CALML4|…
GSE14769_UNSTIM_VS_40MIN_LPS_BMDM_DN	1.12657e-05	0.000748596	-0.510288	-1.88579	0	195	MARCKSL1|ID2|ARFGAP3|TOB1|TEX30|SLC2A6|KLF6|TNF|ADTRP|HAUS7|RNF19B|CKS2|CSRNP1|ODC1|DUSP5|IER5|NFKBIZ|DNAJA2|PPP1R15A|GPD1L|ZFP36|ATPAF1|RNF103|SGK1|CD69|ATF3|TAF7|CEBPB|MALT1|PTGER4|TNFAIP3|MAP3K8|SOWAHC|CCL4|TGIF1|IER2|JUN|IRF1|PNRC1|RRAGA|IFRD1|FEM1C|EHD1|MAFF|SKIL|KDM6B|RASGEF1B|SLC25A25|CCRL2|PIBF1|DUSP2|ARID5A|PHLPP2|IL10RA|PLK2|ALMS1|CDH9|TIPARP|RYBP|L3MBTL3|FANCL|FOS|CXCL10|NRROS|SLAMF7|C…
GSE22196_HEALTHY_VS_OBESE_MOUSE_SKIN_GAMMADELTA_TCELL_DN	1.12657e-05	0.000748596	-0.524066	-1.93671	0	195	EIF4A1|MARCKSL1|ARL4A|CLUH|NDUFS6|ADA|UPP1|ITPA|CRIP1|PLEKHO2|C1orf216|SMS|CD83|PNP|GPR183|RPS4Y1|TPD52L2|PPP1R15A|FABP5|CDC42EP4|SSR4|ATF3|ARL4C|DDIT4|UQCRQ|USP14|HNRNPA3|TNFAIP3|CXCL8|BID|PLAUR|TUBB2A|PPIF|DNMBP|CCL4|FOSB|G0S2|LGALS1|SFXN3|KRT10|PSMD1|MPHOSPH6|RPN2|BCAP31|SH3GL1|PTX3|EMP3|AATK|POLG|AGO2|RPL10A|INPP1|RHOG|HYOU1|SH3BP5|DUSP2|PCBD1|EEF1D|RAB9A|ZBTB43|BRD2|TIPARP|TGFBI|SLC7A5|UAP1|…
GSE22886_UNSTIM_VS_IL2_STIM_NKCELL_DN	1.12657e-05	0.000748596	-0.49975	-1.84685	0	195	DDX39A|UBE2S|HNRNPAB|SNRPB|TEX30|AUNIP|GGCT|UBE2N|NOP10|CKS2|MTHFD1|KPNA2|DCTPP1|EEF1E1|RFC4|KLHL2|PAK1IP1|FABP5|POLD2|APOO|MLH1|DDOST|NME1|RPA3|CD69|NDUFA6|PSMD14|TUBB3|MRPL3|USP14|PCNA|CKS1B|DIMT1|IMPDH2|BCCIP|CCT2|CDCA4|RAN|PSMD1|EBNA1BP2|COPS3|SARS|MSMO1|NUP107|GMNN|RAD23A|CYP51A1|TUBA1B|CRELD2|CCT6A|TIPIN|NASP|IFRD2|TUBA1C|XPOT|CCT7|SUV39H1|XRCC5
GSE23114_WT_VS_SLE2C1_MOUSE_SPLEEN_B1A_BCELL_UP	1.12657e-05	0.000748596	-0.488542	-1.80542	0	195	LPCAT1|CTSL|HNRNPAB|CYTIP|TNF|BCL2A1|C1orf216|PRDX1|NFIL3|PGAM1|PNP|ZPR1|EEF1E1|DUSP5|TMEM251|HSBP1|TMEM243|GNG5|ATF3|HMGN4|PSMD14|IMPA1|SNAPC5|NCOA4|TUBB2A|SUB1|WDR47|DIMT1|SNRPG|IMMT|PSMD9|CD40LG|SLC25A16|UTP3|HAX1|FUT4|PSMD1|EBNA1BP2|RPN2|MAK16|GABPB1|KDM6B|TUBA1B|CALM2|CCT6A|SS18L1|RHOG|NOL7|GHITM|FKBP2|HPS5|WSB2|UTP18|DYNLL1|CD81|PLAGL2|SRGN|EIF4E|SLC26A2|SLC7A5|RSAD2|PRPF18|URB2|UAP1|BCL10|…
GSE24574_BCL6_LOW_TFH_VS_TCONV_CD4_TCELL_DN	1.12657e-05	0.000748596	-0.48547	-1.79407	0	195	EIF4A1|GGCT|BHLHE40|LDHA|YIF1A|SMS|PRDX1|DSTNP2|NFIL3|COX8A|DBI|MTHFD1|PNP|EEF1E1|PSMB9|RFC4|PITPNB|HSD17B10|FABP5|RPA3|HMGN4|PSMD14|PMVK|MIF|TMED9|PSMD13|PRIM1|ZWINT|EIF3I|TXN2|CKS1B|IMPDH2|IMMT|LGALS1|SNRPC|HAX1|EBNA1BP2|HMGCL|AP2S1|PPID|RAD51AP1|FANCI|HIRIP3|CCT6A|GALE|ECHS1|TBCE|ADSL|FKBP2|UNG|PCBD1|XPOT|GOT1|AIFM1|NAA10|UBE2M|FANCL|HADH|TOMM40|GSTA4|PARP1|KIFC1|CETN3|SLC29A1|EBP|CORO1A|S100A…
GSE26156_DOUBLE_POSITIVE_VS_CD4_SINGLE_POSITIVE_THYMOCYTE_DN	1.12657e-05	0.000748596	-0.47485	-1.75483	0	195	EIF4A1|UBE2S|NHP2|HNRNPAB|LDHA|YIF1A|PRDX1|HNRNPF|DBI|CKS2|MTHFD1|PSMB9|RFC4|ATOX1|POLR2G|HSBP1|FABP5|ANXA5|NME1|HMGN4|PSMD14|IMPA1|MRPL40|PMVK|WARS|TMED9|PRIM1|CD63|SNRPG|IMMT|FH|HAX1|EBNA1BP2|AP2S1|AHCY|TCEAL4|GNPAT|GRHPR|TUBA1B|CCT6A|TBCE|GHITM|NKG7|UNG|PSMG1|ACAA2|DYNLL1|ETHE1|COQ7|AIFM1|HNRNPA0|RUVBL2|HADH|TOMM40|CIT|MAP4|PARP1|CENPE|ACOT13|KIFC1|SLC29A1|PSMB5|POLA1|NDUFB8|CCNE1|PAICS|GTF2E2…
GSE28726_ACT_CD4_TCELL_VS_ACT_VA24NEG_NKTCELL_UP	1.12657e-05	0.000748596	-0.483621	-1.78724	0	195	EIF4A1|LPCAT1|NHP2|GGCT|CDK2AP1|LDHA|TNF|HNRNPF|NFIL3|HAUS7|SLC25A5|DBI|PNP|SCAMP3|OAT|DUSP5|TMEM251|POLR2G|SSRP1|GNG5|NME1|HMGN4|SNRPD1|MIF|TRIAP1|HNRNPDL|HNRNPA3|MAPKAPK3|AATF|SUB1|WDR47|MTX2|PSMB3|DIMT1|IMMT|PSMD1|RCN1|RIPK2|POP4|ZBTB24|TUBA1B|AGO2|RHOG|GHITM|HYOU1|PPP1CC|HPS5|CPSF4|NKRF|UNG|UTP18|HCCS|PARG|GNL2|UBA2|SRGN|HSPBP1|TOR1B|OSGEP|URB2|CHSY1
GSE360_CTRL_VS_L_MAJOR_DC_DN	1.12657e-05	0.000748596	-0.484044	-1.7888	0	195	MARCKSL1|ARL4A|CTSL|ID2|POU2F2|PSME2|IFITM3|KLF6|TNF|DNTTIP2|RNF19B|SMNDC1|RAB8A|CXCR4|PSMB9|DUSP5|ADM|NAMPT|RHOQ|PSME1|CIC|UBE2L6|H1FX|DDIT4|MIF|HSPB1|IRS2|TNFAIP3|CXCL8|MARCH2|TIMP1|G0S2|SLC25A16|IFNGR2|IRF1|SOD2|CETN2|RAB29|RRAGA|TYMP|IFI6
GSE3982_DC_VS_TH2_DN	1.12657e-05	0.000748596	-0.494354	-1.8269	0	195	MARCKSL1|HEG1|HNRNPAB|VRTN|CEP131|GLOD4|UBR7|RPIA|MRPL49|HNRNPF|EXOSC9|PNP|DCTN6|RPL36AL|RFC4|PMAIP1|FAM216A|PTMA|SNRPD3|RPA3|USP11|DOLPP1|MRPL13|KIF21B|CCL4|PTTG1|CTCF|RAN|CCNB1IP1|RRM1|GABPB1|TSPYL2|FANCI|TXNDC15|ITGAL|HIRIP3|APOBEC3G|MRPS18C|NASP|HYOU1|WWC3|ZNF281|ECI2|PSMC4|RMND1|E4F1|XRCC5|FTSJ1|HARS|PAXIP1|AAMP|CENPN
GSE3982_MEMORY_CD4_TCELL_VS_TH1_DN	1.12657e-05	0.000748596	-0.48413	-1.78912	0	195	VDAC2|SNRNP25|NHP2|GGCT|ATP6V0B|CENPU|CXorf40B|CKS2|MTHFD1|NDUFV2|PMAIP1|GARS|NAMPT|DNAJA1|RCC1|MARCH5|HSPE1|KIF20B|PSMD14|LAP3|TUBB3|WARS|RTCB|ERCC1|HK3|EMC8|GPN3|PLAUR|PPIF|MRPL13|NCAPG2|ORC6|CKS1B|VRK1|CCT2|PPCDC|SCO2|RHOB|RNASEH2A|AHCY|GMNN|PSMB10|GPI|IFI6|RRM1|CSNK2A1|CDK7|SLC25A46|EMC2|TIPIN|NASP|SLC25A32|ARL3|SUPT4H1|TPI1|MFAP1|CALML4|TIMELESS|GNL2|AKR1B1|SLC7A5|MCM5|CEBPG|BUB1|CDK1|NUP37|…
MORF_SKP1A	1.12657e-05	0.000748596	-0.583084	-2.15481	0	195	EIF4A1|SKP1|HNRNPAB|SOD1|HADHB|GGCT|CALM3|UBE2N|H2AFZ|CXorf40A|UQCRFS1|COX7A2L|HMGN1|GLOD4|TMEM183A|SRP14|TBCA|MRPL9|AZIN1|KARS|COX6C|NDUFV2|NDUFA1|RPL36AL|RBMX|KPNA2|SET|HSP90AA1|COX6B1|MDH1|HSBP1|SEC13|SRP19|ETFA|PARK7|COX7C|PSMC6|DEK|EBAG9|BAG5|SMARCD2|ANP32B|RALY|GDE1|SNRPA1|HNRNPA3|GABARAPL2|POLE3|DAP|CYC1|UQCRB|SUMO1|SNX3|PPP1CA|SNRPG|PSMD9|NDUFS3|SF3B2|CCT2|CTCF|RAN|DRG1|PSMC1|VTI1B|SRP9|C…
SHEPARD_CRUSH_AND_BURN_MUTANT_UP	1.12657e-05	0.000748596	-0.495291	-1.83037	0	195	ID2|TOB1|PFKFB3|EIF6|RGCC|ETF1|MS4A4A|VPS9D1|BOLA3|DNTTIP2|ZPR1|ODC1|HSP90AA1|DUSP5|TSR2|LYRM1|CIC|ZNF593|PTP4A3|TOMM20|SGK1|ATF3|CEBPB|EMC8|NOL8|IFFO1|RPS27L|ZNF330|CHCHD10|MKNK2|MRPL22|QARS|HIGD1A|UTP3|JUN|PHB2|ZNF622|HSDL1|SLC3A2|MANF|POP4|DNAJA3|CYP51A1|RPF2|SLC16A6|KLF2|SLC12A7|GAR1|BOP1|NOL7|NOC4L|IMP4|TSR1|FTSJ1|IMP3|PINX1|AKR7A2|EIF4E|MRPL52|VRK2|FOS|S100A8|PWP1|CCDC58|HES1|TXNIP|FOXO3|PA…
GSE1432_CTRL_VS_IFNG_24H_MICROGLIA_DN	1.12742e-05	0.000748596	-0.516955	-1.90965	0	194	MT1HL1|ST3GAL5|RMDN3|KLF4|PSME2|IFITM3|UBE2N|MT1X|SNX10|VPS9D1|MT1H|RNF19B|MTHFD1|PSMB8|GCH1|PSMB9|PSME1|IFITM1|UBE2A|UBE2L6|NMI|PTGES3|LAP3|PSMA4|WARS|PLEK|RALB|IRF7|RNF114|DDX60|IL15|MVP|PARP12|RBCK1|PSTPIP2|TMX1|UBP1|ISG15|IRF1|RCN1|SCO2|HLA-E|CASP5|MYD88|LYN|TRIM22|PSMB10|DDX47|FCGR1B|SMCO4|LY6E|APOBEC3G|IFIT3|DYNLT1|ARID5A|CSTF3|RHBDF2|ADAR|MX1|GLRX|RSAD2|PHF11|IFI35|VRK2|CXCL10|HLA-F|SLAMF7…
GSE15930_NAIVE_VS_48H_IN_VITRO_STIM_CD8_TCELL_DN	1.12742e-05	0.000748596	-0.47359	-1.74946	0	194	PDCL3|MARCKSL1|UBE2S|CENPC|ACOT9|ITPA|EIF6|ETF1|DPY30|GPN1|MRPL27|DNAJB1|PRDX1|DBI|PIGF|TMEM208|KPNA2|GARS|PHF5A|POLD2|SEC13|PRDX4|MRPS33|ANAPC4|PSMA4|ZNHIT1|ABCF1|DDT|PDIA6|MRPL13|MRPL11|DRG1|PSMD1|PSMC1|AHCY|MANF|RRM1|GNPAT|PSMA7|SNRNP40|ELOF1|NASP|DPP3|CPSF4|IFRD2|HAT1|ZRANB2|SSBP1|PSMG1|WDR61|PSMA1|EIF2B1|CDC16|ALDOA|ARL5A|COQ7|SS18L2|EXOSC7|UBE2M|ARL1|RUVBL2|LONP1|PEBP1|LSM2|HSPA14|CDC123|MC…
GSE19401_UNSTIM_VS_PAM2CSK4_STIM_FOLLICULAR_DC_DN	1.12742e-05	0.000748596	-0.500553	-1.84906	0	194	ST3GAL5|CTSL|CMTR1|TOB1|IFITM3|CHMP2B|PTP4A1|PHYH|KLF10|RNF19B|SIK1|MTHFD1|PSMB8|DCTN6|BCAS2|DECR1|ATOX1|TMEM251|PPP1R15A|NDUFB5|PIGH|ARPC1A|LIPA|BLOC1S1|PSMC3|ISCU|NDUFA6|MICB|ANXA4|RTCB|HSPB1|ATG4A|MAP3K8|TUBB2A|TRIP4|PDIA6|MTX2|CKB|GSAP|NT5C2|TGIF1|CGRRF1|ISG15|STARD8|PFDN1|OTUD4|CASP5|TBCC|SSB|TDP2|BST2|MED7|MAP3K4|IFIT1|HCCS|ZBTB43|ADAR|MX1|BRD2|TARBP1|NEU1|COQ7|ATP6V1E1|TOR1B|UBE2M|PRPF18|O…
GSE19825_NAIVE_VS_DAY3_EFF_CD8_TCELL_DN	1.12742e-05	0.000748596	-0.479712	-1.77207	0	194	PRADC1|PDCL3|SNRNP25|COX14|ATRAID|WRAP53|ADPRM|LAMTOR5|IFITM3|TMEM222|TICRR|STUB1|AKIP1|MRPL27|MICAL1|MRPL21|GTF3C6|UBE2E1|SCAMP3|PSMG3|C1orf122|PYCARD|GARS|UNC119|NELFCD|POLD2|DROSHA|MYO1G|GABARAPL1|DERA|PSMC3|PPP1R8|UQCRQ|ANXA7|ZNF330|BID|ARPP19|TUBB2A|CASP3|CKS1B|TBPL1|LGALS1|CHMP6|PSMC1|VTI1B|ERH|BLVRA|GHITM|SYVN1|SAP18|THAP11|PIDD1|CUTA|CHCHD1|FTSJ1|TARBP2|RTCA|ZFP91|CEBPZOS|CIT|MRPL16|RCE1|…
GSE21927_BALBC_VS_C57BL6_MONOCYTE_TUMOR_UP	1.12742e-05	0.000748596	-0.560184	-2.06934	0	194	ARL4A|ATG101|NHP2|MAGOH|PSME2|NDUFS6|MOB4|UQCRC1|UBR7|DNTTIP2|SNRNP27|NFIL3|COX8A|SRBD1|DDRGK1|PSMB8|SH2B3|RBM15B|RPL26L1|PDHA1|IFITM1|TMEM11|DRAP1|UBE2L6|INTS12|NUS1P3|GNG5|PSMC6|MRPS33|GOLT1B|MRPL40|ENOPH1|MIF|ABCF1|SMC4|MAPKAPK3|MIS18A|PRIM1|RBM7|VBP1|CYC1|MRPL11|FASTKD3|STX18|MAPRE1|NAPG|LYRM4|ISG15|UTP3|SOD2|MTIF2|RAD23A|POP4|GPI|CSNK2A1|BLVRA|LY6E|PGAP2|DNPEP|ESRRA|NOL11|PSMG1|WDR61|ACAA2|S…
GSE22601_DOUBLE_POSITIVE_VS_CD4_SINGLE_POSITIVE_THYMOCYTE_DN	1.12742e-05	0.000748596	-0.496752	-1.83502	0	194	SAPCD2|KDM2B|NPM1|UCHL3|BATF3|CENPC|HAUS3|CDKN1A|GLOD4|SMS|PDZD11|SRBD1|PNP|NAP1L1|DECR1|DCTPP1|TMEM120A|RFC4|NAA38|SPDL1|FABP5|NELFCD|NDC1|MAD1L1|GET4|CYB561A3|PRDX4|SSRP1|PTP4A3|ANXA4|POC1A|MALT1|SAAL1|SMC4|PCNA|SNRPD2|EME1|POLE3|LGALS1|DTNBP1|CKAP2L|TNFRSF8|POP4|RRM1|ST13|TUBA1B|HIRIP3|CDCA7L|FAM162A|HAT1|CNIH4|RCC2|TFB1M|LRRC75A|MDM1|ANP32E|PSIP1|DHX29|CD81|ALKBH7|POLR2E|KCTD2|PAXIP1|CSRP1|CIT
GSE22886_NAIVE_CD4_TCELL_VS_48H_ACT_TH1_DN	1.12742e-05	0.000748596	-0.546697	-2.01952	0	194	UBE2S|ATG101|SNRPB|WRAP53|CENPC|PSMG2|GGCT|H2AFZ|CENPU|CHCHD2|THYN1|PRDX1|MT1E|COX8A|PSMB8|PNP|POLE|ATOX1|PITPNB|GARS|PDHA1|DIABLO|ZNF593|SNRPD3|ETFA|PARK7|MRPL18|PSMD14|GOLT1B|SLIRP|PSMA4|RTCB|SNRPD1|ERCC1|GLRX2|SNRPA1|SMC4|ZWINT|EIF3I|MRPL13|MRPL22|CYC1|ORC6|FASTKD3|ITGAE|HIGD1A|PSMB3|CKS1B|IMMT|NDUFS3|HSPB11|PSMD1|MSMO1|NUP107|GMNN|PSMD2|POP4|RRM1|GABPB1|GNPAT|CDK7|NDUFB3|MED7|HAT1|SNRPE|TPI1|…
GSE22886_NAIVE_CD4_TCELL_VS_NEUTROPHIL_UP	1.12742e-05	0.000748596	-0.484753	-1.79069	0	194	KANSL2|C9orf78|JOSD1|ADPRM|RGCC|SUCLG2|ARPC5L|FBXW4|SCAMP3|NDUFAB1|TP53TG1|SRSF10|MDH1|HSD17B10|NELFCD|MAD1L1|GYPC|SSRP1|SPAG7|POP5|AIDA|EXOSC8|LSM5|PRPS1|TGIF1|TOE1|CGRRF1|LYRM4|DRG1|ALG13|ZNHIT3|ADNP2|IARS2|SSB|PJA1|RNASEH1|DAZAP1|PTDSS1|ST13|CDC25B|ZNF331|SRSF6|ATXN10|DUSP2|HLTF|RANBP6|BAG3|TTC31|MAP3K4|IMP4|THAP11|IL10RA|UBA2|IMP3|IFT57|ADH5|SLC25A36|MPHOSPH10|ITGB1BP1|INPP4B|ABCB7|LIPT1|PLEK…
GSE23398_WT_VS_IL2_KO_CD4_TCELL_SCURFY_MOUSE_UP	1.12742e-05	0.000748596	-0.493447	-1.82281	0	194	TMEM230|CD68|DDIT3|CLUH|DDX21|CDKN1C|SERF2|NTAN1|BOLA3|METRNL|ARPC5L|AZIN1|EVL|BZW2|AHSA1|ODC1|LOXL3|ALKBH3|TSR2|ATF4|PSMD14|C1orf52|PTH1R|NUDT18|ANXA4|TRIAP1|CCDC167|FAM83G|EXOSC8|CPQ|PCNA|TMX2|CKB|PITPNM1|KRI1|DDX24|PTTG1|HLA-E|NUP107|CBX4|C3|CAV3|SERTAD1|NUDT19|GAR1|TIPIN
GSE26030_UNSTIM_VS_RESTIM_TH1_DAY15_POST_POLARIZATION_DN	1.12742e-05	0.000748596	-0.471986	-1.74353	0	194	ST3GAL5|UBE2S|RAP1GAP2|SKA2|C17orf58|C2orf69|DDIT3|POU2F2|CLUH|GPR137B|FAM98C|PAG1|CDK2AP1|DENND6B|SH2D1B|C5AR1|BCL2A1|CD83|MXI1|CYFIP2|LOXL3|NFKBIZ|ABHD3|RHOQ|UNC119|PIP4K2C|HAUS1|MYO1G|BRD9|DDIT4|THAP4|PLEK|APOBR|ACAT2|SCP2|ORC6|CYB561|GPR35|RRM1|CCM2|PPM1B|ITGAL|INPP1|HCK|SVIL|PHF1|ALDH9A1|BUB3|SCRIB|PFN1|FCER1G|STK10|SLC44A2|ABI3|HAUS5
GSE26343_UNSTIM_VS_LPS_STIM_NFAT5_KO_MACROPHAGE_DN	1.12742e-05	0.000748596	-0.469375	-1.73389	0	194	MARCKSL1|RBBP8|CDKN1A|EIF6|SLC2A6|PLEKHO2|BCL2A1|SMS|LCA5L|NR4A2|CD83|CSRNP1|GCH1|DUSP5|NFKBIZ|GPR65|ZFP36|UBE2A|RFX5|CD69|EBAG9|CEBPB|UBE2E3|PTGER4|MAP3K8|RBM7|RALGDS|SOWAHC|HVCN1|GSAP|TGIF1|IER2|PSTPIP2|CXCL16|IRF1|FGR|SOD2|PNRC1|IFRD1|SAMSN1|ESF1|CSF2RB|EHD1|MAFF|SKIL|KDM6B|CCRL2|HCK|TNFAIP8L1|UBXN2A|GBP4|DUSP2|DKKL1|KPNA3|PLK2|RBM22
GSE28726_NAIVE_VS_ACTIVATED_NKTCELL_DN	1.12742e-05	0.000748596	-0.493892	-1.82445	0	194	LPCAT1|CTSL|UCHL3|HNRNPAB|ARFGAP3|TEX30|CYTIP|BCL2A1|C1orf216|HNRNPF|PGAM1|PNP|ZPR1|EEF1E1|NCBP2|DUSP5|TMEM251|HSBP1|TMEM243|GNG5|RPA3|ATF3|PSMD14|TNFRSF1B|IMPA1|EMG1|SNAPC5|ACP2|TUBB2A|WDR47|CCL4|DIMT1|SNRPG|PSMD9|CD40LG|SLC25A16|UTP3|PSMD1|IFRD1|RIPK2|GABPB1|FANCI|AGO2|SS18L1|RHOG|NOL7|FKBP2|HPS5|DYNLL1|CD81|GNL2|PLAGL2|SRGN|EIF4E|SLC7A5|MPHOSPH10|PRPF18|BCL2L11|URB2|UAP1|CHSY1|HNRNPA0
GSE37534_UNTREATED_VS_PIOGLITAZONE_TREATED_CD4_TCELL_PPARG1_AND_FOXP3_TRASDUCED_DN	1.12742e-05	0.000748596	-0.468263	-1.72978	0	194	CMTR1|PSME2|IFITM3|RNF19B|EXOSC9|PSMB8|GCH1|PSMB9|IFITM1|CEP85|UBE2L6|NMI|THEMIS2|ATF3|DDIT4|WARS|IRF9|SNRPD2|COASY|IRF7|RNF114|ACAT2|PARP12|MTMR11|RBCK1|HLA-J|ISG15|MT1M|HAX1|IRF1|SCO2|CREM|C19orf66|HLA-E|CTNNBL1|MYD88|PSMB10|RIPK2|IFI6|LY6E|IFIT3|BST2|STK19|IFIT1|TRIM26|HK2|GSDMD|MX1|ZMAT5|PODNL1|RSAD2|IFIT2|OASL|IFI35|CXCL10|SLC15A3|CENPN|SLC25A28|CASP1|HLA-F|P2RX4|ISG20|HES1|HERC5|TXNIP|BAG1|…
GSE39152_BRAIN_VS_SPLEEN_CD103_NEG_MEMORY_CD8_TCELL_DN	1.12742e-05	0.000748596	-0.48614	-1.79582	0	194	SKA2|PLGRKT|PSME2|C6orf136|CBFB|EIF6|YIF1A|TBCA|MRPL49|C9orf85|NOP58|ARPC5L|MRPL21|RNF19B|BZW2|PSMB8|SCAMP3|BCAS2|MAFB|TMEM167A|LYSMD2|RHOQ|HSD17B10|MARCH5|SEC13|RAB12|STX12|ATF3|SLIRP|CEBPB|PSMD13|MIS18A|NMD3|EIF1AY|CCL4|VRK1|RCN1|ADPRHL2|OTUD4|CD34|CSF2RB|CYP51A1|PSMA7|RBMS1|RASGRP2|SLC12A7|SERTAD1|IKBKG|MRPL33|COMMD2|BAG3|ZNF281|NOC4L|PARN|RBM8A|ARL5A|SRGN|MT2A|TGFBI|COQ7|MRPL52|HIF1A|ETFB|CXC…
GSE3982_EFF_MEMORY_CD4_TCELL_VS_TH2_DN	1.12742e-05	0.000748596	-0.478721	-1.76841	0	194	MARCKSL1|ATG101|OARD1|SOD1|H2AFZ|NDUFA4|UQCRFS1|PHYH|DBI|CKS2|LAMTOR2|DCTN6|DCTPP1|ADM|RPL26L1|SPDL1|ETFA|NFU1|KIF20B|NDUFA6|MRPS33|GOLT1B|MRPL40|LAP3|RTCB|GLRX2|MRPL3|PRIM1|PPIF|VBP1|CYC1|NCAPG2|MRPL11|ORC6|ITGAE|CKS1B|C1QBP|TRMT112|FH|RAN|NME7|PRMT7|RNASEH2A|LUC7L2|RRM1|GABPB1|ASNSD1|TIPIN|ECHS1|UNG|SNRPE|ETHE1|TIMELESS|LAMTOR3|RYBP|SLC7A5|PFDN4|CD3EAP|MCM5|AAMP
HALLMARK_E2F_TARGETS	1.12742e-05	0.000748596	-0.486132	-1.79579	0	194	DDX39A|UBE2S|SNRPB|CDKN1A|H2AFZ|CDKN1B|UBR7|CKS2|POLE|KPNA2|NAP1L1|DCTPP1|NAA38|RBBP7|PHF5A|DUT|POLD2|PRDX4|SSRP1|MLH1|NME1|RPA3|DEK|PPP1R8|EXOSC8|SMC4|PCNA|DCK|ORC6|CKS1B|PRPS1|PNN|RFC1|PSMC3IP|PTTG1|CTCF|RAN|RNASEH2A|MXD3|NUP107|RAD51AP1|SLBP|CDC25B|TIPIN|NASP|UNG|ANP32E|PSIP1|RAD21|SUV39H1|TIMELESS|HMGB3|USP1|LIG1|MCM5|CIT|LYAR|CDK1|CENPE|ASF1B|SYNCRIP|MCM7|DIAPH3|ILF3|TFRC|CCNE1|PAICS|EZH2|PO…
KAECH_NAIVE_VS_DAY8_EFF_CD8_TCELL_DN	1.12742e-05	0.000748596	-0.470204	-1.73695	0	194	DENND5A|ID2|ACTB|TBCB|LAMTOR5|CCDC12|H2AFZ|BHLHE40|CDK2AP1|SMAP1|SRP14|ABRACL|CRIP1|SNX10|MRPL27|BCL2A1|PRDX1|MAP7D1|SNRNP27|DBI|KCTD9|NDUFV2|RHOQ|PRDX4|CASP7|NDUFB9|TNFRSF1B|FRG1|SEC61G|FAM89B|ARF6|GABARAPL2|CKS1B|UBL5|LGALS1|HLA-A|PTTG1|KLRC1|VPS29|AP2S1
REACTOME_SIGNALING_BY_ROBO_RECEPTORS	1.12742e-05	0.000748596	-0.473314	-1.74844	0	194	RPS25|FAU|MAGOH|PSME2|RPS18|RPL26|PSMD10|ETF1|RPL23|RPL35|RPL22L1|RPS16|EVL|RPL22|RPS5|RPL14|PSMB8|RBX1|RPL36AL|NCBP2|CXCR4|RPL36|PSMB9|RPS4Y1|RPS23|RPL26L1|PSME1|PSMC5|RPS10|RPL4|PSMC3|PSMC6|PSMD14|RPS21|PSMA4|PSMD13|RPS27L|EIF4A3|RPL31|RPS13|PSMB3|PSMD9|PSMD1|PSMC1|RPS3|PRKAR2A|RPS4X|UPF2|PSMB10|PSMD2|PSMA7|RPL10A|RPL3|CAP1|PSMC4|PSMA1|ABL1|CDC42|PSMA8|RPL7A|UBB|RPL27A|RBM8A|PFN2|VASP|PSMB4
TONKS_TARGETS_OF_RUNX1_RUNX1T1_FUSION_MONOCYTE_UP	1.12742e-05	0.000748596	-0.481642	-1.7792	0	194	TCF7L2|ARL4A|NPM1|NHP2|RGCC|MRPS35|MT1X|BCL2A1|MT1H|BZW2|NAP1L1|ICAM2|NDUFAB1|FAM216A|HSPE1|EPS8|NME1|SLIRP|HSPB1|SNRPA1|SASH1|GPS2|TUBB2A|CKB|DDX24|C1QBP|G0S2|ISG15|RMND5A|EBNA1BP2|UBE2J1|ESF1|RAD54L2|LGALS9|NOP14|SIVA1|PPP1R14B|AMPD2|LY6E|ECHS1|IFRD2|UNG|IFIT1|TP53I3|ECI2|MX1|UBA5|MT2A|UXS1|EIF4EBP1|CXCL10|PWP1|HERC5|GPR20|MTX1|TRMU|SLC20A1
GSE13485_PRE_VS_POST_YF17D_VACCINATION_PBMC_DN	1.12776e-05	0.000748596	-0.468717	-1.73086	0	193	TCF7L2|C1QA|BTK|PSME2|IFITM3|SIDT2|MS4A4A|SRBD1|MTHFD1|PLAC8|PSMB8|CMPK2|DECR1|PDHA1|IFITM1|WDR70|UBE2L6|LAP3|RTCB|IRF9|ACP2|RALB|GBAP1|GSS|IRF7|DDX60|SAMD4A|EPSTI1|PARP12|IMMT|DTX3L|ISG15|FCGR3B|UFSP2|SCO2|MYD88|TRIM22|IFI6|FCGR1B|LGALS9|CBX1|GPBAR1|SMCO4|CREBL2|BLVRA|TNFSF13B|LY6E|TRIM69|IFIT3|MARCKS|BST2|IFIT1|PIK3AP1|ADAR|MX1|TIMELESS|SLC27A3|BAAT|RSAD2|IFIT2|ELP4|OASL|IFI35|VRK2|FANCL|CXCL10…
GSE14000_TRANSLATED_RNA_VS_MRNA_DC_UP	1.12776e-05	0.000748596	-0.51931	-1.91769	0	193	DDX39A|KDM2B|ARFGAP3|WHAMM|KAT5|LDHA|HAUS7|PGAM1|DCTN6|HMCES|OAT|SAP30BP|NAF1|RPL26L1|POLR2G|SPDL1|EPS8|MPLKIP|NDUFA6|PSMD14|MED27|NDUFA12|GRPEL1|EMG1|EIF2B3|SNRPA1|EXOSC8|PTGER4|ZWINT|MRPL13|CDK5RAP1|ANKRA2|DTNBP1|PDCL|MPHOSPH6|EBNA1BP2|MRPS28|ARHGEF3|TBCC|NUP107|MRPL32|PJA1|DNAJA3|PRDX6|HIRIP3|NXF1|CALM2|HAUS8|GAR1|RIOK1|FTO|BAG3|AKAP8|NECAP1|SAP18|MCEE|ANKZF1|AKR7A2|SCRIB|EIF4E|ATP6V1E1|GORAB|…
GSE14769_UNSTIM_VS_60MIN_LPS_BMDM_DN	1.12776e-05	0.000748596	-0.477575	-1.76357	0	193	MARCKSL1|ID2|TOB1|KLF6|ETF1|BCL2A1|RABGEF1|CD83|RNF19B|CSRNP1|ODC1|DUSP5|IER5|DNAJA2|RAPGEF1|RNF103|SGK1|CD69|ATF3|OTUD1|TAF7|CEBPB|MALT1|PLEK|MAP3K8|SOWAHC|PLAUR|WDR47|GTF2B|CCL4|TGIF1|IER2|JUN|IRF1|SOD2|PNRC1|IFRD1|RIPK2|MTMR14|FEM1C|EHD1|SKIL|KDM6B|RASGEF1B|SLC25A25|CCRL2|USP16|DUSP2|ARID5A|IL10RA|PLK2|TIPARP|RYBP|SRGN|BCL2L11|UAP1|HIF1A|BCL10|FOS|NRROS|C9orf72|SLAMF7|DHX15
GSE21360_SECONDARY_VS_TERTIARY_MEMORY_CD8_TCELL_UP	1.12776e-05	0.000748596	-0.519246	-1.91745	0	193	ATG101|ACTB|PSME2|CALM3|EIF6|HNRNPK|UQCRFS1|SMS|COX8A|RANGRF|EXOSC9|PNP|CCDC59|DCTPP1|EEF1E1|PMAIP1|HSD17B10|PDHA1|TMEM11|INTS12|PARK7|TPRKB|GOLT1B|LSM7|PSMA4|PSMD13|MIS18A|PRIM1|PPIH|SNRPD2|VBP1|MTX2|C1D|FOSB|MRPL11|HIGD1A|G0S2|NDUFS3|SF3B2|HSPB11|EPB41L2|UTP3|MRPL48|POP4|GPI|DNAJA3|NOP14|CDK7|CYP51A1|B3GNT2|TBCE|NOL7|PPP1CC|TSTA3|DNPEP|HAT1|STAP2|TPI1|GOT1|ALDOA|BMS1|PLAGL2|BNIP1|RTCA|RFC5|CD3E…
GSE21927_SPLEEN_C57BL6_VS_EL4_TUMOR_BALBC_MONOCYTES_DN	1.12776e-05	0.000748596	-0.527777	-1.94896	0	193	UBE2S|ATG101|NHP2|CLUH|PSME2|DDX21|MMADHC|MOB4|CMC2|DNTTIP2|COX8A|POLR2I|SH2B3|ODC1|PMAIP1|HSBP1|POLD2|TMEM11|MRPL40|WARS|GRPEL1|EMG1|RTCB|MIF|ABCF1|UQCRQ|NXT1|SMC4|MAPKAPK3|PRIM1|AATF|ORC6|FASTKD3|CASP3|STX18|TOE1|NAPG|SNRPF|IARS2|RWDD2B|SLBP|CSNK2A1|ERH|PSMA7|CRELD2|BLVRA|SNRNP40|NASP|DPP3|PARP2|IFRD2|SNRPE|PSMG1|WDR61|UTP18|HK2|ALDOA|UBA5|GNL2|HMGB3|MRPL52|SLC7A5|URB2|POLR2E|NAT10|FANCL|ETFB|M…
GSE26030_TH1_VS_TH17_RESTIMULATED_DAY5_POST_POLARIZATION_UP	1.12776e-05	0.000748596	-0.491339	-1.8144	0	193	EIF4A1|FAU|ATRAID|NTAN1|RPL35|CRIP1|MRPL27|GNGT2|GLO1|COX7A2|COX8A|C10orf62|POLR2I|COX6C|PFDN5|MRPL24|PLAC8|EIF2A|LSM6|CCNDBP1|TOMM7|HCST|BLOC1S1|NDUFB9|NDUFA6|PSMA4|DPH3|EMG1|SEC61G|HMGB1|RNF13|AIDA|AIMP1|SNRPD2|EIF3I|SUB1|EPSTI1|VRK1|LGALS1|NDUFS3|SNRPC|MRPL43|SDF4|SRP9|SNRPF|KATNA1|EMP3|PYCR2|SSB|RFXANK|NDUFB10|VPS25|SIVA1|IRF8|SFN|COMMD2|NAPSA|NEDD8|COMMD3|MCEE|CD81|CDRT4|PSMB4|PLEKHO1|BCL6B|…
GSE26030_UNSTIM_VS_RESTIM_TH1_DAY15_POST_POLARIZATION_UP	1.12776e-05	0.000748596	-0.482446	-1.78156	0	193	TCF7L2|CD68|KLF4|CENPC|ACOT9|MYO18A|LDHA|RASSF5|SH2D1B|STUB1|RRAS|AZIN1|RSAD1|EVL|CKS2|PHTF2|CYFIP2|NIPSNAP3A|RBBP7|PIP4K2C|PDHA1|MYO1G|ETFA|KIF20B|PSMD14|TNFRSF1B|PPP1R8|CEBPB|HMGB1|ACP2|SMC4|ARF6|MKNK2|APOBR|GPR35|MAPRE1|BAHD1|IFRD1|NUP107|SAMSN1|LTA4H|SKIL|PPM1B|ITGAL|SCNN1A|INPP1|TUFT1|NRARP|MED7|NAPSA|CDIPT|MFAP1|SPRED1|VASP|FCER1G|C1orf35|SLC44A2|HAUS5|MCM5
GSE33162_UNTREATED_VS_4H_LPS_STIM_HDAC3_KO_MACROPHAGE_UP	1.12776e-05	0.000748596	-0.478579	-1.76728	0	193	SNRNP25|CD68|TBCB|ITPA|CMC2|ABRACL|CRIP1|MRPL27|SMS|MT1E|MRPL57|COX6C|FAM110A|NDUFA9|PLAC8|PIGF|TMEM208|SH3BGRL3|GARS|VAMP3|MTCH1|POLD2|PSMC5|SSRP1|MRPL18|ANXA4|HMGB1|AIDA|MTHFS|PRIM1|PPIH|MRPL10|ORC6|PPP1CA|FLAD1|CHMP5|PIH1D1|MXD3|MANF|PSMB10|ZCCHC18|BSCL2|CDC25B|CBX1|CRELD2|NUDT19|GNB2|EMC2|TIPIN|NDUFB3|ARPC4|TPI1|EFHD2|ALDH9A1|LIG1|MT2A|RTCA|AP1S2|TRAM1|CXCL10
GSE369_PRE_VS_POST_IL6_INJECTION_SOCS3_KO_LIVER_UP	1.12776e-05	0.000748596	-0.500024	-1.84647	0	193	RPS25|DDIT3|RNF139|MAGOH|PSME2|CYTIP|CDKN1A|CHMP2B|KLF6|BHLHE40|MAP1LC3B|RPL23|LDHA|PAPSS1|CRIP1|SHOC2|MOAP1|BCL2A1|EIF5|KLF10|YWHAQ|CLK1|PGAM1|CKS2|RPL36AL|ICAM2|GARS|SEC11A|HSPA13|DUSP10|GNG5|ATF4|CHD1|FBP1|RPS21|WARS|ARF6|RALB|CD63|RPL31|TGIF1|STARD8|JUN|UBE2J1|IFRD1|SERTAD2|FEM1C|MAFF
GSE46606_UNSTIM_VS_CD40L_IL2_IL5_1DAY_STIMULATED_IRF4HIGH_SORTED_BCELL_DN	1.12776e-05	0.000748596	-0.473903	-1.75001	0	193	MARCKSL1|HADHB|CDKN1A|HNRNPK|CHCHD2|CCDC88B|TNF|BCL2A1|RPS16|CSRNP1|UXT|ODC1|MRPL54|CXCR4|DUSP5|ADM|IER5|NFKBIZ|PPP1R15A|ZFP36|PIM3|APOO|TNFRSF1B|TTF1|IRS2|GAB2|PTGER4|PLEK|TNFAIP3|NINJ1|MAP3K8|SOWAHC|PPIF|PAXBP1|CCL4|TGIF1|NUDT9|JUN|CXCL16|CUL4A|IFRD1|MRPL32|EHD1|MAFF|YWHAG|KDM6B|RASGEF1B|SERTAD1|CCRL2|DUSP2|PHF1|IL10RA|CLCF1|CKLF|RYBP|SRGN|TESK2|BCL10|C19orf18|FANCL|CXCL10|SLC15A3|NRROS|C9orf72…
GSE5679_PPARG_LIGAND_ROSIGLITAZONE_VS_RARA_AGONIST_AM580_TREATED_DC_UP	1.12776e-05	0.000748596	-0.489624	-1.80807	0	193	MARCKSL1|SNRNP25|CD68|TMEM256|INSIG1|WDR83OS|TBCB|SPATA24|CMC2|ADTRP|LURAP1|COX7A2|PGAM1|MAGED1|RBMX|SDR39U1|MRPL54|STARD3NL|RBM15B|NAA38|RBBP7|CEBPA|CDC42EP4|HMGN3|SNF8|SEMA4C|ANXA4|ZNHIT1|MIF|UQCRQ|NXT1|HNRNPA3|CHCHD10|SNX3|CYB561|AK7|NSMCE2|CUEDC2|VWA7|CCDC34|SF3B5|PSMA7|FAM162A|COQ3|LRRC75A|TPI1|HK2|CENPB|TSN|ETHE1|HMGB3|LIG1|PLA2G4C|MED9|PECR|TMEM147|CENPN|TRAK1|MRPL14
GSE9006_TYPE_1_DIABETES_AT_DX_VS_4MONTH_POST_DX_PBMC_UP	1.12776e-05	0.000748596	-0.500718	-1.84903	0	193	ARL4A|PFKFB3|PIGA|UPP1|HNRNPK|UQCRC1|BHLHE40|PLEKHO2|NR4A2|NFIL3|CD83|RNF19B|SIK1|SIL1|MAFB|GNAI3|RAB8A|CXCR4|DUSP5|ADM|TPD52L2|PPP1R15A|NAMPT|ZFP36|WDR70|SNF8|SGK1|BAG5|DDIT4|NUDT18|PSMD13|HNRNPA3|RTN3|TNFAIP3|ARF6|GBAP1|PPIF|APOBR|FOSB|NPTN|G0S2|IER2|MAPRE1|TNFRSF14|SCO2|CCDC22|CREM|ADNP2|PRMT7|PTX3|FFAR2|TYMP|CHFR|GPI|PUF60|TCIRG1|TP53BP2|SFN|ICAM3|PPP4C|MARCKS|HYOU1
GSE9316_IL6_KO_VS_IFNG_KO_INVIVO_EXPANDED_CD4_TCELL_DN	1.12776e-05	0.000748596	-0.480509	-1.77441	0	193	DDIT3|RMDN3|BATF3|PSME2|UPP1|IFITM3|TNIP2|CDKN1A|NAA20|CWC15|THYN1|TNF|BCL2A1|MT1E|NFIL3|OSTC|KARS|PNP|NFKBIZ|PSME1|ATF3|THUMPD1|LAP3|WARS|C11orf96|TNFAIP3|TIMP1|IRF7|CCL4|IL15|MVP|PARP12|CHMP4B|PSTPIP2|IRF1|RCN1|EBNA1BP2|IFRD1|RIPK2|MAFF|NOP14|WDFY1|TSPO|CCRL2|DLL4|BST2|TRUB2|XPOT|INO80|PLK2|MX1|OASL|FOS|CXCL10|SDHAF1|SLC15A3|PWP1|ZBTB25|PPA1|IARS|GBP2|PRMT3|LGALS3BP|MARCO
HALLMARK_MYC_TARGETS_V1	1.12776e-05	0.000748596	-0.566696	-2.09267	0	193	EIF4A1|NPM1|NHP2|DDX21|H2AFZ|ETF1|LDHA|AP3S1|YWHAQ|GLO1|MRPL9|KARS|RPL22|RPS5|RPL14|UBE2E1|KPNA2|NAP1L1|SET|ODC1|NCBP2|NDUFAB1|RFC4|DUT|POLD2|PRDX4|HSPE1|SNRPD3|RPS10|NME1|PSMC6|DEK|PTGES3|PSMD14|LSM7|PSMA4|SNRPD1|PCBP1|SNRPA1|HNRNPA3|PCNA|SNRPD2|VBP1|POLE3|SRSF7|CYC1|PSMB3|SNRPG|IMPDH2|C1QBP|CCT2|PHB2|RAN|PSMD1|COPS5|RPS3|IFRD1|SSB|HNRNPR|RRM1|ERH|HDAC2|PSMA7|SMARCC1|SSBP1|XPOT|PSMC4|PSMA1|CCT7|…
GSE10239_NAIVE_VS_DAY4.5_EFF_CD8_TCELL_DN	1.12853e-05	0.000748596	-0.480824	-1.77473	0	192	DDX39A|UCHL3|TEX30|CDKN1A|NAA20|RILPL2|AP3S1|MT1E|OXSR1|KPNA2|DECR1|RFC4|MTFR2|NUDT1|FABP5|RCC1|DUT|NDC1|SEC13|ABCB10|APOO|CASP7|MRPL18|TNFRSF1B|LRR1|PMVK|USP14|SNRPA1|PRIM1|ALG6|ORC6|CASP3|CKS1B|LGALS1|HLA-A|RAN|KLRC1|COPS5|MANF|RRM1|GABPB1|ERH|CCDC34|IRF8|CRELD2|TIPIN|MRPS18C|NEDD1|WDR61|HK2|UBA2|COQ7|RFC5|DNASE1L3|MCM5|SLC15A3|DOC2A|LACTB2|CASP1
GSE10239_NAIVE_VS_KLRG1HIGH_EFF_CD8_TCELL_DN	1.12853e-05	0.000748596	-0.501606	-1.85143	0	192	NDUFAF5|CMSS1|UCHL3|MRPL15|SLC25A33|TEX30|CDKN1A|CMC2|NAA20|RILPL2|SNX10|AP3S1|AKIP1|PIGF|KPNA2|DCTPP1|MTFR2|SPDL1|PRDX4|CASP7|SNRPD3|DERA|NME1|TNFRSF1B|LRR1|PMVK|GLRX2|PSMD13|PI4K2B|USP14|EME1|MRPS10|CKS1B|NDUFS3|HLA-A|NSMCE2|ZNHIT3|MANF|RAD51AP1|CCDC34|CYP51A1|HIRIP3|IRF8|CCR5|SNRNP40|TIPIN|SLC1A4|WDR61|HK2|PIK3AP1|MT2A|RPS19BP1|COQ7|RFC5|ETFB|MCM5|C9orf135|SLAMF7
GSE10239_NAIVE_VS_KLRG1INT_EFF_CD8_TCELL_DN	1.12853e-05	0.000748596	-0.523936	-1.93385	0	192	NDUFAF5|CMSS1|UCHL3|MRPL15|TEX30|CDKN1A|CMC2|NAA20|DBF4|SNX10|AP3S1|DPY30|FAM110A|POLE|DECR1|MTFR2|RHOQ|UNC119|HAUS1|ALYREF|CASP7|NME1|TNFRSF1B|PSMD13|NXT1|RPS27L|ARHGEF28|CHCHD10|EME1|MRPS10|NECAB3|ALG6|CKS1B|GSTO1|PSMD9|LGALS1|NDUFS3|HLA-A|STARD8|MRPS28|ZNHIT3|GTF3A|GABPB1|SMIM3|CYP51A1|IRF8|CCR5|SNRNP40|MRPS18C|SLC1A4|MPV17L|RHBDF2|WDR61|PIK3AP1
GSE10325_BCELL_VS_LUPUS_BCELL_DN	1.12853e-05	0.000748596	-0.511203	-1.88685	0	192	PSME2|GPR137B|NDUFA4|TMEM258|KLF10|PGAM1|AP5S1|C19orf54|PSMB9|DUSP5|ATOX1|SEC11A|NAMPT|PSME1|IFITM1|GOLPH3|SRP19|UBE2L6|NMI|HMGN3|IER3IP1|DDOST|THEMIS2|MICB|LAP3|WARS|DPM1|BID|CLEC2B|PPIF|IRF7|DDX60|HLA-A|SH3GLB1|ISG15|SCO2|RHOB|HLA-E|IFI6|ERH|THOC7|BLVRA|PIGP|SLC25A46|APOBEC3G|INPP1|IFIT3|DYNLT1|NKG7|WSB2|IFIT1|KPNA3|ANP32E|COA4|ADAR|CDC42|MX1|GLRX|TIPARP|SRGN|CTBS|NEU1|SLC7A5|RSAD2|BCL2L11|PJA2…
GSE13485_DAY1_VS_DAY7_YF17D_VACCINE_PBMC_DN	1.12853e-05	0.000748596	-0.559407	-2.06477	0	192	SKA2|CTSL|HEG1|FNIP2|RBBP8|PSME2|HMOX1|IFITM3|MS4A4A|MRPL27|SRBD1|PLAC8|CMPK2|GCH1|LYSMD2|PSMB9|HAUS1|IFITM1|UBE2L6|NMI|CASP7|MPLKIP|LRR1|LAP3|SNX6|PSMA4|WARS|DPH3|RTCB|PI4K2B|SNAPC5|ZWINT|IRF7|MRPL13|DDX60|SAMD4A|EPSTI1|PARP12|DTX3L|ISG15|MRPS28|COPS5|CHMP5|C19orf66|LINC00324|CASP5|TRIM22|POP4|SCAMP1-AS1|IFI6|CLIC2|BLVRA|TRIM69|CCR5|MRPS18C|IFIT3|MARCKS|ZSCAN16|GBP4|CARD6|NDUFB3|FBXO6|IFIT1|PIK3…
GSE18281_SUBCAPSULAR_VS_CENTRAL_CORTICAL_REGION_OF_THYMUS_DN	1.12853e-05	0.000748596	-0.4826	-1.78128	0	192	MARCKSL1|RABGGTB|CLUH|UPP1|CDKN1A|NAA20|KLF6|TMEM183A|SNX10|TNF|PSMB8|PNP|CMPK2|EEF1E1|PSMB9|HK1|NFKBIZ|MARCH5|TMEM11|UBE2L6|MAN2A1|NMI|THEMIS2|WARS|MIF|ANXA7|AIDA|TNFAIP3|TIMP1|SOWAHC|IRF7|CNBD2|RNF114|DDX60|IL15|TIMM10|MVP|DDX24|CXCL16|FGR|NT5C3A|SAMSN1|PSMB10|ST13|CCRL2|CCT6A|HCK|IFIT3|IFRD2|HAT1|DRAM1|FBXO6|NOC4L|KPNA3|MITD1|SPRED1|RSAD2|FCER1G|IFIT2|OASL|IFI35|FOS|S100A8|ZBTB25|LYAR
GSE22886_CTRL_VS_LPS_24H_DC_DN	1.12853e-05	0.000748596	-0.553889	-2.04441	0	192	MARCKSL1|TEX30|PSME2|IFITM3|CALM3|CXorf40A|NFIL3|CD83|LMBR1L|PSMB8|GCH1|CXCR4|PSMB9|DUSP5|PMAIP1|IER5|PPP1R15A|DNAJA1|IFITM1|UBE2L6|NMI|H1FX|CASP7|IMPA1|LAP3|WARS|IRF9|WDR48|PTGER4|TNFAIP3|NINJ1|TRIP4|IRF7|DDX60|MVP|CASP3|TGIF1|G0S2|HLA-A|HLA-J|ISG15|CDCA4|SOD2|SCO2|CHMP5|C19orf66|HIST1H2BD|HLA-E|TYMP|SAMSN1|PSMB10|RIPK2|IFI6|MTSS1|HIST1H2BE|IFIT3|CRLF3|DYNLT1|CFP|DUSP2|BST2|IFIT1|RHBDF2|RAB9A|AD…
GSE22886_UNSTIM_VS_IL15_STIM_NKCELL_DN	1.12853e-05	0.000748596	-0.538217	-1.98656	0	192	UBE2S|MRPL15|HNRNPAB|SNRPB|RBBP8|TEX30|GGCT|UBE2N|MRPS35|HMGXB4|CKS2|MTHFD1|KPNA2|DCTPP1|EEF1E1|RFC4|PAK1IP1|POLD2|PSMC5|APOO|PSMC3|NME1|RPA3|NDUFA6|PSMD14|ENOPH1|GRPEL1|ARMC1|GLRX2|USP14|SMC4|GPN3|PCNA|VBP1|CKS1B|SNRPG|CCT2|FH|RAN|EBNA1BP2|COPS3|SARS|MSMO1|GMNN|MANF|RAD51AP1|HDAC2|TUBA1B|CRELD2|CCT6A|TIPIN|USP16|NASP|DPP3|SLC1A4|HAT1|WSB2|XPOT|PSMC4|CCT7|GNL2|XRCC5|USP1|UBA2|ZMPSTE24|MRPS7|UBE2M…
GSE23925_DARK_ZONE_VS_NAIVE_BCELL_DN	1.12853e-05	0.000748596	-0.474057	-1.74975	0	192	SNX18|ATG101|TP53INP2|ORAI1|RILPL2|ETF1|TNF|BCL2A1|DNAJB1|NR4A2|CSRNP1|TRMT10C|GCH1|DUSP5|PLVAP|NFKBIZ|ACTR1B|ZFP36|FBXO33|HCLS1|PIM3|TMEM243|ISCU|CD69|SCAND1|TNFAIP3|SUB1|CCL4|FOSB|IER2|PTTG1|PNRC1|ZRSR2|SLC3A2|CBX4|MAFF|PRDX6|DUSP2|NLRP9|ARID5A|CES4A|VPS37B|PPP1R15B|KLHL18|CACNG5|MLLT11|SRGN|BCL2L11|BCL10|KBTBD2|LONP1|FOS|CSRP1
GSE24574_NAIVE_VS_TCONV_CD4_TCELL_DN	1.12853e-05	0.000748596	-0.50555	-1.86599	0	192	EIF4A1|LPCAT1|NHP2|NDUFS6|GGCT|CDK2AP1|TNF|C1orf216|HNRNPF|PNP|OAT|DUSP5|RFC4|TMEM251|POLR2G|GNG5|NME1|RPA3|HMGN4|LSM7|SNRPD1|MIF|HNRNPA3|EXOSC8|MAPKAPK3|EIF3I|AATF|WDR47|CCL4|PSMB3|DIMT1|IMMT|SNRPC|PSMD1|RCN1|RPN2|QDPR|AHCY|SLC3A2|POP4|ZBTB24|TUBA1B|AGO2|RHOG|HYOU1|PPP1CC|HPS5|CPSF4|TSTA3|NKRF|PWP2|UNG|XPOT|UTP18|HCCS|UBE2V2|UBA2|IQCB1|SRGN|SCRIB|URB2|UAP1|CHSY1|PWP1|EIF3J|SNX17|IDI1
GSE27859_DC_VS_CD11C_INT_F480_HI_MACROPHAGE_UP	1.12853e-05	0.000748596	-0.485711	-1.79276	0	192	DDX39A|NHP2|WRAP53|MAGOH|CLUH|ADA|ANKMY2|PRDX1|PNP|RSL24D1|NAF1|NFKBIZ|MTFR2|TSR2|SRSF10|DNAJA1|DRAP1|GYPC|ALYREF|MAN2A1|NDUFS8|MLH1|DEK|PTGES3|TRIAP1|HMGB1|HNRNPDL|SNRPA1|PTGER4|MIS18A|NT5C3B|RPL31|PRPS1|SNRPG|C1QBP|RBCK1|POGLUT1|RAN|UBE2J1|PDCD10|SLBP|FANCI|PSMA7|PIGP|CDCA7L|GCLC|DPP3|MRPL33|PARP2|C2orf76|SSBP1|SAP18|PSIP1|PSMC4|COQ6|EIF3L|DPH5|PINX1|E2F6|AKR1B1|HSPBP1|HARS|WDSUB1|MTRR|MCM5|HTA…
GSE369_SOCS3_KO_VS_WT_LIVER_UP	1.12853e-05	0.000748596	-0.501104	-1.84958	0	192	EIF4A1|VDAC2|RAP1GAP2|DRC1|PBDC1|EIF6|ETF1|NOP10|FYTTD1|RSAD1|MRPL21|OSTC|ATP13A1|PIGF|PSMG3|RSL24D1|EEF1E1|HSP90AA1|NAF1|KBTBD8|MRPL18|PSMD14|PPP1R8|TUBB3|LSM7|PSMA4|GRPEL1|SNRPD1|TMED1|USP14|SNRPA1|EMC4|BID|EIF3I|AATF|MRPL11|GSTO1|C1QBP|PHB2|CDK5RAP3|WDR55|RCN2|IFRD1|MRPL32|RNPEP|C21orf91|ERH|CRELD2|RBM27|TEX264|CORO2A|PWP2|XPOT|GOT1|UTP18|PIGY|NR2C2AP|XRCC5|NOB1|ORC3|CD3EAP|RUVBL2|LGI2|NOP2|PN…
GSE39556_CD8A_DC_VS_NK_CELL_MOUSE_3H_POST_POLYIC_INJ_UP	1.12853e-05	0.000748596	-0.47351	-1.74773	0	192	UBE2S|ID2|RBBP8|CEP131|DBF4|C1orf216|HMGXB4|CKS2|MTHFD1|POLE|KPNA2|RFC4|NUDT1|ABHD3|DDB2|KIF20B|SMC4|PRIM1|BID|ZWINT|LAGE3|ACAT2|CKS1B|VRK1|HSPB11|MPHOSPH6|RNASEH2A|RAD51AP1|SLBP|RRM1|TCIRG1|FANCI|GALE|PARP2|HLTF|DPYSL2|NCAPD3|ANP32E|TIMELESS|HMGB3|NET1|LIG1|AKR1B1|RFC5|FANCL|LCP1|HADH|CIT|BUB1|SLC30A3|CDK1|CENPE|RRAGD|LGALS3BP|SLC29A1|EBP|POLA1|CCNE1|PAICS|POP7|FANCG|KNTC1|CDKN3|RPL39L|HMMR|DTYM…
GSE3982_CENT_MEMORY_CD4_TCELL_VS_TH1_DN	1.12853e-05	0.000748596	-0.467852	-1.72684	0	192	SNRNP25|SNRPB|JOSD1|CDKN1A|CXorf40B|YIF1A|NOP10|CCNH|NFIL3|COX8A|KCTD9|EXOSC9|CKS2|MTHFD1|NDUFV2|TMEM208|PMAIP1|PAK1IP1|SEC13|GOLT1B|LAP3|GRPEL1|ANXA4|SEC61G|HK3|NINJ1|MRPL13|CCL4|ORC6|CKS1B|LGALS1|PTTG1|PPCDC|GSTZ1|RNASEH2A|MSMO1|GMNN|MANF|PSMB10|CDK7|APOBEC3G|TIPIN|PPP4C|NASP|ARL3|BST2|MFAP1|TIMELESS|AKR1B1|RASSF1|SLC7A5|UBE2M|PLA2G4C|IFI35|CEBPG|BUB1|IDI1|C19orf53|MAD2L1BP|YARS|ERCC2|HIST1H2AB…
GSE3982_CENT_MEMORY_CD4_TCELL_VS_TH2_DN	1.12853e-05	0.000748596	-0.504267	-1.86125	0	192	VDAC2|UBE2S|SNRPB|NDUFS6|GGCT|EIF6|KNOP1|UQCRFS1|CDK2AP1|CHCHD2|YIF1A|C1orf216|COX7A2|ARPC5L|NFIL3|EXOSC9|DCTN6|TMEM208|DCTPP1|PAK1IP1|HSD17B10|HSPE1|SSRP1|RPA3|TPRKB|GOLT1B|GRPEL1|RTCB|SEC61G|EMC8|SMC4|CD63|GSS|LGALS1|PTTG1|GSTZ1|RNASEH2A|GMNN|ESF1|CSNK2A1|FANCI|TIPIN|NASP|NT5C|COQ3|TSTA3|MT1G
GSE42021_TCONV_PLN_VS_CD24HI_TCONV_THYMUS_UP	1.12853e-05	0.000748596	-0.47194	-1.74193	0	192	DENND5A|HEG1|KLF4|BATF3|PSME2|RNF19B|KARS|NDUFA9|PSMB8|PSMB9|PMAIP1|ADAP1|NAMPT|PSME1|ZFP36|RFX5|CDC42EP4|UBE2L6|NMI|DUSP10|CASP7|ATF3|TNFRSF1B|LAP3|MTG1|PSMA4|WARS|GSTK1|PLEKHF2|RBM7|CLEC2B|RNF114|C3orf14|GSAP|RBCK1|IRF1|SOD2|MTIF2|SLC25A22|HLA-E|TRIM22|PSMB10|MAFF|C3|ITGAL|ITM2B|IRF8|RBMS1|IFRD2|DNPEP|DRAM1|TBC1D5|GGCX|CTBS|BTN3A2|IFI35|DNAJC1|SLC15A3|SLC25A28|CASP1|IGFLR1|HLA-F|ISG20|ITGB6|DNA…
GSE42021_TREG_VS_TCONV_PLN_UP	1.12853e-05	0.000748596	-0.498884	-1.84138	0	192	CTSL|HEG1|BATF3|PSME2|IFITM3|VPS9D1|RNF19B|PSMB8|PSMB9|HK1|PMAIP1|LSM6|IFITM1|CDC42EP4|UBE2L6|NMI|CASP7|THEMIS2|ATF3|LAP3|PSMA4|WARS|IRF9|GSTK1|PLAUR|CLEC2B|IRF7|FMR1|RNF114|DDX60|GTF2B|IL15|PARP12|RBCK1|HLA-A|HLA-J|ISG15|IRF1|CREM|C19orf66|TRANK1|HLA-E|MYD88|TRIM22|TYMP|ZRSR2|PSMB10|MAFF|IRF8|SLC12A7|IFIT3|BST2|DRAM1|IFIT1|RPS6KC1|ADAR|NXT2|MX1|RSAD2|IFIT2|PHF11|OASL|IFI35|VRK2|CXCL10|SLC25A28|I…
GSE5455_EX_VIVO_VS_POST_24H_INCUBATION_MONOCYTES_FROM_TUMOR_BEARING_MOUSE_UP	1.12853e-05	0.000748596	-0.477287	-1.76167	0	192	COLCA1|MARCKSL1|SNRNP25|TMEM256|INSIG1|TBCB|CMC2|GLOD4|LURAP1|CD83|PGAM1|MAGED1|HMCES|SDR39U1|STARD3NL|NDUFAB1|RBM15B|NAA38|RBBP7|CDC42EP4|HMGN3|NDUFS8|SNF8|SEMA4C|ANXA4|ZNHIT1|SEC61G|MIF|UQCRQ|HNRNPA3|CHCHD10|POLE3|CYB561|AK7|PSMD1|NSMCE2|VWA7|MRPL48|SF3B5|PSMA7|FAM162A|COQ3|DHRS1|LRRC75A|TPI1|MCEE|PSMG1|HK2|TSN|HMGB3|AVEN|LIG1|UBE2M|PECR
GSE7548_NAIVE_VS_DAY7_PCC_IMMUNIZATION_CD4_TCELL_DN	1.12853e-05	0.000748596	-0.484358	-1.78777	0	192	ST3GAL5|ARL4A|UBE2S|HEG1|CMTR1|IFITM3|KLF6|SHOC2|RNF19B|KARS|GCH1|DUSP5|ADM|DNAJA1|ZFP36|IFITM1|NMI|CASP7|CD69|MICB|WARS|RTCB|TERF2IP|MALT1|SASH1|RALB|IRF7|BIRC2|GTF2B|SAMD4A|MVP|CKS1B|RBCK1|IER2|ISG15|C6orf62|FUT4|CASP5|LYN|TRIM22|SSB|CSF2RB|RBMS1|NXF1|APOBEC3G|IFIT3|NASP|DYNLT1|ARID5A|BST2|IFIT1|TRIM26|IL10RA|ADAR|MX1|MT2A|RSAD2|TOR1B|CHSY1|IFIT2|OASL|IFI35|CXCL10|MNDA|RAD9A|ISG20|DHX15
GSE9006_HEALTHY_VS_TYPE_1_DIABETES_PBMC_4MONTH_POST_DX_UP	1.12853e-05	0.000748596	-0.539074	-1.98973	0	192	TOB1|PIGA|DDX21|HAUS3|UQCRC1|YPEL5|BHLHE40|PTP4A1|SUCLG2|KLF10|NR4A2|AZIN1|FAM53C|RNF19B|SIK1|SIL1|GNAI3|CXCR4|DUSP5|RAP2C|IER5|TPD52L2|DNAJA2|DUT|AKIRIN1|PLIN3|DUSP10|SNF8|ANXA5|CD69|ATF4|ATF3|PTGES3|DDIT4|LAP3|SNX6|BTBD1|TERF2IP|HMGB1|SRRM1|OSTF1|HNRNPA3|RTN3|TNFAIP3|GBAP1|AATF|C8orf33|MVP|NPTN|G0S2|MAPRE1|NAPG|JUN|IRF1|SCO2|CREM|ADNP2|PRMT7|AHCY|TYMP|CHFR|PSMD2|GPI|RNASEH1|MAFF|SFN|ECSIT|RNF11…
KAECH_DAY15_EFF_VS_MEMORY_CD8_TCELL_DN	1.12853e-05	0.000748596	-0.474786	-1.75244	0	192	UBALD2|IFNAR2|TOB1|KLF4|DDX21|WDR83OS|DNAJB2|KLF6|LDHA|TNF|PHYH|GLO1|EVL|KARS|TMEM126A|RPS5|RPL14|ATP13A1|COX16|LYSMD2|PSMB9|PPP1R15A|PSME1|GPR65|GALNT11|HSD17B10|ZFP36|SESN1|RRP1B|HSPE1|ANXA5|HSD17B8|PCBP1|GSTK1|FOSB|GSTO1|STX18|SMAD7|RPS3|PYCR2|PSMB10|PPIE|PRDX6|UBL4A|LAMP1|SLC12A7|CCT6A|TNFAIP8L1|HYOU1|RBM17|IFRD2|TSPAN31|SMAD1|UBAP1|MKRN1|CRTAM|IGBP1
GSE13485_DAY1_VS_DAY3_YF17D_VACCINE_PBMC_DN	1.13005e-05	0.000748596	-0.467357	-1.72388	0	191	OGFOD3|TCF7L2|CTSL|FNIP2|RBBP8|PSME2|SIDT2|NTAN1|SRBD1|SMNDC1|ZPR1|SNW1|CMPK2|GCH1|LYSMD2|XIAP|IFITM1|NMI|CASP7|CXorf38|MPLKIP|DPH3|WIPF2|PI4K2B|TMX2|RNF114|DDX60|SAMD4A|EPSTI1|NT5C2|ZCCHC9|ISG15|ME2|FH|COPS5|RNF20|MSMO1|POP4|SCAMP1-AS1|CLIC2|BLOC1S6|TRIM69|IFIT3|MARCKS|ZSCAN16|CARD6|FBXO6|CYP20A1|PSMG1|HEBP1|CALML4|METTL21A|ZMPSTE24|MRGBP|RSAD2|TOR1B|RFC5|BCL10|ZCCHC10|PHF11|VRK2|FANCL|CA5BP1|HY…
GSE14769_UNSTIM_VS_80MIN_LPS_BMDM_DN	1.13005e-05	0.000748596	-0.474839	-1.75148	0	191	SUCO|ID2|KLF6|ETF1|BCL2A1|RABGEF1|NFIL3|CD83|RNF19B|CSRNP1|DUSP5|IER5|DNAJA2|NAMPT|PIM3|RAB12|CD69|ATF3|CEBPB|C11orf96|MALT1|SASH1|PTGER4|PLEK|MAP3K8|PLAUR|GTF2B|CCL4|TGIF1|IER2|ISG15|IRF1|SOD2|ZNF622|PNRC1|ZRSR2|RIPK2|MTMR14|FEM1C|EHD1|MAFF|KDM6B|RASGEF1B|SLC25A25|CCRL2|USP16|ARID5A|IL10RA|HK2|SPRED1|TIPARP|SRGN|EXTL2|BCL2L11|BCL10|FOS|SLC15A3|C9orf72|SLAMF7
GSE24026_PD1_LIGATION_VS_CTRL_IN_ACT_TCELL_LINE_UP	1.13005e-05	0.000748596	-0.540432	-1.99342	0	191	BATF3|PSME2|RPS18|SOD1|NDUFA4|MT1X|NOP10|CKS2|COX6C|PFDN5|PSMB8|NDUFA1|SH3BGRL3|RPL36|PSMB9|GMFG|PSME1|CIC|UBE2L6|NMI|MRPS33|GOLT1B|SEC61G|IRF9|GSTK1|TIMP1|NUDT2|CD63|CLEC2B|SNRPD2|GABARAPL2|GSTO1|LGALS1|HLA-A|LY96|IRF1|C19orf66|SLC25A22|HLA-E|RRAGA|EMP3|PSMB10|IFI6|RER1|AKR1A1|CCRL2|FBXW7|B3GNT2|IFIT3|DYRK4|RBM17|BST2|COMMD3|EEF1D|ENSA|SMAD1|DDAH2|MT2A|C1orf54|BTN3A2|ATP6V0E2|IFI35|ISG20|NMRK1|M…
GSE24634_TEFF_VS_TCONV_DAY3_IN_CULTURE_UP	1.13005e-05	0.000748596	-0.485139	-1.78947	0	191	MARCKSL1|SNRNP25|EIF6|DBF4|BCL2A1|SLC25A5|MRPL9|PHTF2|MTHFD1|ODC1|PMAIP1|EIF2D|PTS|FABP5|DUT|ZNF593|PTP4A3|RPA3|TTF1|GRPEL1|MALT1|SMC4|MAPKAPK3|PCNA|TTI2|ZWINT|KIF3B|CKB|VRK1|GLRX5|RNASEH1|FANCI|PPP1R14B|TUBA1B|TOMM34|TIPIN|SLC25A14|TSTA3|PHLPP2|TUBA1C|IMP4|TPI1|NCAPD3|PSMG1|AVEN|BUB3|REXO4|MPHOSPH10|NAA10|UAP1|LONP1|INPP4B|MNAT1|EMC6|HINT1|EIF3J|CDK1|MTX1|EIF2B2|PAF1
GSE37416_0H_VS_3H_F_TULARENSIS_LVS_NEUTROPHIL_DN	1.13005e-05	0.000748596	-0.485974	-1.79255	0	191	EIF4A1|DENND5A|PHF19|FAM209B|THUMPD3-AS1|CDKN1A|CHMP2B|YPEL5|LDHA|RASSF5|TNF|DNTTIP2|OXSR1|CD83|DUSP5|ADM|IER5|GPR65|ACAA1|PNPLA8|HSPA13|DIABLO|APOO|SERPINB9P1|CHD1|CERK|ABCF1|MAFK|MAP3K8|MIS18A|DYNLT3|PLAUR|SUB1|PPCDC|CXCL16|SOD2|EAF1|EMP3|TNFRSF8|MAFF|SPTY2D1|CYP51A1|CDADC1|FBXW7|AMPD2|BZW1|PGK2|FKBP2|DUSP2|HPS5|TPI1|TJAP1|SH3D21|G3BP2|IL10RA|METTL21A|SNX20|DHX36|TIPARP|ARF4|C9orf72|OXSM|CABLES…
GSE37416_0H_VS_6H_F_TULARENSIS_LVS_NEUTROPHIL_DN	1.13005e-05	0.000748596	-0.505889	-1.866	0	191	DENND5A|INSIG1|CDKN1A|HMGXB3|RILPL2|MEPCE|BHLHE40|RASSF5|TNF|BCL2A1|KLF10|OXSR1|CCNH|AZIN1|CD83|SRA1|ADM|IER5|DNAJA2|GPR65|DIABLO|RNF103|SERPINB9P1|TOP2B|CERK|FBXO34|ABCF1|EDEM1|NINJ1|DYNLT3|BID|PLAUR|ERMN|CHMP4B|ADIPOR2|MAP2K1|PPCDC|CXCL16|SOD2|EAF1|PHF20|SAMSN1|SLC3A2|SNN|BANP|MAFF|PPP1R14B|AGO2|BZW1|FAM162A|FKBP2|DUSP2|RUNX3|HPS5|PHF1|MFAP1|SH3D21|G3BP2|IL10RA|NOTCH4|SNX20|TIPARP|SRGN|GZF1|C12…
GSE3982_NKCELL_VS_TH2_DN	1.13005e-05	0.000748596	-0.503098	-1.85571	0	191	VDAC2|MRPL15|RBBP8|GGCT|UBE2N|H2AFZ|HNRNPK|AKIP1|PHYH|CKS2|RFC4|RPL26L1|PAK1IP1|NDC1|HMGB3P1|PSMC5|HSPE1|SNRPD3|KIF20B|FRG1|RTCB|MRPL3|COA7|PCNA|RALB|NMD3|LAGE3|NCAPG2|CKS1B|SNRPG|C1QBP|CD40LG|EPB41L2|PTTG1|COPS3|LUC7L2|GMNN|MANF|TNFRSF8|RRM1|FANCI|CDK7|ST13|CCT6A|TIPIN|NASP|COQ3|NDUFB3|SSBP1|SNRPE|LDHB|HK2|CCT7|TSN|BUB3|SLC7A5|TSKU|LONP1|INPP4B|MCM5|HIST1H4I
GSE41978_ID2_KO_VS_BIM_KO_KLRG1_LOW_EFFECTOR_CD8_TCELL_UP	1.13005e-05	0.000748596	-0.543929	-2.00632	0	191	DENND5A|CTSL|HEG1|KLF4|BATF3|PSME2|IFITM3|VPS9D1|NR4A2|RNF19B|PSMB8|PSMB9|HK1|PMAIP1|CEP63|LSM6|ZFP36|UBE2L6|NMI|CASP7|LAP3|WARS|CEBPB|IRF9|GSTK1|CLEC2B|IRF7|RNF114|DDX60|GTF2B|IL15|PARP12|RBCK1|HLA-A|HLA-J|ISG15|IRF1|RCN1|SOD2|SCO2|CREM|C19orf66|SNRPF|HLA-E|MYD88|TRIM22|PSMB10|IFI6|MAFF|C3|IRF8|SLC12A7|IFIT3|DYRK4|CSTF3|BST2|DRAM1|IFIT1|RMND1|ADAR|MX1|PHF11|OASL|IFI35|CXCL10|LIPT1|SLC25A28|IGFLR…
GSE4748_CTRL_VS_CYANOBACTERIUM_LPSLIKE_STIM_DC_3H_DN	1.13005e-05	0.000748596	-0.508117	-1.87422	0	191	TMEM256|NDUFS6|TBCB|ZFAND2A|NAA20|ETF1|THYN1|BOLA3|PDZD11|HAUS7|TMEM126A|MRPS36|NDUFAB1|NAMPT|PSMC5|PRDX4|DUSP10|ANXA5|CD69|ATF3|C1QB|MIF|RPS27L|COA7|NUDT2|G6PC3|SPCS1|EIF1AY|CCL4|MRPL11|FASTKD3|IMMT|MAD2L2|TGIF1|DNAJC19|NUDT9|LGALS1|CXCL16|PSMD1|MPHOSPH6|RCN1|PFDN1|RPN2|COPS5|GTF3A|GRHPR|RBMS1|C15orf48|FAM162A|ADSL|GBP4|TSTA3|UNG|FBXO6|TSPAN31|TPI1|GOT1|ASL|COQ7|MED9|NOP2|SLC15A3|TCEAL8|EID1|GLA…
GSE9960_GRAM_POS_VS_GRAM_NEG_AND_POS_SEPSIS_PBMC_UP	1.13005e-05	0.000748596	-0.510249	-1.88209	0	191	TMEM230|TOB1|BTK|KLF4|ADA|DPY30|PRDX1|RPS16|DNTTIP2|MAGED1|PNP|PIGF|PDRG1|DECR1|MAFB|CXCR4|ICAM2|ZFP36|NDUFB5|NMI|ATF3|LSM7|SNX6|EMG1|CHCHD7|SMARCD2|SCAF8|POLR2J|CTBP2|SUMF1|MKNK2|MRPS17|FOSB|NDUFS3|JUN|IRF1|HMGCL|JAGN1|RHOB|KDM3B|ESF1|PJA1|COA6|DNAJA3|PPP1R21|IRF8|SLC12A7|NUDT19|SPR|LY6E|SNRNP40|TDP2|IFIT3|FAM50A|KAT2B|SSBP1|ZNF281|SCOC|VAV1|EEF1D|WDR61|PSIP1|MLLT3|WDR81|SMAD1|CCT7
REACTOME_MITOTIC_METAPHASE_AND_ANAPHASE	1.13005e-05	0.000748596	-0.46881	-1.72924	0	191	SKA2|PSME2|CENPC|ANAPC16|TUBA3E|PSMD10|CENPU|PSMB8|UBE2E1|TUBA1A|PSMB9|PSME1|SPDL1|SEC13|MAD1L1|PSMC5|TUBB8|PSMC3|PSMC6|PSMD14|ANAPC4|TUBB3|PSMA4|PSMD13|ZWINT|TUBB2A|PSMB3|PSMD9|VRK1|MAPRE1|PTTG1|PSMD1|PSMC1|NUP107|PSMB10|PSMD2|TUBA1B|PSMA7|STAG2|LEMD3|PPP1CC|TUBA1C|RCC2|PPP2R5E|PSMC4|PSMA1|RAD21|DYNLL1|PSMA8|UBB|CDC16|PSMB4|BUB3|MIS12|VRK2|RANGAP1|CDC26|CENPN|BUB1|PSMB1|EMD|CENPE|NUP37|ERCC6L|TU…
GSE15330_LYMPHOID_MULTIPOTENT_VS_PRO_BCELL_UP	1.13033e-05	0.000748596	-0.467204	-1.72266	0	190	SASH3|SNX18|ZFAND2A|SRP14|RPIA|BCL2A1|NDUFA1|GYPC|PIM3|DUSP10|CHMP1B|KCTD17|RNF103|SPAG7|EBAG9|NDFIP1|PAPSS2|WASF2|MKNK2|TM2D2|YTHDF2|UQCRB|HVCN1|TGIF1|PTTG1|SMAD7|CDCA4|HAX1|KIAA1143|TNFRSF14|POLG2|QDPR|PYCR2|FFAR2|EVI2A|SLC3A2|EVI2B|CRB3|B3GNT2|TNFAIP8L1|RHOG|TPRN|CLCF1|NELFB|FNDC7|EIF4B|SRGN|MT2A|PFN1|SS18L2|MED11|ST8SIA5|CSRP1
GSE15930_NAIVE_VS_24H_IN_VITRO_STIM_CD8_TCELL_DN	1.13033e-05	0.000748596	-0.473033	-1.74415	0	190	NDUFS6|TNF|PGAM1|PHTF2|PIGF|DECR1|DCTPP1|MRPS36|NCBP2|RFC4|TPD52L2|NUDT1|RCC1|RRP1B|POLD2|HRAS|RPA3|MRPL18|DUSP12|ENOPH1|ARMC1|EMC8|SAAL1|PTGER4|CHCHD10|DCK|MRPS10|MTX2|ORC6|CKS1B|HAX1|SOD2|JAGN1|RCN2|MSMO1|GMNN|ESF1|RAD51AP1|RRM1|SIVA1|CYP51A1|RPF2|CBX1|IRF8|NUDT19|SPR|CCT6A|ELOF1|FAM162A|TIMM9|FKBP2|TSPAN31|TPI1|XPOT|HK2|LIG1|RFC5|NOP2|MCM5|LSM2|IDI1|CDK1|PPA1|DDX1|PDIA4|NVL|MRPS22|COQ5|PEX19|R…
GSE15930_NAIVE_VS_24H_IN_VITRO_STIM_INFAB_CD8_TCELL_DN	1.13033e-05	0.000748596	-0.47831	-1.76361	0	190	NDUFS6|TNF|PGAM1|PIGF|ZPR1|DECR1|DCTPP1|MRPS36|NCBP2|RFC4|TPD52L2|NUDT1|RCC1|RRP1B|HRAS|RPA3|MRPL18|DUSP12|ENOPH1|ARMC1|EMC8|SAAL1|PTGER4|CHCHD10|DCK|MRPS10|MTX2|CCL4|ORC6|CKS1B|HAX1|SOD2|JAGN1|RCN2|MSMO1|GMNN|ESF1|RAD51AP1|RRM1|SIVA1|CYP51A1|RPF2|CBX1|IRF8|SPR|CCT6A|ELOF1|FAM162A|TIMM9|FKBP2|TSPAN31|TPI1|XPOT|HK2|LIG1|RFC5|NOP2|MCM5|LSM2|IDI1|CDK1|PPA1|DDX1|PDIA4|NVL|XPNPEP1|MRPS22|COQ5|RBPJ|GTF…
GSE17721_0.5H_VS_12H_GARDIQUIMOD_BMDC_UP	1.13033e-05	0.000748596	-0.468738	-1.72832	0	190	LPCAT1|DBNL|COPRS|SIRT7|BTK|RPS18|NDUFS6|PBDC1|CDKN1A|UBR7|SH2D1B|NFIL3|RPL22|SIL1|IDH3B|DRAP1|LIPA|CERK|HMGB1|EXOSC8|FAM89B|PTGER4|CHURC1|TRAPPC12|NUDT2|DDT|CTDNEP1|SNRPD2|EIF3I|POLE3|MTX2|SNX3|ADIPOR2|IMPDH2|NDUFS3|POLR3GL|CTCF|CDK5RAP3|MPHOSPH6|VTI1B|SARS|PRMT7|ARHGEF25|PYCR2|MRPL48|RAD54L2|PPP1R14B|TMEM141|PMM1|DPCD|BLVRA|RECQL|ECHS1|ASL|CPSF3|ALDOA|DPH5|XPC|EXTL2|SLC7A5|TMEM234|FANCL|PNPO|AA…
GSE18281_CORTICAL_VS_MEDULLARY_THYMOCYTE_UP	1.13033e-05	0.000748596	-0.475478	-1.75317	0	190	MPEG1|MARCKSL1|DDIT3|BTK|PIGA|IFITM3|EIF6|ZFAND2A|KLF6|TNF|NOP58|OSTC|RNF19B|PSMB8|CMPK2|GCH1|RAB8A|PPP1R15A|POLR2G|PSME1|NMI|ATF4|ATF3|TNFRSF1B|SLIRP|WARS|SEC61G|IRF9|PLAUR|PDIA6|IRF7|ISG15|JUN|IRF1|HLA-E|ARHGEF3|MYD88|ZNF274|MANF|PSMB10|CYBA|C3|FGFBP1|CRELD2|CCRL2|ADRM1|LY6E|IFIT3|GBP4|GNA13|PLK2|ADAR|MX1|UBA5|RASD1|GLRX|MT2A|RSAD2|IFIT2|IFI35|FOS|CXCL10|ISG20|DNAJB11|B2M|PPA1|GBP2|LGALS3BP|GAD…
GSE21927_GMCSF_IL6_VS_GMCSF_GCSF_TREATED_BONE_MARROW_DN	1.13033e-05	0.000748596	-0.531179	-1.95855	0	190	ARL4A|JOSD1|NDUFS6|IFITM3|MMADHC|MOB4|H2AFZ|DBF4|DNTTIP2|NFIL3|COX8A|MRPL57|SRBD1|SLC52A2|DDRGK1|MTPAP|PITPNB|HSBP1|IFITM1|TMEM11|MLH1|IER3IP1|CASP7|PSMC3|NDUFA6|ATF4|PSMC6|GOLT1B|ENOPH1|EMG1|MIF|ABCF1|UQCRQ|PSMD13|SMC4|LSM5|SUMO4|PRIM1|AIMP1|VBP1|CYC1|TOE1|ISG15|FUT4|PSMB10|RAD23A|HNRNPR|CSNK2A1|HIRIP3|PSMA7|BLVRA|SLC25A46|NASP|NCAPD3|NOL11|MX1|TSR1|HMGB3|BNIP1|SS18L2|RFC5|URB2|NAT10|RANGAP1|FAN…
GSE22432_MULTIPOTENT_VS_COMMON_DC_PROGENITOR_UNTREATED_UP	1.13033e-05	0.000748596	-0.467192	-1.72262	0	190	NPM1|MRPL15|SLC25A33|MMGT1|PSMG2|NAA20|ETF1|RWDD4|STUB1|GPN1|PGAM1|ZPR1|SET|TRMT10C|ODC1|TPD52L2|NAF1|GARS|TSR2|POLD2|TSNAX|PCNA|EIF4A3|SPCS1|PPIF|PDIA6|IMMT|C1QBP|PHF10|RPN2|JAGN1|NUP107|RWDD2B|GLRX5|ERH|PPP1R14B|CRELD2|CHCHD4|COQ3|RBM17|IMP4|NOL11|BMI1|PIN1|TSR1|WDR73|BUB3|ZMPSTE24|RPS19BP1|EIF4E|SLC7A5|NOB1|SLC25A6|NOP2|CXCL10|AAMP|CEBPG|PIN4|DARS|BAG1|DDX1|IARS|CHAMP1|CMTR2|YARS|NVL|CUL2|ILF3…
GSE22886_DAY1_VS_DAY7_MONOCYTE_IN_CULTURE_DN	1.13033e-05	0.000748596	-0.498251	-1.83714	0	190	SNRNP25|AMZ2|RMDN3|HADHB|GGCT|CMC4|MRPS35|CDK2AP1|ANKMY2|PHYH|SUCLG2|SLC25A5|MRPL24|MTHFD1|ACAA1|MDH1|TRMT61B|SESN1|NDUFB5|CEBPA|PRDX4|HMGN3|TMEM243|NME1|POP5|MRPS33|FBP1|ERP29|HSPB1|UQCRQ|FAM89B|ACAT2|SCP2|ITGAE|CKS1B|NDUFS3|ACADM|ME2|PHB2|GTF3A|QDPR|AHCY|GLRX5|GPI|LGALS9|PRDX6|BSCL2|SMCO4|ESYT1|ECHS1|FAM162A|SLC46A3|HLTF|TP53I3|LDHB|WDR61|VAMP8|CDK5|CUTA|MOSPD1|TBC1D5|HLA-DMA|TGFBI|ADH5|AIFM1|M…
GSE24634_NAIVE_CD4_TCELL_VS_DAY7_IL4_CONV_TREG_UP	1.13033e-05	0.000748596	-0.468909	-1.72895	0	190	KANSL2|SUCO|C9orf78|JOSD1|TOB1|RNF139|TCTA|MOB4|HAUS3|VPS51|PTP4A1|MOAP1|RWDD3|OSER1|FAM53C|FBXW4|SIK1|CYFIP2|CXCR4|SAP30BP|MTCH1|ZFP36|MAD1L1|GABARAPL1|BRD9|ARL4C|ATG14|PTGER4|TNFAIP3|IER2|SLC25A16|ZNF34|TOE1|CGRRF1|SMAD7|TRIM22|ATF7IP2|TSPYL2|BBX|SLC16A6|XKR8|NXF1|TP53BP2|SIRT1|LARS|KLHL21|SPECC1L|SPSB3|CDIPT|RAB9A|E4F1|TSR1|PFN2|PODNL1|C1orf54|REXO4
GSE24634_TREG_VS_TCONV_POST_DAY5_IL4_CONVERSION_UP	1.13033e-05	0.000748596	-0.501117	-1.8477	0	190	DDX39A|UCHL3|UBE2N|KDM1A|DBF4|UBR7|AKIP1|SMS|TMEM258|ARPC5L|PSMB9|RFC4|HSD17B10|NMI|SSRP1|PSMC3|TTF1|EIF2B3|PRIM1|ARPP19|PPIF|SRRD|POLE3|TIMM10|EMC9|MRPL11|PPP1CA|PRPS1|TBPL1|C1QBP|SNRPC|PPCDC|EBNA1BP2|PPID|RNASEH2A|RWDD2B|SLBP|MAK16|ERH|PPP1R14B|CCT6A|INPP1|SNRNP40|TIPIN|NOL7|SLC25A32|NCAPD3|GOT1|HCCS|CCT7|PSMB4|AVEN|COQ7|NAA10|UBE2M|ORC3|RUVBL2|EMC6|NFATC2IP|C19orf53|HSPA14|ERCC6L
GSE24671_BAKIMULC_VS_SENDAI_VIRUS_INFECTED_MOUSE_SPLENOCYTES_UP	1.13033e-05	0.000748596	-0.508801	-1.87603	0	190	PRADC1|VDAC2|UCHL3|CACFD1|IFITM3|TICRR|CENPU|THYN1|SNRNP27|CKS2|NAP1L1|PRR11|RFC4|MTFR2|MISP|HAUS1|NDUFB5|INTS12|PTP4A3|NME1|LRRC40|SLIRP|SEC61G|IRF9|SMC4|PLEK|KNSTRN|SESN2|MTX2|NCAPG2|QARS|CKS1B|LGALS1|HSPB11|PTTG1|CCT2|RAN|PFDN1|CKAP2L|MRPL32|RAD51AP1|EHD1|NDUFB10|CCDC34|ASNSD1|TIPIN|NINJ2|RPL3|RHBDF2|ECI2|PLK2|TICAM1|ALMS1|ICAM4|EXTL2|MED11|MCM5|CENPN|PIN4|HINT1
GSE25088_IL4_VS_IL4_AND_ROSIGLITAZONE_STIM_STAT6_KO_MACROPHAGE_DAY10_DN	1.13033e-05	0.000748596	-0.52053	-1.91928	0	190	SASH3|LPCAT1|OGFRP1|DDIT3|INSIG1|DDX21|ACOT9|BHLHE40|MS4A4A|SNX10|BCL2A1|MT1E|RABGEF1|MRPL21|OSTC|CYSTM1|GTF3C6|RPL36AL|CCDC59|TBK1|HSP90AA1|DUSP5|IER5|SLC7A7|GARS|PNPLA8|CHST7|ANXA7|STEAP1B|CD63|PDIA6|DDX60|DAP|NRIP3|LGALS1|DTX3L|MAP2K1|CXCL16|FGR|SOD2|EAF1|ADNP2|PNRC1|LYN|ZNF274|CKAP2L|TOMM40L|MB21D2|IFIT3|SH3BP5|MT1G|IFIT1|VAV1|MFAP1|G3BP2|IL10RA|MGLL|PSMA1|PIK3AP1|MGAT1|LINC00884|BRD2|PSMB4|A…
GSE34515_CD16_NEG_MONOCYTE_VS_DC_UP	1.13033e-05	0.000748596	-0.518845	-1.91307	0	190	DENND6A|ST3GAL5|CNEP1R1|DEDD2|HEG1|UPP1|GPR137B|RHOC|H2AFZ|SLC2A6|CD300LF|SPOPL|NTAN1|PAPSS1|RRAS|HMGXB4|MXI1|KCTD9|SYTL1|SRBD1|FAM110A|TNRC6C-AS1|RAB24|DUSP5|IER5|RASA1|KLHL2|ABHD3|SESN1|CHMP1A|PTGES3|TNFRSF1B|P2RX1|HK3|AGA|LDLRAD3|RNF135|MAPKAPK3|SOWAHC|FMR1|SMPDL3A|CAMK1|ME2|SOD2|TNFRSF14|HEY1|SWAP70|FFAR2|LTA4H|EVI2B|C3|STK32C|GPBAR1|HAUS8|SFTPD|SFN|CRLF3|CUEDC1|CNIH4|RHBDF2|SPRED1|MKRN1|L1TD…
GSE369_IFNG_KO_VS_WT_LIVER_DN	1.13033e-05	0.000748596	-0.528187	-1.94752	0	190	EIF4A1|CLUH|EIF6|RPIA|NOP10|SUCLG2|BCAS2|TRMT10C|ODC1|RSL24D1|C1orf122|NAF1|GARS|KBTBD8|FABP5|NDUFB5|PSMC5|SNRPD3|DERA|MRPL18|PPP1R8|PSMA4|GRPEL1|EMG1|SNRPD1|NOL8|SYNDIG1L|SND1|USP14|COA7|G6PC3|DUS1L|PPIF|AATF|C8orf82|C1D|MRPL11|C1QBP|PHB2|WDR55|GLRX5|CSF2RB|CEBPZ|UFM1|SLC16A6|BOP1|USP16|SRSF6|FKBP2|CORO2A|PRR5|CACYBP|PIGY|NR2C2AP|CHCHD1|FTSJ1|EIF4E|PFDN4|SLC25A6|ORC3|PECR|CD3EAP|DNAJC11|NOP2|PNP…
GSE3982_NEUTROPHIL_VS_EFF_MEMORY_CD4_TCELL_DN	1.13033e-05	0.000748596	-0.487646	-1.79803	0	190	RABGGTB|LINC00339|SIDT2|ABHD17A|STUB1|AKIP1|RPS16|PNP|CYFIP2|NDUFAB1|NAA38|POLR2G|NELFCD|ACKR2|GYPC|SSR4|ETFA|PTGES3|MRPL40|EIF2B3|MALT1|GPN3|HLA-DPA1|TMX2|ARSF|TXN2|IL15|CYC1|SCP2|DIMT1|CHMP6|RAN|RPN2|RAB29|SNRPF|SSB|STAG3|DPM3|MTSS1|PIBF1|FTO|FAM162A|EEF1A1|ILKAP|ACYP1|EEF1D|ZNF266|UTP18|ABL1|SERPINA10|CD81|STARD7|AKR7A2|ZNF665|HARS|SLC25A6|HAUS5|MNAT1|CSRP1|NUCKS1|RPL13A|YARS|MTRF1|PCID2|CRISP…
GSE41176_UNSTIM_VS_ANTI_IGM_STIM_BCELL_3H_UP	1.13033e-05	0.000748596	-0.491245	-1.8113	0	190	MT1HL1|PLGRKT|ARFGAP3|PFKFB3|DNAAF1|GPR137B|SLC2A6|MT1X|PMEL|TNF|BCL2A1|MT1H|MT1E|PLAC8|PMAIP1|RAP2C|SLC7A7|NAMPT|LYRM1|TNFRSF1B|ABCF1|TNFAIP3|CXCL8|NINJ1|PLAUR|CCL4|SMPDL3A|CKB|G0S2|MAP2K1|CUL4A|SOD2|BAHD1|HEY1|PTX3|DNAJB9|SNN|EHD1|MAFF|MARCKS|HYOU1|DUSP2|MT1G|MAP3K4|TECPR2|UBB
GSE41867_DAY6_VS_DAY8_LCMV_ARMSTRONG_EFFECTOR_CD8_TCELL_DN	1.13033e-05	0.000748596	-0.504709	-1.86095	0	190	DDX39A|VCPKMT|SOD1|WDR83OS|EIF6|NDUFA4|CENPU|BCL2A1|EIF5|BLOC1S4|BZW2|ZPR1|MRPS36|MRPL1|HAGH|PAK1IP1|CEP63|ACTR10|PHF5A|GYPC|SRP19|SNRPD3|NME1|SPAG7|NDUFB9|TPRKB|LSM7|GRPEL1|SRRM1|PSMD13|COA7|NUDT2|DUS1L|MRPL13|MRPL22|SLC25A38|TRMT112|UTP3|GSTZ1|MPHOSPH6|SWAP70|AHCY|IFRD1|MANF|RAD23A|PPIE|YWHAG|SF3B5|FTO|C1orf50|SCOC|NEDD8|PIGY|ALDH9A1|TIMELESS|DPH5|WDR73|TOMM22|REXO4|MRPL52|HARS|NOB1|POLR2E|MTRR…
GSE6259_FLT3L_INDUCED_33D1_POS_DC_VS_BCELL_UP	1.13033e-05	0.000748596	-0.493679	-1.82028	0	190	DDX39A|OGFOD3|RAP1GAP2|UCHL3|NTMT1|NHP2|CLUH|INSIG1|DDX21|UQCRFS1|RPL35|EIF5|RSAD1|MRPL21|UXT|BEND3|PSMG3|TRMT10C|ADAP1|NAF1|GPR65|GPD1L|ZFP36|POLD2|PIM3|HSPE1|TMEM243|MTG1|ARMC1|USP14|SNRPA1|NINJ1|EIF3I|NMD3|MRPS10|SRSF7|GLRX5|ERH|TIMM21|ST13|MRI1|RASGRP2|CHCHD4|USP16|SLC25A32|PWP2|TRMT61A|NOC4L|IMP4|NSUN5|NOL11|CHCHD1|STARD7|AKR7A2|ARL1|CD3EAP|SLC44A2|NDUFA5|EMC6|PARP1|RCE1|RPAP3|PRMT3|PIGU|CET…
REACTOME_MITOTIC_G2_G2_M_PHASES	1.13033e-05	0.000748596	-0.495482	-1.82693	0	190	SKP1|PSME2|TUBA3E|HAUS3|PSMD10|CDKN1A|DCTN3|CEP131|CCNH|HAUS7|PSMB8|RBX1|TUBA1A|RAB8A|HSP90AA1|PSMB9|CEP63|PSME1|HAUS1|PSMC5|LCMT1|TUBB8|PSMC3|PSMC6|PSMD14|TUBB3|PSMA4|PSMD13|TUBB2A|CEP250|PSMB3|PSMD9|MAPRE1|PSMD1|PSMC1|CETN2|NME7|PSMB10|PSMD2|YWHAG|CDK7|TUBA1B|CEP57|CDC25B|PSMA7|MZT1|HAUS8|CEP78|CEP164|TUBA1C|NEDD1|PSMC4|PSMA1|DYNLL1|PSMA8|UBB|ALMS1|PSMB4
GSE17721_0.5H_VS_24H_CPG_BMDC_UP	1.13129e-05	0.000748596	-0.485727	-1.79002	0	189	ZNF703|RPS25|PLGRKT|KLF4|BATF3|GYG1|CDKN1A|SIDT2|CD300LF|RASSF5|THYN1|CRIP1|MT1E|MICAL1|CCNH|ODC1|PYCARD|UNC119|NDUFS8|EPS8|NME1|LAP3|NDUFA12|UQCRQ|DOLPP1|CHCHD10|POLE3|TXN2|CHMP4B|C1QBP|GPR35|LGALS1|NDUFS3|PPP4R1|RAB3IL1|LRMP|GMNN|NDUFB10|UBL4A|PPP1R14B|TBATA|PPP1R21|HAUS8|MTSS1|FKBP2|CBFA2T3|TEX264|STAP2|VPS37B|ZFYVE19|ALDH9A1|ACAA2|ETHE1|SNX20|HLA-DMA|OSGEP|RPS19|PNPO|ETFB
GSE17721_PAM3CSK4_VS_GADIQUIMOD_12H_BMDC_UP	1.13129e-05	0.000748596	-0.502647	-1.85237	0	189	SASH3|MRPL15|NDUFS6|HADHB|PBDC1|H2AFZ|NDUFA4|NDUFA13|DPY30|RPS16|DBI|MPND|TMEM126A|MTHFD1|RPL14|NDUFA9|NDUFV2|SH3BGRL3|MRPS36|COX20|UNC119|ARPC1A|ABCB10|HSPE1|SNF8|RPS10|POP5|DOLPP1|CHURC1|ORMDL1|MRPS17|EIF3I|KIF21B|TXN2|GDI2|HVCN1|PSMB3|CKS1B|CIB2|SFXN3|ACADM|CUEDC2|CCDC22|ZNHIT3|GTF3A|PRMT7|RAD54L2|GNPAT|UFM1|PRDX6|SWI5|MRPL33|IMP4|ECI2|THAP11|RPL7A|CPSF3|E2F6|ZMPSTE24|STK10|SDHAF1|MED29|SLC35B…
GSE17974_CTRL_VS_ACT_IL4_AND_ANTI_IL12_24H_CD4_TCELL_DN	1.13129e-05	0.000748596	-0.467827	-1.72405	0	189	PHF19|SNRNP25|WRAP53|OARD1|THYN1|BCL2A1|PRDX1|HAUS7|CKS2|MTHFD1|ATOX1|NAA38|PDHA1|NDC1|PRDX4|MEA1|MPLKIP|MRPL18|MRPS33|TUBB3|SND1|PI4K2B|PRIM1|CKS1B|SNRPG|VRK1|MRPS28|FLAD1|QDPR|RNASEH2A|PSMB10|RAD51AP1|DNAJA3|VPS25|TOMM5|CCDC34|PPP1R14B|HIRIP3|CCT6A|GAR1|TIPIN|TPRN|WSB2|MFAP1|PSMG1|CDK5|ACAA2|CKLF|AIFM1|MRPL52|NAA10|RUVBL2|ETFB|MCM5|C20orf27|CREB3|SLC25A20|MTX1|DCPS|GBP2|FTSJ3|PAF1|GPANK1|PHPT1|…
GSE19923_WT_VS_HEB_AND_E2A_KO_DP_THYMOCYTE_UP	1.13129e-05	0.000748596	-0.486487	-1.79282	0	189	DENND5A|ATRAID|COPRS|TBCB|CMC2|SFR1|CIPC|UBR7|SNAPIN|RNF181|SUCLG2|LAMTOR2|DCTN6|DCTPP1|OAT|ICAM2|PSMB9|FABP5|NELFCD|UBE2A|SSRP1|RPA3|DDIT4|CHCHD7|BTBD1|RALY|SAAL1|G6PC3|VPS28|RMND5A|NDUFB11|CUEDC2|COPS3|RNASEH2A|MRPS21|EMP3|PSMB10|MTMR14|FAM107B|RRM1|NDUFB10|RP9|SWI5|ASNSD1|SLC9A3R1|FKBP2|SUPT4H1|ACYP1|PHF1|PINK1|ING1|RMND1|CUTA|PRR13|HMGB3|ARL5A
GSE19941_IL10_KO_VS_IL10_KO_AND_NFKBP50_KO_LPS_STIM_MACROPHAGE_DN	1.13129e-05	0.000748596	-0.552	-2.03425	0	189	LAMTOR4|PDCL3|SKP1|CD68|LAMTOR5|PSMD10|EIF6|MXD4|CXorf40A|CELA1|ANKMY2|SNX10|RWDD4|AP3S1|MRPL49|BCL2A1|PRDX1|YWHAQ|GLO1|ODC1|COX6B1|NDUFB5|MAN2A1|CXorf38|ISCU|POP5|TAF7|RNF149|GAB2|ORMDL1|DDT|DCK|ZWINT|TM2D3|RNF114|CCL4|EPSTI1|PPP1CA|TRMT112|BCCIP|CHMP5|HSDL1|GLRX5|DDX47|NDUFB10|FHDC1|CYP51A1|AMPD2|B3GNT2|NAA16|ECHS1|NINJ2|GHITM|C2CD2|DPP3|SUPT4H1|SLC25A14|OAZ2|FBXO25|IFIT1|SAP18|CACYBP|VAMP8|RBM…
GSE23114_PERITONEAL_CAVITY_B1A_BCELL_VS_SPLEEN_BCELL_DN	1.13129e-05	0.000748596	-0.493538	-1.8188	0	189	EIF4A1|LPCAT1|NPM1|NHP2|ITPA|TNF|SMS|HNRNPF|HAUS7|SLC25A5|DBI|PNP|SCAMP3|DUSP5|RFC4|FAM216A|POLR2G|HSBP1|SSRP1|TMEM243|NME1|RPA3|MIF|HNRNPDL|USP14|HNRNPA3|MAPKAPK3|EIF3I|AATF|PSMB3|DIMT1|IMMT|SNRPC|FH|PSMD1|RPN2|PPID|PDHB|QDPR|RIPK2|POP4|CYP51A1|TUBA1B|SS18L1|NOL7|GHITM|HYOU1|ADSL|FKBP2|PPP1CC|HPS5|CPSF4|TSTA3|UNG|HCCS|UBA2|TIPARP|SRGN|HSPBP1|TARBP2|OSGEP|BCL2L11
GSE23925_LIGHT_ZONE_VS_NAIVE_BCELL_UP	1.13129e-05	0.000748596	-0.479552	-1.76726	0	189	SNX18|ATG101|MAGOH|CYTIP|TP53INP2|ORAI1|RILPL2|ETF1|BCL2A1|NR4A2|SIK1|CSRNP1|DUSP5|NFKBIZ|ACTR1B|PPP1R15A|VAMP3|ZFP36|TMEM243|ISCU|CD69|ATF4|ATF3|TNFRSF1B|MALT1|TNFAIP3|MAP3K8|SUB1|CCL4|FOSB|TGIF1|IER2|PNRC1|SAMSN1|EVI2B|CBX4|POLR1D|MAFF|PRDX6|KDM6B|SLC25A25|RHOG|DUSP2|RANBP6|VPS37B|PPP1R15B|HCCS|MLLT11|CYP8B1|PSMB4|CYP4F22|SRGN|MRPL52|ATP6V1E1|BCL2L11|KBTBD2|FOS|RILP|NRROS|P2RX4
GSE24634_NAIVE_CD4_TCELL_VS_DAY7_IL4_CONV_TREG_DN	1.13129e-05	0.000748596	-0.468785	-1.72758	0	189	SNRNP25|FIBP|RBBP8|ACOT9|NFIL3|SLC25A5|MTHFD1|NDUFAB1|DDB2|MLH1|SNF8|ANXA5|GNG5|NME1|RPA3|PSMD14|LAP3|WARS|SMARCD2|GLRX2|UQCRQ|ACP2|SMC4|COASY|PDIA6|ACADVL|ACAT2|CKS1B|GSTO1|IMMT|LGALS1|PPP4R1|PPCDC|PDCL|GSTZ1|HMGCL|GOLGB1|SLBP|GABPB1|AKR1A1|CRELD2|BLVRA|CCR5|PPP4C|NASP|DPP3|PSMA1|ALDOA|AKR7A2|RAC2|RFC5|FANCL|BUB1|PARPBP|PARP1|GLA|CENPE|SLC25A20|CTSH|EIF2B2|MCM7|ORMDL2|NIT2|FECH|HIST1H4C|PAICS|EZ…
GSE24634_TREG_VS_TCONV_POST_DAY3_IL4_CONVERSION_UP	1.13129e-05	0.000748596	-0.466251	-1.71824	0	189	DDX39A|FIBP|HNRNPAB|MAGOH|NUDT15|DBF4|MT1E|MRPL24|BZW2|POLE|ODC1|PMAIP1|SPDL1|PFDN2|POLD2|HSPE1|MLH1|SNRPD3|EIF2B3|SNRPA1|TTI2|CTDNEP1|DUS1L|EIF3I|SRRD|NCAPG2|CKS1B|SLC25A38|C1QBP|VRK1|TOE1|CCT2|RNASEH2A|RRM1|AGO2|NOL7|ILKAP|IFRD2|MT1G|PWP2|AKAP8|NOC4L|IMP4|TPI1|NCAPD3|CCT7|IFT57|LIG1|BUB3|TARBP2|SS18L2|SLC7A5|ATP6V0E2|NAA10|UBE2M|UAP1|RBM28|LONP1|HAUS5|ATIC|HINT1|GSTA4|PMPCA|NUP37|ERCC6L|NVL
GSE25088_ROSIGLITAZONE_VS_IL4_AND_ROSIGLITAZONE_STIM_STAT6_KO_MACROPHAGE_DAY10_DN	1.13129e-05	0.000748596	-0.52332	-1.92856	0	189	EIF4A1|DDX39A|FNIP2|RILPL2|C16orf91|BCL2A1|NOP58|AZIN1|OSTC|KARS|CYSTM1|GTF3C6|TBK1|HSP90AA1|PSMB9|COX20|SRSF10|PDHA1|RFX5|PSMC5|HSPE1|ZNF593|C1QB|GIMAP2|FBP1|DPH3|SEC61G|ABCF1|SND1|PI4K2B|CD63|PLAUR|GABARAPL2|DDX60|PARP12|GSTO1|NRIP3|DTX3L|TRMT112|MAP2K1|CXCL16|IRF1|SOD2|EBNA1BP2|RPN2|EAF1|TOMM40L|MB21D2|IFI6|FCGR1B|C3|YWHAG|SUPT5H|IFIT3|FKBP2|RBM17|HPS5|RCC2|MGLL|VAMP8|PSMA1|PIK3AP1|MGAT1|GNL2|…
GSE2770_IL4_ACT_VS_ACT_CD4_TCELL_2H_UP	1.13129e-05	0.000748596	-0.499561	-1.841	0	189	SASH3|VOPP1|C2orf69|TOB1|NDUFA4|NAA20|PAPSS1|ABRACL|RWDD4|MRPL27|COX8A|MPND|LAMTOR2|NAE1|MPC2|PEF1|PYCARD|NUDT1|COX6B1|ACAA1|BLOC1S1|PARK7|FAM102B|NDUFB9|MRPS33|DDIT4|SLIRP|UBE2E3|SUMF1|LASP1|RALB|MKNK2|VPS28|SCP2|MRPL11|PPP1CA|RFC1|C9orf64|MPHOSPH6|AP2S1|NME7|MPPE1|GPI|SLBP|TIMM21|PPP1R21|CORO1B|HES6|DIS3L|GNB2|ELOF1|SLC25A14|NDUFB3|BST2|MAP3K4|MTFP1|ZFYVE19|ING1|EIF2B1
GSE2770_UNTREATED_VS_IL12_TREATED_ACT_CD4_TCELL_6H_UP	1.13129e-05	0.000748596	-0.483045	-1.78013	0	189	UBALD2|WDYHV1|DDIT3|ANAPC16|TCTA|CCDC115|YPEL5|COX7A2L|RBMX|KHNYN|EEF1E1|PRR11|PSMB9|PITPNB|HNRNPH3|ZFP36|FBXO33|ACKR2|TMEM11|ATF4|ATF3|DDIT4|CEBPB|NDFIP1|PTGER4|NMD3|SESN2|FAM13B|TMEM128|G0S2|IRF1|COPS3|SARS|ZNF622|PNRC1|IFRD1|SLC3A2|BANP|SLC7A13|C21orf91|MAFF|SERTAD1|MZT1|RHOG|C15orf48|LARS|VPS54|SLC1A4|RAB2B|PPP1R15B|ENSA|MLLT11|GPRC5D|SLC7A5|ARL14EP|EIF4EBP1|CEBPG|P2RX4|SLAMF7|TRAPPC6B
GSE3337_4H_VS_16H_IFNG_IN_CD8POS_DC_UP	1.13129e-05	0.000748596	-0.517984	-1.90889	0	189	HNRNPAB|DDIT3|BATF3|PFKFB3|DDX21|GPR137B|TP53INP2|CDKN1A|EIF6|LDHA|TNF|MT1E|PDZD11|CD83|RNF19B|POLR2I|GNAI3|FAM216A|NAA38|DNAJA2|ZFP36|SEC13|PSMC5|GABARAPL1|EMC8|PTGER4|GPN3|TNFAIP3|MAFK|PRIM1|CD63|EIF4A3|PPIH|PPIF|SUB1|GTF2B|SNRPG|HAX1|RAN|PSMC1|ADPRHL2|WDR55|RNASEH2A|RRM1|SIVA1|AGO2|GAR1|TIPIN|LARS|NASP|GCLC|GHITM|IMP4|KPNA3|ENSA|PLK2|ZSCAN21|EIF3L|DPH5|SRGN|TMEM147|RUVBL2|EIF4EBP1|MCM5|CXCL10|…
GSE34205_HEALTHY_VS_FLU_INF_INFANT_PBMC_DN	1.13129e-05	0.000748596	-0.543251	-2.00201	0	189	RABGGTB|CTSL|IFITM3|CALM3|NUDT15|CENPU|UQCRFS1|MAP1LC3B|LDHA|MS4A4A|SRP14|MT1E|CCNH|COX8A|PGAM1|EXOSC9|PLAC8|RBX1|CMPK2|TMEM167A|ADM|ATOX1|MTFR2|IFITM1|UBE2A|PLIN3|H1FX|GNG5|MICB|HIST1H2AJ|NXT1|IRF7|DDX60|EPSTI1|PARP12|STARD4|SH3GLB1|ISG15|CDCA4|SCO2|NT5C3A|CHMP5|C19orf66|HIST1H2BD|MYD88|TRIM22|IFI6|SLBP|TUBA1B|LY6E|RHOG|E2F2|TUBA1C|KLHL18|MX1|MICU1|MT2A|RSAD2|ARF4|OASL|IFI35|C1QC|S100A8|CENPN|RN…
GSE35543_IN_VITRO_ITREG_VS_CONVERTED_EX_ITREG_UP	1.13129e-05	0.000748596	-0.489968	-1.80565	0	189	PHF19|GUCD1|UBE2S|UCHL3|RBBP8|CCDC12|NTAN1|DBF4|CRIP1|GPN1|SUCLG2|BABAM1|ACKR3|PACS2|POLE|PRR11|RFC4|LSM6|NELFCD|DDB2|NDUFS8|SUGP2|PSMC3|DEK|POC1A|SMC4|PPIH|MRPS10|SRSF7|NCAPG2|YTHDF2|PARP12|CKS1B|PRPS1|IMPDH2|VRK1|PTTG1|PIH1D1|CKAP2L|SLBP|TCIRG1|OR52N4|HIRIP3|CDC25B|E2F2|FKBP2
GSE37416_0H_VS_12H_F_TULARENSIS_LVS_NEUTROPHIL_DN	1.13129e-05	0.000748596	-0.511032	-1.88327	0	189	EIF4A1|LPCAT1|DENND5A|ATG2A|VDAC2|DDIT3|INSIG1|WDR45B|ANAPC16|ZC3H7A|MAP1LC3B|GCFC2|RASSF5|BCL2A1|KLF10|OXSR1|AZIN1|CD83|MXI1|ADM|IER5|PHC1|DIABLO|GABARAPL1|RNF103|SERPINB9P1|FBXO34|ABCF1|TNFAIP3|EDEM1|CD63|EIF4A3|ARRDC2|PLAUR|MFSD12|ERMN|EMC9|CHMP4B|ADIPOR2|STARD8|PPCDC|SOD2|TNFRSF14|SLC3A2|SNN|BANP|MAFF|SKIL
GSE45739_NRAS_KO_VS_WT_ACD3_ACD28_STIM_CD4_TCELL_UP	1.13129e-05	0.000748596	-0.468549	-1.72671	0	189	SNHG17|DDX39A|ATG101|COPRS|TEX30|AUNIP|CBFB|KLF6|DNTTIP2|HNRNPF|KCTD9|SH2B3|CMPK2|TRMT10C|NFKBIZ|ABHD3|SRSF10|PHF5A|PIM3|IMPA1|ZNF330|MAPKAPK3|NMD3|KIF21B|SRSF7|ZNF48|DIMT1|BCCIP|FUT4|DRG1|RAP1B|OTUD4|SAMSN1|MB21D2|SLBP|PJA1|DNAJA3|RPF2|CCT6A|BZW1|GAR1|NRARP|CRLF3|SVIL|DUSP2|PPP1R15B|SPRED1|E2F6|RYBP|URB2|CD3EAP|PXYLP1|IGFLR1|PHF13|LYAR|DHX15|SMIM13|EML4|TPPP2|PRPF4B|IL2RB|CCT8|RBM18|CCNE1|RPP40|…
GSE5679_CTRL_VS_PPARG_LIGAND_ROSIGLITAZONE_TREATED_DC_UP	1.13129e-05	0.000748596	-0.484093	-1.784	0	189	PHF19|DDX39A|CMSS1|UCHL3|CMC2|MRPL27|KARS|EXOSC9|PLAC8|AHSA1|KPNA2|RFC4|NAF1|GARS|APOO|NME1|RPA3|LRRC40|LAP3|ZNHIT1|MRPL3|PLEK|NUDT2|PRIM1|TM2D2|PDIA6|APMAP|CCL4|C1QBP|STARD4|PPIL3|PSMC3IP|IRF1|RAN|GTF3A|CTNNBL1|FFAR2|PSMB10|TYW3|HIRIP3|CHCHD4|GAR1|NKG7|NOC4L|ANP32E|HK2|EIF2B1|EIF3L|TSR1|E2F6|LIG1|RFC5|TMEM147|MCM5|LYAR|BUB1|NUCKS1|PPA1|ASF1B|CENPH|PMF1|MRPL46|PSMB5|NDUFB8
GSE5679_CTRL_VS_RARA_AGONIST_AM580_TREATED_DC_UP	1.13129e-05	0.000748596	-0.528342	-1.94707	0	189	DDX39A|SKA2|CENPW|CMSS1|NHP2|RBBP8|CMC2|MRPL27|BOLA3|SRBD1|PLAC8|AHSA1|KPNA2|BEND3|PRR11|PYCARD|RFC4|SNX15|NAF1|MTFR2|C2orf81|APOO|NME1|RPA3|TSSK3|WARS|ZNHIT1|MRPL3|NOXRED1|PLEK|PRIM1|TM2D2|SPCS1|APMAP|TXN2|C1QBP|STARD4|PSMC3IP|RAN|GSTZ1|GTF3A|CTNNBL1|FFAR2|PSMB10|SLBP|HIRIP3|CHCHD4|GAR1|NKG7|NOC4L|ANP32E|HK2|EIF2B1|EIF3L|CHCHD1|TSR1|ADAT3|RFC5|SRL|MNAT1|MCM5
GSE8685_IL2_ACT_IL2_STARVED_VS_IL15_ACT_IL2_STARVED_CD4_TCELL_DN	1.13129e-05	0.000748596	-0.475349	-1.75177	0	189	ZNF703|TEX30|C6orf136|CDKN1C|PSMG2|CDKN1A|SPATA24|CELA1|GPN1|SMS|DNTTIP2|PDZD11|OSTC|FAM110A|MTPAP|DUSP5|COX20|ACTR10|UBE2A|NDUFB5|R3HCC1|DDOST|SNRPD3|PSMD14|ANXA4|ZNF14|ANXA7|RPS27L|FMR1|LGALS1|NDUFS3|TMX1|BCCIP|HIST1H2BD|TOMM40L|ESF1|EHD1|NDUFB10|C15orf39|RAD17|MTSS1|GALE|CNIH4|THAP11|TSR1|CNBP|PECR|FANCL|PNPO|SLC35B1|NRROS|PWP1|NAT8L|HOOK2
GSE9988_ANTI_TREM1_VS_LOW_LPS_MONOCYTE_DN	1.13129e-05	0.000748596	-0.512081	-1.88714	0	189	DENND5A|HCAR3|SNX18|ID2|PFKFB3|ADA|LINC00528|SLC2A6|CENPU|SFR1|TNF|BCL2A1|AZIN1|CD83|RNF19B|GTF3C6|PLAC8|GCH1|C1orf122|PMAIP1|RAP2C|IER5|EPB41L3|NFKBIZ|DNAJA1|PIM3|SERPINB9P1|C11orf96|TNFAIP3|CXCL8|PLEKHF2|MAP3K8|NCOA4|BIRC2|CCL4|G0S2|IFNGR2|SOD2|RCSD1|CASP5|PNRC1|PTX3|FFAR2|SAMSN1|RIPK2|EHD1|SMCO4|HCK|MARCKS|DUSP2|DRAM1|OAZ2|SPECC1L|PPP1R15B|PIK3AP1|CLCF1
GSE15750_DAY6_VS_DAY10_EFF_CD8_TCELL_UP	1.13177e-05	0.000748596	-0.488687	-1.80015	0	188	SKA2|FAM229B|CENPW|HNRNPAB|RBBP8|AUNIP|UQCRFS1|MAP1LC3B|DBF4|MRPL9|CKS2|KPNA2|PRR11|SPDL1|FBXO33|PRDX4|RPA3|LRR1|SLIRP|ANP32B|RPS27L|SUMF1|PLEK|KNSTRN|CASP3|CKS1B|PSMD1|MXD3|CKAP2L|GMNN|RAD51AP1|RRM1|TUBA1B|PMM1|TIPIN|DYNLT1|MED7|GLRX|LIG1|MT2A|TAX1BP3|SRL|ITGB1BP1|MCM5|CENPN|HYLS1|SLAMF7|BUB1|PARPBP|IDI1|CDK1|CENPE|ASF1B|MCM7|DIAPH3|CENPH|POLA1|ESD|KNTC1|CDKN3|HMMR|RRM2|POLQ|FEN1|SPAG5|NCAPH|BIR…
GSE15930_NAIVE_VS_48H_IN_VITRO_STIM_IL12_CD8_TCELL_DN	1.13177e-05	0.000748596	-0.521027	-1.91928	0	188	MARCKSL1|UBE2S|MRPL15|NHP2|CENPC|LAMTOR5|ITPA|ETF1|DPY30|MT1E|POLR2I|PHTF2|PIGF|KPNA2|NCBP2|NELFCD|POLD2|PRDX4|GABARAPL1|ZNHIT1|MRPL44|DDT|PDIA6|MRPS10|MTX2|MRPL11|C1orf174|VRK1|LGALS1|CDCA4|DRG1|PSMD1|COPS5|VPS29|AHCY|RRM1|RER1|GNPAT|SIVA1|RPF2|PMM1|BLVRA|CCT6A|SNRNP40|TIPIN|NASP|DPP3|ARL3|IFRD2|ZRANB2|SSBP1|KPNA3|XPOT|WDR61|PSMA1|CDC16|ALDOA|LIG1|BNIP1|COQ7|MRPS7|EXOSC7|UBE2M|ARL1|RUVBL2|UXS1|L…
GSE19923_WT_VS_HEB_KO_DP_THYMOCYTE_DN	1.13177e-05	0.000748596	-0.473499	-1.74421	0	188	KANSL2|MAGOH|ACOT9|PSMG2|RWDD4|SHOC2|DNAJB1|SUCLG2|GLO1|PGAM1|NDUFA9|PLAC8|BCAS2|RAB8A|EIF2A|FAM216A|NTPCR|PRPSAP2|CCNDBP1|PFDN2|RRP1B|DRAP1|ALYREF|ABCB10|DDOST|FRG1|ERP29|PCBP1|PSMD13|TPK1|SNRPA1|OSTF1|GSTK1|PPIH|ACKR1|PSTPIP2|FH|CDCA4|SOD2|WDR55|LRMP|SLC3A2|SWI5|SNX9|DPCD|ASNSD1|BLVRA|SNRNP40|PLA2G10|TIMM9|EEF1D|THOC3|WDR61|CCT7|DPH5|XRCC5|EIF4B|ADH5|COQ7|EXOSC7|ARF4|TMEM147|MNAT1|PEBP1
GSE21360_NAIVE_VS_QUATERNARY_MEMORY_CD8_TCELL_DN	1.13177e-05	0.000748596	-0.50062	-1.84411	0	188	EIF4A1|KANSL2|RSRC2|VCPKMT|CMTR1|IFITM3|EIF5|BZW2|ZPR1|XIAP|IFITM1|ARPC1A|UBE2L6|NMI|INTS12|CD69|LAP3|NOL8|HNRNPDL|IRF9|ZNF330|IRF7|DDX60|GTF2B|PARP12|ISG15|POGLUT1|CUL4A|CREM|CHMP5|C19orf66|TRIM22|ESF1|DDX47|IFI6|MAK16|POLG|SLC16A6|IRF8|FBXW7|B3GNT2|IFIT3|BST2|IFIT1|ADAR|RBM22|MX1|BNIP1|MIS12|RSAD2|ZNF134|HIF1A|ZCCHC10|IFIT2|PHF11|ZCCHC2|OASL|IFI35|CASP1|ISG20|AEN|HERC5|ARMCX3|SP110|RBM41|MAD2L1…
GSE22432_MULTIPOTENT_PROGENITOR_VS_CDC_DN	1.13177e-05	0.000748596	-0.488828	-1.80067	0	188	MAGOH|PSMG2|CCDC115|HAUS3|MXD4|H2AFZ|NUDT15|DPY30|TNF|YWHAQ|FYTTD1|NDUFV2|NAP1L1|RSL24D1|EEF1E1|CHTF8|OAT|PITPNB|LSM6|KBTBD8|POLD2|MLH1|PTP4A3|PTGES3|EMG1|HNRNPA3|ZNF330|PLEK|AATF|FAM13B|ORC6|VRK1|FH|FUT4|PHB2|MPHOSPH6|WDR55|GLRX5|MANF|RAD17|NDUFAF2|BLVRA|TIPIN|SVIL|ARPC4|UTP18|LAMTOR3|LIG1|AKR7A2|BUB3|SLC7A5|MPHOSPH10|MYO19|EXOSC7|NAT10|FANCL|NOP2|MCM5|LCP1|HINT1|DARS|EID1|UBTD2|NUP37|CEP152|SLC…
GSE22601_DOUBLE_POSITIVE_VS_CD8_SINGLE_POSITIVE_THYMOCYTE_DN	1.13177e-05	0.000748596	-0.483837	-1.78229	0	188	KDM2B|NPM1|BATF3|CENPC|ADPRM|HAUS3|KDM1A|H2AFZ|MRPS35|CDK2AP1|UBR7|YIF1A|CRIP1|SMS|MICAL1|NFIL3|CD83|SRBD1|DNASE1L1|KPNA2|BLOC1S2|DECR1|DCTPP1|NUDT1|SPDL1|RCC1|MFSD11|GYPC|CASP7|PSMC6|NDFIP1|RTN3|DAP|LGALS1|DTNBP1|EPB41L2|FH|RAN|HNRNPR|CEP57|MZT1|TNFAIP8L1|TDP2|DNPEP|RCC2|TFB1M|LRRC75A|LDHB|BMI1|MLLT3|PEX16|ALDOA|AKAP7
GSE22886_NAIVE_CD8_TCELL_VS_NEUTROPHIL_UP	1.13177e-05	0.000748596	-0.540022	-1.98925	0	188	TMEM230|C9orf78|RPS25|ADPRM|EIF6|RGCC|CXorf40A|YIF1A|THYN1|MOAP1|SNRNP27|SUCLG2|EVL|TPT1P8|CCDC59|SCAMP3|HMCES|NDUFAB1|EIF2D|PRPSAP2|HSD17B10|TSPYL4|PIGH|HMGN3|SSRP1|SPAG7|CD69|GRPEL1|HNRNPDL|TMED9|AIDA|AIMP1|DDX60|SRSF7|RNF220|WDR11|UTP3|VTI1B|SNRPF|ADNP2|RCN2|CCDC25|POP4|PJA1|POLR1D|DAZAP1|FBXO21|SRSF6|GCLC|NOL7|HYOU1|RUNX3|RANBP6|TTC31|MAP3K4|IMP4|CYP20A1|IL10RA|PSMA1|ACAA2|CD81|AVEN|IMP3|CRTA…
GSE36078_UNTREATED_VS_AD5_INF_MOUSE_LUNG_DC_DN	1.13177e-05	0.000748596	-0.470652	-1.73372	0	188	ID2|C2orf69|PPP1R18|FNIP2|IFITM3|MOB4|RHOC|CDKN1A|H2AFZ|NTAN1|KAT7|COX7A2|MXI1|KCTD9|NCBP2|AIP|BRD9|REC114|ARL4C|LFNG|POC1A|AIDA|SMC4|KNSTRN|PRIM1|PPIF|CCL4|NT5C3B|C1orf174|DIMT1|MAD2L2|DTNBP1|RCN1|VWA7|SWAP70|PRKAR2A|PIH1D1|MXD3|SAMSN1|CKAP2L|TRAPPC8|POP4|EHD1|CBX4|RNPEP|SLC16A6|SNX9|IRF8|FKBP2|DENND2C|TXNDC16|DPYSL2|NEDD1|PIK3AP1|CUTA|GLRX|TSKU|FCER1G|RAP2A|STK10
GSE36888_UNTREATED_VS_IL2_TREATED_TCELL_17H_DN	1.13177e-05	0.000748596	-0.472909	-1.74203	0	188	PLGRKT|PFKFB3|ACOT9|TP53INP2|RILPL2|MT1X|LDHA|BCL2A1|MT1E|AZIN1|CYSTM1|ACKR3|PLAC8|GCH1|ADM|IER5|SLC7A7|NFKBIZ|NAMPT|DDIT4|TUBB3|PI4K2B|ACP2|TNFAIP3|PLAUR|TUBB2A|CCL4|SMPDL3A|KIF3B|G0S2|MT1M|SOD2|CASP5|RCN2|PTX3|LYN|SAMSN1|CCM2L|SLC16A6|HCK|C15orf48|CNIH4|MAP3K4|RFTN1|PIK3AP1|TECPR2|PLAGL2|GLRX|MT2A|PLEKHA3|FCER1G
GSE36888_UNTREATED_VS_IL2_TREATED_TCELL_2H_UP	1.13177e-05	0.000748596	-0.60221	-2.21833	0	188	PHF19|ST3GAL5|NDUFAF5|ZNF703|TCF7L2|SNX18|CTSL|DEDD2|OARD1|AUNIP|INSIG1|ZBTB18|HMOX1|C12orf57|HES4|GPR137B|SLC2A6|CDH23|PAG1|ANKMY2|MS4A7|TNF|RRAS|KCTD9|EVL|TMEM63C|DNASE1L1|FAM110A|TBK1|ARHGAP17|GCH1|PLVAP|NFKBIZ|PHC1|ABHD3|SESN1|PTP4A3|IKZF5|TNFRSF1B|SEMA4C|RNF149|PRIM1|MFSD12|ERMN|WDR11|HIST1H2BD|MXD3|ZRSR2|ING2|TNFRSF8|C3|FANCI|CCDC34|SNX9|SFTPD|MTSS1|SMARCC1|APOBEC3G|HSPA6|CEP78|ZSCAN16|PRR5…
GSE37533_PPARG1_FOXP3_VS_FOXP3_TRANSDUCED_CD4_TCELL_DN	1.13177e-05	0.000748596	-0.477767	-1.75993	0	188	CMTR1|PSME2|SIDT2|RNF19B|NDUFA9|PSMB8|GCH1|PSMB9|PSME1|DNAJA1|IFITM1|UBE2L6|NMI|CASP7|THEMIS2|LAP3|WARS|IRF9|MALT1|RBM7|IRF7|RNF114|DDX60|GTF2B|IL15|PARP12|RBCK1|HLA-A|HLA-J|ISG15|IRF1|C19orf66|TRANK1|HLA-E|CTNNBL1|MYD88|TRIM22|PSMB10|RIPK2|IFI6|LGALS9|LY6E|APOBEC3G|IFIT3|DYNLT1|ARID5A|BST2|DNPEP|IFIT1|RPS6KC1|RHBDF2|RNF138|TRIM26|RAB9A|GSDMD|ADAR|MX1|RSAD2|IFIT2|PHF11|ZCCHC2|OASL|IFI35|VRK2|CXCL…
GSE3982_EOSINOPHIL_VS_TH1_DN	1.13177e-05	0.000748596	-0.480074	-1.76843	0	188	SNRNP25|NHP2|CBFB|CENPU|PHYH|SMS|PRDX1|SNRNP27|RPS5|MRPL24|DDRGK1|NDUFA9|PSMB8|PNP|EEF1E1|NDUFAB1|LSM6|IDH3B|MDH1|NME1|RPA3|KIF20B|MRPS33|TUBB3|BTBD1|MALT1|RPS27L|EIF3I|MTX2|CCL4|FN3KRP|EPB41L2|PTTG1|CCT2|CHMP6|RAN|C11orf49|RNASEH2A|LTA4H|MANF|RAD23A|DNAJA3|DYRK4|DYNLT1|LDHB|PARN|CALML4|UBE2V2|UBA2|PLEKHO1|UBE2M|IFI35|RANGAP1|PWP1|TOMM40|ZFYVE21|NUP37|MTX1|PRPF19|CTSH|ASF1B
GSE411_100MIN_VS_400MIN_IL6_STIM_MACROPHAGE_DN	1.13177e-05	0.000748596	-0.484574	-1.785	0	188	KDM2B|NPM1|NHP2|CLUH|SOD1|CCDC115|ABRACL|NR4A2|AHSA1|DCTPP1|RSL24D1|NDUFAB1|NAF1|RCC1|WDR70|ZNF593|SSR4|TOMM20|NDUFA12|PSMA4|SNRPD1|MIF|NOL8|MRPL3|CCDC43|NINJ1|TTI2|MFSD12|SUGT1|TIMM10|YTHDF2|HAX1|JMY|OTUD4|WDR55|AHCY|PPIG|GLRX5|SLC3A2|DNAJB9|RAD23A|MAK16|PRDX6|PPP1R14B|HIRIP3|MARCKS|GCLC|FAM162A|IFRD2|SIMC1|TRMT61A|TPI1|XPOT|GOT1|UTP18|E2F6|ADH5|MYO19|SLC25A6|PECR|ATIC|LSM2|HINT1|LYAR|GLA|DDX1|C…
GSE41867_LCMV_ARMSTRONG_VS_CLONE13_DAY6_EFFECTOR_CD8_TCELL_UP	1.13177e-05	0.000748596	-0.513879	-1.89295	0	188	VDAC2|RABGGTB|BATF3|CLUH|ADPRM|HADHB|EIF6|H2AFZ|DCTN3|ORAI1|CRIP1|NOP10|MT1E|MRPL21|MTHFD1|PLAC8|MPC2|PSMG3|DCTPP1|EEF1E1|MRPL1|SEC11A|COX6B1|PFDN2|SEC13|HSPE1|HRAS|WDR83|DUSP12|MRPL40|PSMA4|EIF2B3|ABCF1|PCBP1|GPN3|WWP1|EIF4A3|SUB1|IRF7|TIMM10|DDX24|PTTG1|RAN|MPHOSPH6|KATNA1|MANF|CTSV|KDM6B|TUBA1B|B3GNT2|ESYT1|RUNX3|IFRD2|NAPSA|RCC2|KPNA3|EIF2B1|SUV39H1|DHX29|EIF5A|TBC1D10B|PSMB4|AIFM1|CABP4|PRPF…
GSE42021_TREG_PLN_VS_CD24INT_TREG_THYMUS_DN	1.13177e-05	0.000748596	-0.519558	-1.91387	0	188	DENND5A|CTSL|HEG1|KLF4|BATF3|PSME2|RNF19B|PSMB8|GCH1|PSMB9|PMAIP1|ADAP1|NAMPT|PSME1|ZFP36|IFITM1|RFX5|CDC42EP4|UBE2L6|NMI|CASP7|TNFRSF1B|LAP3|PSMA4|WARS|IRF9|GSTK1|RBM7|PLAUR|RNF114|DDX60|PARP12|PSMB3|GSTO1|RBCK1|HLA-A|HLA-J|ISG15|IRF1|SOD2|C19orf66|SLC25A22|TRANK1|HLA-E|CTNNBL1|MYD88|TRIM22|TYMP|PSMB10|RIPK2|PJA1|TCIRG1|C3|ITM2B|IRF8|LY6E|IFIT3|BST2|DNPEP|DRAM1|IFIT1|ADAR|MX1|BTN3A2|PHF11|OASL|I…
GSE6674_CPG_VS_PL2_3_STIM_BCELL_UP	1.13177e-05	0.000748596	-0.510153	-1.87923	0	188	SKP1|ATG101|FAM229B|INPP5K|OARD1|PSMD10|MXD4|RILPL2|MRPL27|FIS1|FAM32A|DGCR6|PDZD11|WDPCP|EVL|FAM192A|DECR1|PYCARD|FAM216A|PTS|ACAA1|MDH1|MFSD11|RFX5|LCMT1|PRDX4|ETFA|MPLKIP|NDUFB9|MRPS33|GOLT1B|TM2D2|GABARAPL2|PEX7|SCP2|AAMDC|VRK1|CAMLG|TMEM216|NME7|RNASEH2A|MXD3|FFAR2|CRYL1|MTMR14|SMIM8|CTSV|TMEM141|PPP1R21|DPCD|TSPO|ELOF1|GBP4|TXNDC16|DHRS1|COMMD3|MCEE|ZFYVE19|ACAA2
GSE9988_ANTI_TREM1_VS_LPS_MONOCYTE_DN	1.13177e-05	0.000748596	-0.517265	-1.90542	0	188	DENND5A|HCAR3|TCF7L2|SNX18|PFKFB3|ADA|LINC00528|SLC2A6|CENPU|SFR1|SNX10|TNF|BCL2A1|AZIN1|CD83|RNF19B|GTF3C6|PLAC8|GCH1|C1orf122|PMAIP1|RAP2C|NFKBIZ|NAMPT|DNAJA1|PIM3|APOO|C11orf96|PI4K2B|TNFAIP3|CXCL8|PLEKHF2|MAP3K8|NCOA4|BIRC2|CCL4|G0S2|IFNGR2|SOD2|RCSD1|PNRC1|PTX3|FFAR2|SAMSN1|RIPK2|EHD1|SMCO4|CREBL2|HCK|MARCKS|DUSP2|RBM17|DRAM1|OAZ2|SPECC1L|MAP3K4|PPP1R15B|PIK3AP1|CLCF1|TMPO-AS1|ICAM4|PTTG1IP
MORF_DAP3	1.13177e-05	0.000748596	-0.529937	-1.9521	0	188	VDAC2|FIBP|HNRNPAB|SNRPB|TBCB|HADHB|EIF6|COX7A2L|SRP14|GPN1|YWHAQ|COX8A|SLC25A5|MRPL9|SMNDC1|KARS|POLR2I|ZPR1|SET|SDR39U1|NCBP2|COX6B1|IDH3B|MDH1|NDUFB5|DDOST|PARK7|COX7C|POP5|DEK|RTCB|RALY|DDT|CTDNEP1|EIF3I|AATF|CYC1|UQCRB|GDI2|SUMO1|PSMB3|NDUFS3|CCT2|HAX1|PHB2|RAN|IK|DRG1|RPN2|SRP9|COPS5|ZNHIT3|SARS|PDHB|PSMD2|PUF60|PIGC|CALM2|ATXN10|DNPEP|SNRPE|LYPLA1|DYNLL1|PIN1|CCT7|NELFB|XRCC5|CNBP|PSMB4|ST…
GSE10239_KLRG1INT_VS_KLRG1HIGH_EFF_CD8_TCELL_UP	1.13235e-05	0.000748596	-0.47721	-1.75721	0	187	DDX39A|NHP2|SLC25A33|HMGXB3|MRPS35|C1orf216|KARS|PSMG3|DCTPP1|RPL36|RBM15B|TPD52L2|FAM216A|ACAA1|FABP5|NME1|TOMM20|EMG1|MRPL44|EIF4A3|MRPL22|IL34|MRPL11|C1orf174|HVCN1|SLC25A26|CUEDC2|JAGN1|TMEM216|DDX47|SMIM3|NDUFAF2|SIVA1|CYP51A1|NUDT19|FAM162A|SUPT4H1|GTF2H3|TPI1|LDHB|PIN1|NR2C2AP|ALDOA|CHCHD1|DTD1|EIF3D|RPS19BP1|HSPBP1|MRPS7|SLC7A5|PECR|ALKBH6|ATIC|LSM2|NAT8L|HOOK2|TYSND1|TFPT|ADI1|EIF2B2|NME8
GSE18203_CTRL_VS_INTRATUMORAL_CPG_INJ_MC38_TUMOR_DN	1.13235e-05	0.000748596	-0.531071	-1.95555	0	187	MARCKSL1|IFNAR2|ID2|SOD1|TBCB|LAMTOR5|BHLHE40|GLOD4|PTRHD1|RWDD4|DPY30|MOAP1|BCL2A1|PRDX1|DBI|CD83|PGAM1|CKS2|TMEM126A|PLAC8|KPNA2|DECR1|ODC1|DCTPP1|MRPL1|GABARAPL1|MRPL18|UQCRQ|COMMD1|NUDT2|DDT|PCNA|DYNLT3|PRIM1|C3orf14|MRPL11|CASP3|CKS1B|LGALS1|CCT2|FH|VPS29|LCLAT1|RRM1|COA6|CDC25B|TIPIN|NKG7|HCCS|PRR13|PFN2|HMGB3|LIG1|HIF1A|ZFP91|DNAJC1|MCM5|CASP1|LYAR|C20orf27|BUB1|CDK1|PRNP|REG3A|ASF1B|S100A…
GSE2405_HEAT_KILLED_VS_LIVE_A_PHAGOCYTOPHILUM_STIM_NEUTROPHIL_9H_UP	1.13235e-05	0.000748596	-0.49038	-1.80571	0	187	NPM1|FIBP|HNRNPAB|MAGOH|NDUFA4|FAM98C|ETF1|CWC15|LDHA|ABRACL|CRIP1|TBCA|BOLA3|SNRNP27|GNGT2|ARPC5L|PGAM1|COX6C|UBE2E1|TUBA1A|RBBP7|UNC119|HCLS1|SSR4|PSMC3|LSM7|HNRNPA3|LASP1|TRAPPC12|ARF6|CKB|CHMP4B|GSAP|SNRPG|DDX24|TRMT112|NDUFB11|PPCDC|PDHB|CMC1|LTA4H|MANF|POLR1D|MAK16|GNPAT|AKR1A1|PPM1J|RASGRP2|ASNSD1|FAM162A|GHITM|MRPL33|IFRD2|BST2|SSBP1|TSPAN31|PIN1|ARL5A|EIF3D|ADH5|HSPBP1|BCL2L11|ITGB1BP1
GSE29617_CTRL_VS_DAY3_TIV_FLU_VACCINE_PBMC_2008_DN	1.13235e-05	0.000748596	-0.537787	-1.98028	0	187	MRPL15|FNIP2|GGCT|NAA20|THYN1|ABRACL|TBCA|PRDX1|PDZD11|GTF3C6|FAM192A|NDUFAB1|PITPNB|NAA38|POLR2G|MDH1|HAUS1|HCST|NDUFB5|PRDX4|POU5F1B|IER3IP1|ETFA|TSNAX|MEA1|MRPL18|PSMD14|PSMA4|OMA1|RTCB|ARMC1|CTBP2|RPS27L|COMMD8|NUTM2B|ARF6|PCNA|TMX2|VBP1|GDI2|PSMB3|NPTN|ZNF25|ACADM|FH|HAX1|DRG1|MTIF2|JAGN1|RNF20|BCAP31|PDHB|FFAR2|RWDD2B|NDUFB10|HDAC2|PSMA7|CREBL2|APOBEC3G|SUPT4H1|NDUFB3|ARPC4|WSB2|SCOC|NEDD8|…
GSE36392_EOSINOPHIL_VS_MAC_IL25_TREATED_LUNG_DN	1.13235e-05	0.000748596	-0.488808	-1.79992	0	187	PRADC1|CNEP1R1|ARL4A|BOD1|KDM2B|FAM229B|APOPT1|ATRAID|WDYHV1|GLOD4|UBR7|STUB1|VPS9D1|NDUFA1|NDUFAB1|GPR183|SEC11A|XIAP|LIPA|HSPE1|TSNAX|PARK7|ARMC1|POLR2J|IFFO1|TPK1|CHURC1|GSTK1|PRIM1|MTFR1L|RFNG|ZNF48|SLC25A26|SH3GLB1|TBC1D22A|PBX3|MPHOSPH6|CRYL1|GLRX5|GNPDA2|DNAJC17|DPP3|AMMECR1L|RCC2|INO80|NR2C2AP|HSCB|NET1|EIF4E|ALKBH7|ATP6V0E2|BCL10|KCTD2|RBM28
GSE36392_TYPE_2_MYELOID_VS_NEUTROPHIL_IL25_TREATED_LUNG_DN	1.13235e-05	0.000748596	-0.493767	-1.81818	0	187	UBALD2|PIGA|NDUFS6|DRC1|ORAI1|NUDT15|CWC15|RPL35|GNGT2|NR4A2|FYTTD1|NFIL3|PGAM1|GTF3C6|PACS2|MAGED1|DDRGK1|NDUFA9|PDRG1|NAP1L1|UXT|RPS23|CDC42EP4|LCMT1|MRPL18|MTG1|CERK|FBXO34|SEC61G|COA7|FAM89B|ZDHHC7|EDEM1|NDUFS2|IRF7|CYC1|NUDT9|SH2B2|CHMP6|PSMC1|MRPS28|WDR55|ZNHIT3|GTF3A|AHCY|HINT2|RAD23A|NDUFB10|GNPAT|TUBA1B|ACAD8|RUNX3|MED7|IMP4|SAP18|RCC2|ZMAT5|SLC27A3|EIF3D|MRPS7|MGMT|ABI3|NOP2|LONP1|TOMM4…
GSE36476_CTRL_VS_TSST_ACT_72H_MEMORY_CD4_TCELL_YOUNG_UP	1.13235e-05	0.000748596	-0.480874	-1.7707	0	187	KANSL2|ARL4A|RAP1GAP2|VCPKMT|TOB1|ARHGEF18|TCTA|IFITM3|HAUS3|RGCC|KLF6|PDCD4-AS1|YPEL5|PTP4A1|MOAP1|DNAJB1|NR4A2|CLK1|MXI1|SIK1|ELF2|SH2B3|CCDC59|CXCR4|GPR183|PHC1|MYLIP|TSPYL4|IFITM1|SGK1|CD69|ARL4C|CHD1|ATG14|SEMA4C|IRS2|PTGER4|TNFAIP3|TIMP1|FOSB|UBL3|DNAJB9|SCML1|TSPYL2|NKTR|ZNF639|RASGRP2|KLF2|ZNF331|FBXO21|RNF11|DUSP2|RNF44
GSE36888_UNTREATED_VS_IL2_TREATED_STAT5_AB_KNOCKIN_TCELL_6H_DN	1.13235e-05	0.000748596	-0.539873	-1.98796	0	187	RABGGTB|C17orf58|UCHL3|MRPL15|RMDN3|CLUH|GGCT|NDUFA4|MRPS35|NUDT15|CHCHD2|PTP4A1|MRPL27|PRDX1|DCSTAMP|SLC25A5|RBX1|BLOC1S2|BEND3|EEF1E1|NCBP2|MTPAP|FUCA2|PET117|MDH1|FABP5|PDHA1|NDC1|LIPA|EPS8|TRIAP1|CCDC43|HNRNPA3|CHCHD10|C8orf33|NUDT9|NDUFS3|CAMK1|FH|MTIF2|MRPS28|LGALS9|TIMM21|NUDT19|CHCHD4|GALE|GCLC|FAM162A|LIAS|CSTF3|MTFP1|TRUB2|RCC2|UTP18|CDK5|UBE2V2|E2F6|SLC50A1|MRPS7|DCTD
GSE37533_PPARG2_FOXP3_VS_FOXP3_TRANSDUCED_CD4_TCELL_DN	1.13235e-05	0.000748596	-0.493829	-1.81841	0	187	CMTR1|PSME2|RPS18|ACOT9|SIDT2|RNF19B|NDUFA9|PSMB8|GCH1|PSMB9|PMAIP1|PSME1|DNAJA1|XIAP|UBE2L6|NMI|CASP7|THEMIS2|GLB1L2|LAP3|WARS|IRF9|MALT1|RBM7|IRF7|MFSD12|DDX60|GTF2B|PARP12|HLA-A|HLA-J|ISG15|FUT4|IRF1|C19orf66|TRANK1|CTNNBL1|MYD88|TRIM22|TYMP|PSMB10|RIPK2|IFI6|LGALS9|LY6E|APOBEC3G|IFIT3|ARID5A|IFIT1|RHBDF2|TRIM26|RAB9A|GSDMD|KIAA0556|ADAR|MX1|RSAD2|IFIT2|PHF11|ZCCHC2|OASL|IFI35|CXCL10|SLC15A3|S…
GSE42021_CD24HI_VS_CD24INT_TREG_THYMUS_DN	1.13235e-05	0.000748596	-0.472786	-1.74092	0	187	CTSL|CMTR1|BATF3|PSME2|RNF19B|PSMB8|PSMB9|ADAP1|PSME1|ZFP36|IFITM1|CDC42EP4|UBE2L6|NMI|POU5F1B|CASP7|LAP3|PSMA4|WARS|IRF9|GSTK1|RBM7|PLAUR|IRF7|RNF114|DDX60|PARP12|PSMB3|RBCK1|HLA-A|HLA-J|ISG15|IRF1|C19orf66|SLC25A22|TRANK1|HLA-E|CTNNBL1|MYD88|TRIM22|TYMP|PSMB10|IFI6|PJA1|TCIRG1|C3|ITM2B|IRF8|RBMS1|LY6E|IFIT3|BST2|DNPEP|DRAM1|IFIT1|ADAR|MX1|BTN3A2|IFIT2|PHF11|OASL|IFI35|SLC15A3|SLC25A28|CASP1|IGF…
GSE42021_CD24HI_VS_CD24LOW_TCONV_THYMUS_DN	1.13235e-05	0.000748596	-0.521483	-1.92024	0	187	DENND5A|HEG1|BATF3|KLF6|RNF19B|NDUFA9|PSMB8|PSMB9|DUSP5|HK1|PMAIP1|ADAP1|NAMPT|PSME1|ZFP36|UBE2L6|NMI|POU5F1B|CASP7|CLUHP3|TNFRSF1B|LAP3|PSMA4|WARS|GSTK1|TNFAIP3|PLEKHF2|RBM7|PLAUR|CLEC2B|RNF114|IL15|GSAP|RBCK1|HLA-A|IRF1|SOD2|CREM|SLC25A22|HLA-E|TRIM22|NUP107|PSMB10|MTMR14|MAFF|C3|ITM2B|IRF8|RBMS1|TDP2|IFIT3|ACKR4|BST2|DRAM1|NECAP1|RHBDF2|HK2|GLRX|GGCX|GOLGA1|BTN3A2|HIF1A|IFIT2|OASL|IFI35|CXCL10…
GSE5142_HTERT_TRANSDUCED_VS_CTRL_CD8_TCELL_LATE_PASSAGE_CLONE_UP	1.13235e-05	0.000748596	-0.472195	-1.73875	0	187	DDX39A|UBE2S|RMDN3|CMC2|RILPL2|BHLHE40|MRPL27|MRPL21|POLR2I|CKS2|TMEM126A|PIGF|HSP90AA1|NAF1|NAA38|FUCA2|RHOQ|FABP5|APOO|NDUFS8|PSMD14|LAP3|SLIRP|PMVK|NDUFA12|SNRPD1|ZNHIT1|SEC61G|RPS27L|NUDT2|KNSTRN|PRIM1|CASP3|FH|RAN|AHCY|NUP107|SAMSN1|GMNN|EHD1|CCDC34|PPP1R14B|HIRIP3|GAR1|E2F2|NKG7|ECI2|LRRC75A|WDR61
GSE5589_LPS_VS_LPS_AND_IL6_STIM_MACROPHAGE_45MIN_DN	1.13235e-05	0.000748596	-0.468811	-1.72629	0	187	SLC25A51|MMGT1|SNRPB|TEX30|ACOT9|STUB1|MIEF1|GSKIP|CSRNP1|CCDC59|ZPR1|SCAMP3|MRPL1|RCC1|PDHA1|PLIN3|GYPC|CHMP1B|GALNT1|EBAG9|MRPL40|ENOPH1|GLRX2|HK3|ANXA7|EMC4|AATF|SRSF7|CYC1|GSTO1|C9orf64|SARS|CNOT11|FFAR2|LTA4H|ESF1|DNAJA3|MAFF|ADRM1|GAR1|NKRF|PWP2|HAT1|GTF2H3|SAP18|UTP18|DYNLL1
GSE9988_ANTI_TREM1_VS_CTRL_TREATED_MONOCYTES_UP	1.13235e-05	0.000748596	-0.516321	-1.90123	0	187	CTSL|FNIP2|UPP1|ZBTB21|HES4|CDKN1A|RGCC|ETF1|PTP4A1|TNF|MOAP1|MT1E|RABGEF1|KLF10|NR4A2|DCSTAMP|CKS2|PNP|CSRNP1|TMEM38B|DUSP5|ADM|PMAIP1|TMEM251|KBTBD8|XIAP|SGK1|ATF3|DDIT4|ZNF674-AS1|CEBPB|MAFK|CXCL8|PLAUR|SESN2|NRIP3|TGIF1|STARD8|JUN|SLC3A2|BANP|CTSV|RASGEF1B|SNX9|LINC-PINT|SH3BP5|DUSP2|KLHL21|BAG3|RRN3P2|GNA13|ZBTB43|PHACTR1|RASD1|RYBP|NEU1|CRTAM|LINC01010
GSE9988_LOW_LPS_VS_ANTI_TREM1_AND_LPS_MONOCYTE_DN	1.13235e-05	0.000748596	-0.472486	-1.73982	0	187	MT1HL1|AMZ2P1|CTSL|FNIP2|COPRS|DDIT3|UPP1|HES4|MT1X|BHLHE40|UBR7|MOAP1|MT1E|RABGEF1|NR4A2|DCSTAMP|TMEM38B|TMEM251|GALNT11|SGK1|ATF3|ZNF674-AS1|CEBPB|THAP4|MAFK|SOWAHC|NRIP3|STARD8|CRY1|RHOB|SERTAD2|SLC3A2|BANP|WDFY1|RASGEF1B|SNX9|TOMM34|LINC-PINT|SH3BP5|KLHL21|GNA13|ZBTB43|DPH5|MT2A|NEU1|CRTAM|LINC01010|MRGBP|CHSY1|ZCCHC2|LONP1|NRROS|PHF13
KAECH_DAY8_EFF_VS_DAY15_EFF_CD8_TCELL_UP	1.13235e-05	0.000748596	-0.482809	-1.77783	0	187	PDCL3|WDR83OS|ACOT9|LAMTOR5|GYG1|CCDC12|NDUFA4|CMC2|LDHA|SMAP1|SRP14|MRPL27|PRDX1|DBI|COX6C|PLAC8|NDUFV2|COX16|NUDT1|AIP|SPDL1|NELFCD|NDUFB5|DDOST|CASP7|NDUFB9|FRG1|LAMTOR1|FAM89B|COMMD1|DDT|MRPS17|LAGE3|DAP|SUGT1|CKS1B|UBL5|LGALS1|MRPL43|C9orf64|PHB2|PSMC1|SRP68|RRM1|PUF60|YWHAG|PMM1|TNFAIP8L1|DHRS1|HK2|ALDOA|GLRX|LIG1|EIF3D|IGBP1|RAC2|ETFB|MCM5|CIB1|RPL13A|CDK1|NAT1|DCPS|ASF1B|LGALS3BP
GSE18893_TCONV_VS_TREG_24H_TNF_STIM_UP	1.13307e-05	0.000748596	-0.558121	-2.05408	0	186	SAPCD2|PLGRKT|TEX30|H2AFZ|TICRR|CENPU|DBF4|CHCHD2|CRIP1|TMEM258|BOLA3|PDZD11|COX8A|HAUS7|MRPL57|CKS2|COX6C|RSL24D1|MRPS36|RFC4|NUDT1|DUT|APOO|ETFA|NDUFB9|TPRKB|RTCB|PSMD13|DDT|PCNA|SPCS1|EIF3I|GSS|CYC1|CKS1B|DNAJC19|VRK1|PSMC3IP|PTTG1|PPCDC|C1orf131|NSMCE2|RNASEH2A|MRPS21|GMNN|RAD51AP1|RRM1|VPS25|CCDC34|UBL4A|TUBA1B|COQ3|NDUFB3|TPI1|CUTA|SUV39H1|MLLT11|HMGB3|BUB3|EXOSC7|ARMC10|ETFB|CENPN|CIT|CABL…
GSE21546_UNSTIM_VS_ANTI_CD3_STIM_DP_THYMOCYTES_DN	1.13307e-05	0.000748596	-0.471616	-1.73571	0	186	PHF19|SNHG17|DDX39A|C11orf72|TCF7L2|SNRNP25|ATG101|SKA2|TICRR|MGME1|GLO1|ARPC5L|PHTF2|FAM110A|CCDC59|PRR11|HSP90AA1|POLD2|NDC1|KIF20B|OMA1|ANP32B|SRRM1|SLC25A26|CASP3|CDCA4|TCHP|SWAP70|PPIG|GLRX5|CEP78|ZNF511|HPS5|CSTF3|PWP2|UNG|MTFP1|TJAP1|SUV39H1|CALML4|TIMELESS|TARBP1|STARD7|TARBP2|MYO19|URB2|MCM5|RAD9A|TOMM40|AEN|C20orf27|PMPCA|GLA
GSE21927_SPLEEN_C57BL6_VS_4T1_TUMOR_BALBC_MONOCYTES_DN	1.13307e-05	0.000748596	-0.491158	-1.80764	0	186	MT1HL1|CMTR1|PSME2|IFITM3|MMADHC|MT1X|HMGN1|MT1H|SRBD1|NDUFV2|PSMB8|LINC01260|RAB8A|PSME1|DNAJA1|IFITM1|DRAP1|UBE2L6|NMI|PTMA|GNG5|ATF4|MICB|LAP3|SNX6|IRF9|GSTK1|IRF7|MRPL13|DDX60|PARP12|RBCK1|ISG15|C6orf62|PPCDC|CHMP5|C19orf66|TRANK1|HLA-E|MYD88|TRIM22|IFI6|LGALS9|LY6E|IFIT3|BST2|MT1G|IFIT1|TRIM26|GSDMD|ADAR|MX1|EIF5A|MKRN1|MT2A|RSAD2|CHSY1|IFIT2|PHF11|ZCCHC2|OASL|IFI35|SLC25A28|ISG20|HERC5|BAG1…
GSE22432_MULTIPOTENT_VS_COMMON_DC_PROGENITOR_UNTREATED_DN	1.13307e-05	0.000748596	-0.486489	-1.79045	0	186	MARCKSL1|MRPL15|MAGOH|CENPC|PSMG2|CBFB|TNIP2|NAA20|DBF4|RWDD4|GPN1|AZIN1|BZW2|ATP13A1|RSL24D1|RBM15B|TPD52L2|DNAJA2|MTFR2|LSM6|BAG5|HNRNPDL|PCNA|SUB1|ATXN7L3|C19orf25|POGLUT1|PHB2|NSMCE2|OTUD4|JAGN1|PRMT7|MSMO1|NUP107|GLRX5|RIPK2|DPM2|ERH|PTDSS1|RASGEF1B|HIRIP3|BOP1|FAM162A|UBXN2A|FAM50A|PWP2|NOC4L|NOL11|INO80|PIGY|PIN1|CDC16|TSR1|HMGB3|EIF4E|HARS|MRGBP|PFDN4|SLC25A6|BFAR|RUVBL2|PNPO|CXCL10|TSEN5…
GSE22886_NAIVE_TCELL_VS_NEUTROPHIL_UP	1.13307e-05	0.000748596	-0.57221	-2.10594	0	186	DDX39A|VDAC2|C9orf78|RPS25|ATRAID|CMTR1|PSMG2|RPL26|MRPS35|HMGN1|GLOD4|TTC19|MRPL49|MOAP1|SUCLG2|GLO1|SLC25A5|EVL|KARS|PLAC8|NDUFV2|CCDC59|NAP1L1|UXT|NDUFAB1|RBBP7|IDH3B|PDHA1|DUT|NELFCD|TSPYL4|PSMC5|HMGN3|SSR4|TMEM243|ARL4C|DUSP12|GRPEL1|MIF|MALT1|PAIP1|AIMP1|HDAC1|SRSF7|RNF113A|QARS|RNF220|PRPS1|SLC25A38|TGIF1|NDUFS3|CCT2|UTP3|PHB2|RAN|SNRPF|SARS|RCN2|GTF3A|ARHGEF3|IARS2|GLRX5|GPI|POLR1D|DAZAP1…
GSE22886_NEUTROPHIL_VS_MONOCYTE_DN	1.13307e-05	0.000748596	-0.482173	-1.77457	0	186	EIF4A1|DDX39A|VDAC2|RABGGTB|RPS25|KLF4|NDUFS6|ACOT9|RPL26|NDUFA4|MRPS35|CXorf40A|UQCRC1|RPL23|KLF10|MRPL57|KARS|NDUFA9|NAP1L1|MAFB|NDUFAB1|SLC7A7|IDH3B|PDHA1|PSMC5|SSR4|SNRPD3|TOMM20|PARK7|FBP1|GRPEL1|RTCB|MRPL3|HLA-DPA1|AIMP1|SRSF7|CYC1|QARS|RPS13|GSAP|WDR11|IMMT|LGALS1|UTP3|KTN1|RAN|DRG1|MTIF2|SNRPF|PIH1D1|GNPAT|AKR1A1|IRF8|RECQL|IMP4|COMMD3|IL10RA|UTP18|PSMA1|EIF2B1|EIF3L|GNL2|SLC27A3|EIF3D|AD…
GSE28726_ACT_CD4_TCELL_VS_ACT_NKTCELL_DN	1.13307e-05	0.000748596	-0.473047	-1.74098	0	186	DENND5A|HEG1|DDIT3|JOSD1|TOB1|RNF139|ADA|ZBTB18|ARHGEF18|KAT7|MOAP1|DNAJB1|CLK1|MXI1|SIK1|TUBA1A|SDR39U1|CXCR4|HNRNPH3|MT1A|RFX5|MAN2A1|SSR4|H1FX|RPS10|SGK1|THUMPD1|ARL4C|HNRNPDL|TRAPPC12|TNFAIP3|GPS2|RPL31|TOE1|CCDC69|HLA-E|UBE2J1|LSM14A|ARHGAP4|LAMP1|RBMS1|NXF1|RASGRP2|IKBKG|SRSF6|SUPT4H1|RNF44|CDIPT|TSN|SRSF5|SRGN|PRPF18|UBE2B|BCL2L11|EIF1|STK10|AXIN1|NFATC2IP|TXNIP|RCE1|ADD3|ATXN7L3B|SEC31B|P…
GSE39820_TGFBETA1_IL6_VS_TGFBETA1_IL6_IL23A_TREATED_CD4_TCELL_DN	1.13307e-05	0.000748596	-0.491262	-1.80802	0	186	ADPRM|PSMG2|NAA20|FAM98C|NOP10|SNRNP27|FIS1|GLO1|MRPL21|EVL|MRPL57|BCAS2|HMCES|DCTPP1|MRPS36|PYCARD|GPR183|DRAP1|SNRPD3|POP5|MED27|UQCRQ|RPS27L|CHURC1|PRIM1|NDUFS2|BID|TM2D3|ISCA2|NDUFS3|TRMT112|LYRM4|FH|PFDN1|MRPS28|SNRPF|LSM10|RRAGA|MRPL32|BANP|CBX4|GRHPR|LY6E|TMEM60|GAR1|ECHS1|ISY1|HAT1|UNG|PSMG1|PRAM1|GLRX|TOMM22|ADH5|BNIP1|RAC2|POLR2E|THG1L|HADH|CCDC58|MRPL16|CASP6|C19orf53|MED30|LGALS3BP
GSE45837_WT_VS_GFI1_KO_PDC_DN	1.13307e-05	0.000748596	-0.536427	-1.97424	0	186	SNRNP25|VOPP1|NDUFS6|SOD1|TBCA|HNRNPF|COX8A|DBI|RANGRF|POLR2I|LAMTOR2|MTHFD1|SET|GMFG|NUDT1|COX6B1|HSD17B10|DRAP1|PSMC5|LCMT1|R3HCC1|NME1|MRPL40|LSM7|ERP29|HSPB1|UQCRQ|PSMD13|ARPC1B|DECR2|DDT|RALGDS|CTDNEP1|SNRPD2|EIF3I|PITPNM1|UBL5|PSMD9|RBCK1|TOE1|KRT10|BCCIP|NDUFB11|PHB2|RAN|EBNA1BP2|SNRPF|AHCY|BANP|RFXANK|DPM3|GRHPR|RASGRP2|ARL6IP4|ECSIT|SNRNP35|ADSL|BST2|SPECC1L|CLASRP|ENSA|PIN1|CCT7|ETHE1|S…
GSE14415_INDUCED_TREG_VS_FAILED_INDUCED_TREG_UP	1.13399e-05	0.000748596	-0.529974	-1.94941	0	185	UBE2S|UCHL3|NHP2|CALM3|PBDC1|CDKN1A|CDK2AP1|LDHA|PRDX1|HAUS7|NOA1|AHSA1|ADAP1|NUDT1|RBBP7|NAMPT|HAUS1|DUT|POLD2|SEC13|AFG3L1P|RPA3|PARK7|MRPL18|LAP3|LSM7|SNRPD1|SNRPA1|SAAL1|PRIM1|EME1|C8orf33|ORC6|CKS1B|GSTO1|PSMC3IP|COPS3|PRMT7|USP49|GMNN|PPIE|MAFF|ERH|HIRIP3|PMM1|CRELD2|CCRL2|FKBP2|CNIH4|EEF1D|TPI1|CYP20A1|PSMC4|BUB3|COQ7|RFC5|URB2|UXS1|CENPN|MNDA|CCDC58|LSM2|LYAR|CDK1|PPA1|NUP37|IARS|ASF1B
GSE16385_IFNG_TNF_VS_IL4_STIM_MACROPHAGE_ROSIGLITAZONE_TREATED_DN	1.13399e-05	0.000748596	-0.492232	-1.81058	0	185	LPCAT1|ELP6|RNF139|SOD1|RHOC|ZFAND2A|NTAN1|UQCRFS1|BOLA3|BABAM1|MXI1|EPC1|LAMTOR2|BRK1|NDUFA1|COMMD9|SCAMP3|URGCP|SH3BGRL3|MIEN1|MRPL1|NUDT1|DUSP28|PTS|NDUFB5|HCLS1|ARHGAP27|NDUFA12|ZNHIT1|ISCA1|WDR47|SESN2|DNMBP|SRSF7|ADIPOR2|ZNHIT3|ZNF622|LYN|ZRSR2|LRRC10B|TMEM9B|POP4|CYBA|TSPYL2|LAMP1|ITM2B|PMM1|GAR1|SUPT4H1|MED7|KLHL21|KAT2B|CAP1|TSPAN31|SAP18|GPATCH3|UBB|MGAT1|PRR13|GLRX|CTBS|ATP6V1E1
GSE17974_0H_VS_72H_IN_VITRO_ACT_CD4_TCELL_DN	1.13399e-05	0.000748596	-0.49127	-1.80704	0	185	PHF19|SAPCD2|CENPW|WRAP53|CYTIP|RHOC|LINC00526|KLF10|OXSR1|GNGT2|COX8A|DBI|CKS2|PLAC8|PDHA1|DUT|PRDX4|SNRPD3|PARK7|MRPL18|DDIT4|SND1|COMMD8|VBP1|SNX3|PPP1CA|UBL5|IMMT|MAD2L2|HSPB11|MAP2K1|CAMK1|KTN1|PPCDC|COPS5|CHMP5|PPID|IARS2|EVI2A|ZCCHC17|CCDC34|CORO1B|DNAJC17|APOBEC3G|SFN|TNFAIP8L1|LINC01128|DHRS1|PSMG1|ANKZF1|HSCB|DTD1
GSE22601_CD4_SINGLE_POSITIVE_VS_CD8_SINGLE_POSITIVE_THYMOCYTE_UP	1.13399e-05	0.000748596	-0.530932	-1.95293	0	185	PRADC1|KDM2B|NPM1|AMZ2|WDYHV1|SOD1|CDKN1A|RGCC|SPATA24|MRPS35|MYO18A|PTRHD1|UBR7|CRIP1|RABGEF1|PDZD11|PNP|KPNA2|BLOC1S2|DCTPP1|MRPS36|PRIMPOL|NAA38|NUDT1|SPDL1|FABP5|MFSD11|NELFCD|MAD1L1|MAN2A1|R3HCC1|PTP4A3|LANCL1|BRD9|DEK|SNRPD1|RTN3|MAPKAPK3|PCNA|STRADB|DAP|NUDT9|RAN|RHOB|GTF3A|RNASEH2A|AHCY|MTMR14|FANCI|TUBA1B|CDCA7L|RNF11|TDP2|FKBP2|CNIH4|RCC2|ANP32E|LMF2|TSN|ALDOA|TAX1BP3|TARBP2|ALKBH7|MED9…
GSE24210_CTRL_VS_IL35_TREATED_TCONV_CD4_TCELL_DN	1.13399e-05	0.000748596	-0.480395	-1.76704	0	185	NPM1|VCPKMT|NTMT1|NHP2|TMEM256|CLUH|CENPC|CDKN1A|CDK2AP1|PRDX1|PDZD11|DBI|MTHFD1|BZW2|RFC4|NAA38|DUT|GYPC|HSPE1|NME1|RPA3|PSMA4|GRPEL1|UQCRQ|SNRPA1|NUDT2|PCNA|EIF3I|SUB1|LAGE3|MRPL22|UBL5|PHB2|COPS3|AHCY|RRM1|POLR1D|FBXL15|ERH|PRDX6|CYP51A1|PMM1|BOP1|IFRD2|C1orf50|TSTA3|CNIH4|UNG|TRMT61A|FBXO6|LZTR1|PIN1|CCT7|GNL2|TMEM147|CD3EAP|HNRNPA0|NAT10|MNAT1
GSE24210_RESTING_TREG_VS_TCONV_DN	1.13399e-05	0.000748596	-0.499846	-1.83858	0	185	NHP2|TMEM256|CLUH|TBCB|PBDC1|NAA20|DPY30|GPN1|PRDX1|CCNH|MTHFD1|BZW2|AHSA1|RBBP7|LSM6|ACTR10|RCC1|HSPE1|TPRKB|PSMA4|GRPEL1|GLRX2|EIF2B3|SNRPA1|NUDT2|EIF4A3|MRPL13|MRPL22|DPY19L3|CCL4|GSTO1|CWC27|PTTG1|SNRPC|CCT2|PHB2|JAGN1|MSMO1|CYBA|POLR1D|MAK16|NDUFAF2|CCT6A|FAM162A|IFRD2|HAT1|CNIH4|ZRANB2|SSBP1|UNG|FBXO6|PSMG1|RFTN1|PIGY|CHCHD1|AKR1B1|SLC7A5|NAA10|MED9|TMEM147|CD3EAP|NAT10|RUVBL2|NOP2|PNPO|PWP…
GSE29617_CTRL_VS_DAY7_TIV_FLU_VACCINE_PBMC_2008_UP	1.13399e-05	0.000748596	-0.543184	-1.998	0	185	HCAR3|ZNF703|ARL4A|PFKFB3|INSIG1|CYTIP|TP53INP2|CDKN1A|CDH23|YPEL5|ETF1|KLHL15|PTP4A1|C5AR1|KAT7|METRNL|NFIL3|CD83|FAM53C|SMNDC1|SIK1|SH2B3|CSRNP1|CXCR4|GPR183|NAMPT|CHMP1B|SGK1|CD69|ATF3|OTUD1|BAG5|WARS|PTGER4|MAFK|CXCL8|RBM7|CLEC2B|TM2D3|NXPE1|FOSB|G0S2|CRY1|RHOB|SAMSN1|RIPK2|DNAJB9|UTRN|RASGEF1B|SLC16A6|CDADC1|DUSP2|RNF138|GNA13|PLK2|PHACTR1|TIPARP|HIF1A|NGRN|L3MBTL3|GZF1|IFIT2|KBTBD2|FOS|CXCL…
GSE36476_CTRL_VS_TSST_ACT_16H_MEMORY_CD4_TCELL_YOUNG_UP	1.13399e-05	0.000748596	-0.470528	-1.73074	0	185	KANSL2|ATG2A|ARL4A|RAP1GAP2|TOB1|TMC6|ARHGEF18|HAUS3|CMC4|YPEL5|PTP4A1|MOAP1|DNAJB1|NR4A2|CLK1|MXI1|SIK1|PLAC8|NDUFA1|CCDC59|PYCARD|LYRM9|PHC1|TSPYL4|IFITM1|COX7C|CD69|FAM8A1|ARL4C|CHD1|SEMA4C|IRS2|TNFAIP3|CLEC2B|UQCRB|RPL31|PNN|JUN|RB1CC1|EVI2A|EVI2B|ZNF639|ITM2B|RASGRP2|KLF2|ZNF331|FBXO21|ICAM3|RNF44|SLC46A3
GSE37605_FOXP3_FUSION_GFP_VS_IRES_GFP_TREG_NOD_UP	1.13399e-05	0.000748596	-0.54574	-2.0074	0	185	PRADC1|MARCKSL1|COPRS|RBBP8|INPP5K|NDUFS6|TBCB|MRPS35|CDK2AP1|PTRHD1|LDHA|KLF10|COX7A2|KLHDC2|MRPL57|CKS2|COX6C|RBMX|SH3BGRL3|RAP2C|DUT|PRDX4|ZNF593|SCAND1|CHD1|PMVK|ERCC1|COMMD1|MRPL11|ORC6|CASP3|VRK1|LGALS1|ANKS1A|UTP3|NDUFB11|MRPS28|ZNF622|EMP3|AHCY|CRYL1|ING2|MAFF|ZNF639|CTSV|BSCL2|SFN|GALE|MRPS18C|MARCKS|FAM162A|BAG3|SAP18|TAF5L|EFHD2|PINK1|NR2C2AP|HMGB3|IFT57|MT2A|ETFB|HADH|BIN3|TRAK1|PIK3C…
GSE39864_WT_VS_GATA3_KO_TREG_DN	1.13399e-05	0.000748596	-0.493386	-1.81482	0	185	LAMTOR4|DENND5A|KANSL2|ST3GAL5|SNRNP25|NPM1|FAU|COPRS|RPS18|C12orf57|ANAPC16|HAUS3|DCTN3|MEPCE|SFR1|CRIP1|NDUFA13|GLO1|MRPL24|MRPS36|HAGH|NAA38|NDUFB5|PRDX4|ADD1|ARL4C|UQCRQ|WDR48|FAM89B|FAM13B|TGIF1|ACADM|C6orf62|RMND5A|NDUFB11|DRG1|UBL3|SRP9|SLU7|MRPS21|DPM3|PTDSS1|RPF2|TMEM141|PPP1R21|PMM1|SH3BP5|CUEDC1|AMMECR1L|RCC2|XPOT|VAMP8|ALDH9A1|RPL7A|IGBP1|TOR1B|ARL1|ARL14EP|MCM5|CEBPZOS|NME3|SLC38A2|A…
GSE5099_MONOCYTE_VS_CLASSICAL_M1_MACROPHAGE_DN	1.13399e-05	0.000748596	-0.479814	-1.7649	0	185	NPM1|C12orf57|ALDH16A1|ITPA|MAGED2|FAM98C|STUB1|BCL2A1|R3HDM4|SMS|MICAL1|DBI|SRBD1|FAM192A|TUBA1A|ZBTB8OS|COA5|GMFG|EIF2D|HAGH|RBBP7|HSBP1|CYB561A3|ABCB10|RPL4|PARK7|STRIP1|MIF|HNRNPDL|DNMBP|GSAP|DIMT1|C1QBP|IER2|SH2B2|EMP3|RPS4X|PPIG|GLRX5|RGP1|TUBA1B|CDADC1|CCR5|HCK|PPP4C|ISY1|INO80C|BAG3|RHBDF2|TBC1D9B|CCT7|RPL7A|CALML4|UBE2V2|EIF5A|SRSF5|ADH5|NPRL2|ITGB1BP1|KBTBD2|FOS|PANK4|LSM2|DHX15
CHIANG_LIVER_CANCER_SUBCLASS_UNANNOTATED_DN	1.13491e-05	0.000748596	-0.583165	-2.14393	0	184	MMGT1|WDR83OS|LAMTOR5|PSMD10|H2AFZ|DCTN3|NDUFA4|SPOPL|UQCRFS1|CHCHD2|RPS16|SLC25A5|DBI|OSTC|MAGED1|PIGF|SCAMP3|UXT|RFC4|TMEM251|SEC11A|FUCA2|CCNDBP1|DNAJA1|VAMP3|HAUS1|HSPA13|ARPC1A|PRDX4|ABCB10|APOO|PSMC3|RPA3|TPRKB|WARS|DPM1|SNRPD1|UBE2E3|MRPL44|PCNA|EMC4|SNRPD2|VBP1|PDIA6|MRPL13|POLE3|PRPS1|MAD2L2|C1QBP|LYZ|MAPRE1|TMX1|CCT2|ME2|RAN|ALG13|COPS3|ZNHIT3|RCN2|RNASEH2A|GMNN|MANF|DNAJB9|RAD51AP1|DPC…
GSE13547_2H_VS_12_H_ANTI_IGM_STIM_BCELL_DN	1.13491e-05	0.000748596	-0.527587	-1.93961	0	184	DDX39A|UBE2S|NHP2|TEX30|UBE2N|SLC25A5|DBI|CKS2|PLAC8|STARD3NL|ADAP1|RBBP7|SPDL1|RCC1|HAUS1|DUT|IFITM1|NDC1|ALYREF|AFG3L1P|SNF8|PSMC3|NME1|MRPL18|LAP3|SNRPA1|DCK|PRIM1|EME1|C1D|ORC6|CKS1B|LGALS1|PSMC3IP|RAN|COPS5|COPS3|HIST2H4A|NME7|PRMT7|CKAP2L|GMNN|RAD51AP1|ERH|CCDC34|HIRIP3|PMM1|CCRL2|FKBP2|HAT1|EIF1AD|TPI1|CYP20A1|PSMA1|BUB3|ETFB|CENPN|MNDA|LSM2|LYAR|BUB1|IDI1|CDK1|PPA1|MTX1|ASF1B|CDC123|MCM7
GSE13547_WT_VS_ZFX_KO_BCELL_DN	1.13491e-05	0.000748596	-0.480614	-1.76692	0	184	ID2|VCPKMT|RBBP8|NDUFS6|GYG1|IFITM3|CALM3|UBE2N|H2AFZ|RILPL2|CWC15|LDHA|CRIP1|SNX10|AKIP1|NFIL3|DBI|PLAC8|PRR11|PMAIP1|IFITM1|HMGN3|SNF8|GABARAPL1|DERA|NME1|NDUFA12|SNRPD1|ARF6|KNSTRN|PRIM1|FOSB|GSAP|PSMC3IP|RAN|MPHOSPH6|APOBEC3H|COPS5|SMIM3|KLRC2|ERH|CCDC34|CEP57|FKBP2|PPP1CC|MED7|NKG7|HAT1|EFHD2|PSMA1|PRR13|GLRX|LIG1|RAP2A|PHF11|UXS1|ETFB|CXCL10|MNDA|CASP1|SLAMF7|BUB1
GSE14699_DELETIONAL_TOLERANCE_VS_ACTIVATED_CD8_TCELL_DN	1.13491e-05	0.000748596	-0.520169	-1.91234	0	184	DDX39A|UBE2S|ID2|VCPKMT|TEX30|NDUFS6|TBCB|CALM3|UBE2N|CDKN1A|CDK2AP1|SNX10|AKIP1|DBI|PGAM1|PLAC8|PNP|DUSP5|PYCARD|PMAIP1|C4orf3|NUDT1|RBBP7|SPDL1|IFITM1|ALYREF|AFG3L1P|DDOST|GABARAPL1|NME1|MRPL18|ANXA4|SNRPA1|DCK|EME1|ORC6|GSAP|PSMC3IP|RAN|MPHOSPH6|COPS5|MXD3|SAMSN1|RAD51AP1|SMIM3|NDUFAF2|KLRC2|ERH|CCDC34|SIVA1|HIRIP3|PMM1|CRELD2
GSE17974_1H_VS_72H_UNTREATED_IN_VITRO_CD4_TCELL_UP	1.13491e-05	0.000748596	-0.524917	-1.92979	0	184	KANSL2|CTSL|VCPKMT|SLC25A33|JOSD1|DDX21|ATXN1L|TCTA|TNIP2|PTP4A1|TTC19|MOAP1|NOP58|FYTTD1|MORC2-AS1|PRMT9|FAM53C|TECPR1|SIK1|ELF2|BLOC1S4|SH2B3|SNORD89|LYSMD2|IER5|GPR65|ZFP36|TMEM243|IKZF5|CD69|IRS2|NXT1|WDR47|ERMN|FOSB|CRBN|DTNBP1|BCCIP|RMND5A|CRY1|CXCL16|JMY|ALG13|ADNP2|IFRD1|DNAJB9|RING1|SPTY2D1|TSPYL2|SNX9|SLC25A32|SVIL|AKAP8|ZNF281|VPS37B|SMAD1|TRMT6|PFN2|SECISBP2|NET1|ZMPSTE24|GORAB|BCL2L1…
GSE21546_WT_VS_SAP1A_KO_DP_THYMOCYTES_UP	1.13491e-05	0.000748596	-0.49464	-1.81848	0	184	MT1HL1|GUCD1|HEG1|CMTR1|PSME2|PFKFB3|PSMG2|IFITM3|SIDT2|MT1X|MT1H|PSMB8|CSRNP1|CMPK2|PSMB9|PSME1|DNAJA1|IFITM1|UBE2L6|NMI|CASP7|THEMIS2|LAP3|IRF9|RNF13|IRF7|BIRC2|DDX60|CDK5RAP1|PARP12|RBCK1|DTX3L|ISG15|C19orf66|TRANK1|HLA-E|MYD88|TRIM22|SCAMP1-AS1|SERTAD1|TRIM69|IFIT3|NLRC5|BST2|DNPEP|MT1G|IFIT1|TRIM26|ADAR|MX1|LINC01091|GNL2|MT2A|BTN3A2|RSAD2|IFIT2|PHF11|OASL|IFI35|CXCL10|SLC25A28|CASP1|HLA-F|G…
GSE31082_DN_VS_CD4_SP_THYMOCYTE_UP	1.13491e-05	0.000748596	-0.49411	-1.81653	0	184	PRADC1|C9orf78|UCHL3|NTMT1|RMDN3|OARD1|TEX30|NDUFS6|ALDH16A1|KNOP1|NAA20|SFR1|RWDD4|DPY30|DNTTIP2|EXOSC9|RPS5|MTHFD1|SNW1|HMCES|TSG101|NAA38|GPD1L|PHF5A|UBE2A|TMEM11|WDR70|STX12|CHCHD7|PCBP1|SUB1|NMD3|HDAC1|MRPL22|SRSF7|GDI2|VRK1|PHF10|PHB2|FGR|SNRPF|QDPR|DAZAP1|SF3B5|PSMA7|CRELD2|CDCA7L
GSE6674_ANTI_IGM_VS_PL2_3_STIM_BCELL_UP	1.13491e-05	0.000748596	-0.52223	-1.91991	0	184	MARCKSL1|SKP1|ATG101|SCP2D1|TOB1|INPP5K|ACOT9|ANAPC16|EAPP|PSMD10|MXD4|CMC2|CXorf40A|RILPL2|SMIM20|TMEM167B|MRPL27|RRAS|PDZD11|GLO1|MRPL9|DNASE1L1|BCAS2|PTS|ACAA1|MFSD11|RFX5|INTS12|RPA3|POC1A|COMMD8|FAM89B|DDT|GABARAPL2|HDAC1|SUGT1|PPP1CA|CGRRF1|TMUB2|SMAD7|NSMCE2|NME7|SLU7|MTMR14|CTSV|TMEM141|DYNLT1|RAB2B|DHRS1|OAZ2|MDM1|THAP11|PINK1|VAMP8|GMPR2|SNX20|PTTG1IP|TESK2|ZFAND1|HADH|CSRP1|HYLS1
GSE9006_HEALTHY_VS_TYPE_2_DIABETES_PBMC_AT_DX_UP	1.13491e-05	0.000748596	-0.47835	-1.75859	0	184	MARCKSL1|UBE2S|ID2|GID8|HMOX1|CALM3|HNRNPK|MT1X|VPS51|SRP14|DBI|RNF19B|SLC52A2|PFDN2|NAA60|DRAP1|R3HCC1|NDUFS8|SSRP1|SNF8|HRAS|SMARCD2|SEC61G|ERP29|SRRM1|PCBP1|RALY|TMED9|LRRC47|OSTF1|HLA-DPA1|GPS2|BCL7C|UQCRB|MVP|RBCK1|CDCA4|TNFRSF14|CCDC22|SNRPF|ADNP2|AHCY|PSMB10|HNRNPR|CBX4|FBXL15|DAZAP1|ERH|PPP1R14B|RASGRP2|CORO1B|ADRM1|ECSIT|BECN1|ILKAP|PKN1|ARPC4
GSE9988_ANTI_TREM1_VS_VEHICLE_TREATED_MONOCYTES_UP	1.13491e-05	0.000748596	-0.529231	-1.94565	0	184	EIF4A1|CTSL|FNIP2|INSIG1|UPP1|ZBTB21|CDKN1A|ETF1|MT1X|MOAP1|MT1H|MT1E|RABGEF1|KLF10|DCSTAMP|CKS2|PNP|CSRNP1|TMEM38B|DUSP5|TMEM251|GARS|KBTBD8|FABP5|SGK1|ZNF674-AS1|CEBPB|CXCL8|SESN2|NRIP3|STARD8|JUN|ADNP2|SLC3A2|SCML1|CTSV|RASGEF1B|SNX9|CCRL2|NRARP|LINC-PINT|SH3BP5|KLHL21|MT1G|BAG3|VPS37B|GNA13|ZBTB43|PHACTR1|E2F6|NEU1|CRTAM|LINC01010|EIF4E|SLC26A2|UAP1|CHSY1|P2RX4|SMIM13|GLA|SLC38A2|RRAGD|IARS
HALLMARK_OXIDATIVE_PHOSPHORYLATION	1.13491e-05	0.000748596	-0.544643	-2.00231	0	184	VDAC2|MRPL15|NDUFS6|HADHB|ATP6V0B|NDUFA4|UQCRC1|UQCRFS1|COX7A2L|LDHA|PHYH|COX7A2|COX8A|SLC25A5|COX6C|NDUFA9|NDUFV2|NDUFA1|DECR1|OAT|NDUFAB1|COX6B1|IDH3B|ACAA1|MDH1|HSD17B10|PDHA1|NDUFB5|NDUFS8|CASP7|ETFA|ISCU|COX7C|NDUFA6|GRPEL1|ISCA1|NDUFA3|UQCRQ|NDUFS2|ACADVL|MTX2|CYC1|TIMM10|UQCRB|MRPL11|IMMT|NDUFS3|ACADM|FH|PHB2|PDHB|GPI|TCIRG1|ECHS1|TIMM9|ATP6AP1|NDUFB3|LDHB|HCCS|ACAA2|TOMM22|AIFM1|ATP6V1E1|…
GSE17721_0.5H_VS_8H_GARDIQUIMOD_BMDC_UP	1.1358e-05	0.000748596	-0.477103	-1.75305	0	183	OGFOD3|C9orf78|BTK|PBDC1|DNAJB2|NDUFA4|CDK2AP1|DGCR6|NFIL3|COX8A|SLC52A2|TMEM126A|RPL22|PLAC8|KPNA2|UXT|NAA38|FUCA2|ALYREF|CERK|CHCHD7|OMA1|ANP32B|SND1|LFNG|OSBPL2|CHCHD10|EIF3I|POLE3|MTX2|C1D|QARS|SNX3|IMPDH2|TBC1D22A|C9orf64|CDK5RAP3|VPS29|PYCR2|PRDX6|TMEM141|PMM1|RECQL|ACYP1|NAPSA|ARPC4|IMP4|PSMG1|NR2C2AP|RPL27A|ALDOA|DPH5|E2F6|C1orf54|ADH5|XPC|HSPBP1|SS18L2|SLC7A5|TFEB|TMEM234|TRAM1|FANCL|PNP…
GSE25123_WT_VS_PPARG_KO_MACROPHAGE_DN	1.1358e-05	0.000748596	-0.482179	-1.77171	0	183	DDX39A|C9orf78|NSA2|BATF3|PSME2|DDX21|ITPA|RGCC|RPS16|DNTTIP2|C2CD5|KARS|SET|PAK1IP1|FUCA2|SRSF10|PSMC5|UBE2L6|ZNF593|PTMA|NME1|C1QB|FBP1|PSMA4|WARS|EMG1|BTBD1|ARMC1|ERP29|HLA-DPA1|ISCA2|GDI2|FASTKD3|SNX3|BCCIP|MRPL43|RAN|MPHOSPH6|VPS29|CREM|GTF3A|SSB|FCGR1B|DAZAP1|SMCO4|CCT6A|RPL10A|RIOK1|NASP|SNRPE|CDIPT|PSMG1|TIPRL|UTP18|INO80|CKLF|RBM8A|PSMB4|TOMM22|C1orf54|TGFBI|MRPS7
GSE31082_DN_VS_DP_THYMOCYTE_UP	1.1358e-05	0.000748596	-0.476707	-1.7516	0	183	PRADC1|NTMT1|MAGOH|NAA20|LDHA|RPL35|RWDD4|DPY30|NOP10|EXOSC9|GTF3C6|LAMTOR2|PDRG1|RSL24D1|DNAJA2|LSM6|MTCH1|PARK7|LRRC40|MRPS33|SLIRP|SEC61G|POLR2J|TMX2|PPIF|NMD3|POLE3|MRPL11|METTL22|NUDT9|CCT2|ME2|PSMD1|SOD2|SARS|NUP107|MRPL48|GPI|POLR1D|C15orf39|ECSIT|EMC2|TIPIN|FTO|LARS|SVIL|GTF2H3|IMP4|GOT1|TSN|CHCHD1|DPH5|BMS1|CD3EAP|LONP1|CEBPZOS|MRPL14|EMC6|HINT1|OXSM|EIF3J|KIF16B|MRPL16|PMPCA|ST3GAL4|GPA…
GSE6259_DEC205_POS_DC_VS_CD8_TCELL_UP	1.1358e-05	0.000748596	-0.476786	-1.75189	0	183	VDAC2|ADA|EIF6|UQCRC1|COX7A2L|MICU2|TBCA|CSK|AKIP1|FIS1|RNF19B|PSMB8|BRK1|PNP|TUBA1A|PSMB9|RPS23|AIP|PRPSAP2|DRAP1|NMI|TOMM20|PARK7|ATF4|MRPS33|ENOPH1|CERK|OMA1|UQCRQ|OTUD5|NOXRED1|PLEKHF2|EMC4|GPS2|GABARAPL2|C3orf14|EPSTI1|TMEM128|LGALS1|DTNBP1|AP2S1|PRKAR2A|LRMP|TMEM9B|POLR1D|TSPO|BLVRA|RHOG|AP1M1
GSE14415_INDUCED_TREG_VS_TCONV_UP	1.13669e-05	0.000748596	-0.49429	-1.81533	0	182	DDX39A|NHP2|CALM3|CDK2AP1|DBI|PYCARD|ADAP1|NUDT1|RBBP7|SPDL1|RCC1|HAUS1|DUT|NDC1|DDOST|NME1|RPA3|MRPL18|LRR1|ERP29|PCBP1|SNRPA1|DCK|PRIM1|C1orf174|CKS1B|LGALS1|PSMC3IP|RAN|APOBEC3H|COPS5|HIST2H4A|MXD3|CKAP2L|GMNN|RAD51AP1|HIRIP3|CDC25B|SNX9|IRF8|PMM1|LY6E|HAT1|TPI1|PSMA1|GLTP|BUB3|RFC5|ETFB|CENPN|HADH|MNDA|LSM2|BUB1|CDK1|HIST3H2BB|NUP37|MTX1|ASF1B|CDC123|MCM7
GSE17974_0H_VS_12H_IN_VITRO_ACT_CD4_TCELL_UP	1.13669e-05	0.000748596	-0.506626	-1.86064	0	182	DENND5A|ST3GAL5|TCF7L2|RAP1GAP2|HEG1|TOB1|KLF4|ATXN1L|DPEP2|ZFAND2A|PDCD4-AS1|YPEL5|PTP4A1|CRIP1|MICAL1|NR4A2|MXI1|SYTL1|GPR183|LYRM9|NFKBIZ|GPR65|PNPLA8|MYLIP|HCST|TSPYL4|FBXO33|MYO1G|GABARAPL1|FAM8A1|OTUD1|ATG14|ISCA1|IRS2|PLEK|ASH1L-AS1|ANKRA2|GOLGA7B|IER2|ZNF34|ZBTB4|DNAJB9|TTC32|UTRN|MAFF|SKIL|RASGRP2|LINC00173
GSE9988_ANTI_TREM1_AND_LPS_VS_CTRL_TREATED_MONOCYTES_UP	1.13669e-05	0.000748596	-0.557719	-2.04828	0	182	ID2|FNIP2|RBBP8|HES4|CDKN1A|RGCC|KLF6|BHLHE40|SFR1|LINC00299|PTP4A1|TNF|MOAP1|ADTRP|RABGEF1|KLF10|NR4A2|DCSTAMP|CKS2|CSRNP1|CCDC59|TMEM38B|DUSP5|ADM|PMAIP1|TMEM251|NFKBIZ|PTS|PIM3|SGK1|DDIT4|ZNF674-AS1|C11orf96|PTGER4|MAFK|CXCL8|MAP3K8|PLAUR|CFLAR-AS1|SESN2|STARD4|STARD8|JUN|SLC3A2|RIPK2|SCML1|BANP|RASGEF1B|SNX9|CCRL2|TP53BP2|B3GNT2|LINC-PINT|DUSP2|KLHL21|PPP1R15B|CLCF1|F8|RYBP|NEU1
MORF_ANP32B	1.13669e-05	0.000748596	-0.567522	-2.08429	0	182	EIF4A1|VDAC2|SKP1|NPM1|FAU|HNRNPAB|SNRPB|SOD1|CALM3|H2AFZ|UQCRFS1|COX7A2L|HMGN1|SRP14|YWHAQ|MRPL9|AZIN1|KARS|RPL14|NDUFA1|RPL36AL|RBMX|NAP1L1|SET|HSP90AA1|NUDT1|COX6B1|DDOST|PARK7|COX7C|DEK|TAF7|LSM7|SMARCD2|ERP29|ANP32B|RALY|SNRPA1|HNRNPA3|PCNA|SNRPD2|HDAC1|POLE3|CYC1|UQCRB|GDI2|SUMO1|SNX3|PPP1CA|NDUFS3|SF3B2|HSPB11|CCT2|CTCF|PHB2|RAN|DRG1|PSMC1|SRP9|COPS5|RAD23A|PUF60|RPL10A|GNB2|ATXN10|SNRPE|L…
ALONSO_METASTASIS_UP	1.1376e-05	0.000748596	-0.527965	-1.93786	0	181	SKP1|MRPL15|NHP2|ATRAID|SLC25A33|MMGT1|LAMTOR5|CBFB|MMADHC|ATP6V0B|CDKN1A|CHCHD2|TMEM258|EIF5|KLF10|YWHAQ|GLO1|COX8A|BRK1|TUBA1A|SET|NDUFAB1|EPB41L3|COX6B1|MDH1|LIPA|RPS10|PPP1R8|DUSP12|TUBB3|DCK|CD63|NCOA4|SPCS1|VBP1|SUB1|CYC1|TIMM10|CKS1B|UBL5|MAPRE1|ACADM|BCCIP|NDUFB11|RAN|ZNHIT3|CASP5|SERINC1|RRAGA|TMEM9B|PRDX5|PMM1|RPL10A|BZW1|GHITM|ADSL|NDUFB3|TP53I3|MFAP1|CHCHD1|XRCC5|AKR7A2|PFN1
GSE19888_ADENOSINE_A3R_ACT_VS_A3R_ACT_WITH_A3R_INH_PRETREATMENT_IN_MAST_CELL_UP	1.1376e-05	0.000748596	-0.559583	-2.05391	0	181	PRADC1|SAPCD2|SNRNP25|TEX30|CEP131|C16orf91|DBF4|CHCHD2|MGME1|HMGXB4|HNRNPF|KPNA2|MTPAP|EIF2D|GARS|LYRM1|IER3IP1|KIF20B|LRR1|CHCHD7|ZNHIT1|PSMD13|POC1A|RPS27L|MRPL44|ZNF512|EIF4A3|TTI2|GSS|C3orf14|HIGD1A|FBXO43|PSMC3IP|FH|PPCDC|C1orf131|DRG1|GSTZ1|MPHOSPH6|LSM10|CTNNBL1|MSMO1|RAD51AP1|PJA1|VPS25|UBL4A|SDR42E1|E2F2|COQ3|NOC4L|RNF138|VAMP8|CKLF|MLLT11|HMGB3|USP1|TMPO-AS1|NET1|NAA10|PAXIP1|INPP4B|C3…
GSE27241_WT_CTRL_VS_DIGOXIN_TREATED_RORGT_KO_CD4_TCELL_IN_TH17_POLARIZING_CONDITIONS_DN	1.1376e-05	0.000748596	-0.496925	-1.82393	0	181	LAMTOR4|RELT|TEX30|TMC6|GYG1|MEPCE|RWDD4|AP3S1|KLF10|AZIN1|DNASE1L1|JKAMP|ZPR1|GPD1L|SESN1|HCLS1|GABARAPL1|ISCU|CHTOP|THUMPD1|TPRKB|GOLT1B|PMVK|MIF|MRPL3|MAPKAPK3|C8orf33|SMPDL3A|ITGAE|SLC25A38|GSTO1|VRK1|ZCCHC9|SFXN3|ACADM|MPHOSPH6|RNASEH2A|EMP3|ESF1|NIM1K|PRDX6|CHMP7|BLVRA|MTSS1|PIGP|RNF11|EEF1A1|DHRS1|LDHB|EFHD2|IL10RA|CDK5|PRR29|SPATA2L|SRGN|ZFAND1|NGRN|TMEM147|ARL14EP|SMIM12|HADH|TOMM40|OXSM…
GSE37416_CTRL_VS_12H_F_TULARENSIS_LVS_NEUTROPHIL_DN	1.1376e-05	0.000748596	-0.487076	-1.78778	0	181	VDAC2|RELT|NTMT1|DDIT3|PIGA|WDR45B|BCL2A1|RNF181|OXSR1|MXI1|CYSTM1|CSRNP1|C4orf3|NFKBIZ|COX20|PPP1R15A|MEA1|TNFRSF1B|CEBPB|TERF2IP|NXT1|TNFAIP3|EDEM1|NINJ1|EIF4A3|MFSD12|CYC1|CHMP4B|SLC25A26|G0S2|TBC1D22A|MAP2K1|IFNGR2|UFSP2|SERTAD2|SLC3A2|TNFRSF8|GPI|PPP1R14B|NXF1|WDR54|FAM162A|FKBP2|HPS5|PHF1|MTFP1|RHBDF2|TPI1|MFAP1|SH3D21|HK2|UBE2V2|ALDOA|RBM8A|SNX20|PHACTR1|SERTAD3|MRGBP|TAS2R1|GZF1|LONP1|ZBT…
GSE9988_ANTI_TREM1_AND_LPS_VS_VEHICLE_TREATED_MONOCYTES_UP	1.1376e-05	0.000748596	-0.516704	-1.89653	0	181	CTSL|ID2|FNIP2|INSIG1|UPP1|RGCC|SFR1|LINC00299|PTP4A1|TNF|MOAP1|ADTRP|DCSTAMP|CKS2|CSRNP1|DUSP5|ADM|PMAIP1|TMEM251|NFKBIZ|GARS|PIM3|DDIT4|ZNF674-AS1|C11orf96|PLEK|CXCL8|MAP3K8|PLAUR|CFLAR-AS1|SESN2|STARD4|STARD8|JUN|OTUD4|UBE2J1|SLC3A2|SCML1|BANP|RASGEF1B|SNX9|CCRL2|TP53BP2|LINC-PINT|DUSP2|KLHL21|PPP1R15B|F8|RYBP|NEU1|SLC7A5|P2RX4|CYB5D1|GLA|CDK1|UBTD2|SLC38A2
GSE9988_LOW_LPS_VS_CTRL_TREATED_MONOCYTE_UP	1.1376e-05	0.000748596	-0.521436	-1.91389	0	181	DENND5A|ID2|RBBP8|PFKFB3|PIGA|DNAAF1|RGCC|SFR1|LINC00299|PTP4A1|TNF|BCL2A1|ADTRP|NR4A2|CD83|CSRNP1|CCDC59|GCH1|DUSP5|ADM|NAF1|NFKBIZ|PPP1R15A|PTS|PIM3|OTUD1|DDIT4|ZNF674-AS1|C11orf96|PTGER4|PLEK|TNFAIP3|CXCL8|PLEKHF2|MAP3K8|PLAUR|CCL4|STARD4|G0S2|STARD8|JUN|SOD2|CASP5|PTX3|RIPK2|MAFF|CCRL2|TP53BP2|B3GNT2|DUSP2|MAP3K4|PPP1R15B|NXT2|CLCF1
GSE9988_LPS_VS_VEHICLE_TREATED_MONOCYTE_UP	1.1376e-05	0.000748596	-0.540724	-1.98469	0	181	DENND5A|ID2|FNIP2|DNAAF1|SFR1|LINC00299|PTP4A1|TNF|BCL2A1|ADTRP|CD83|CSRNP1|GCH1|DUSP5|ADM|PMAIP1|NAF1|NFKBIZ|PPP1R15A|PIM3|OTUD1|DDIT4|ZNF674-AS1|C11orf96|PLEK|TNFAIP3|CXCL8|PLEKHF2|MAP3K8|PLAUR|CFLAR-AS1|CCL4|STARD4|G0S2|STARD8|JUN|SOD2|OTUD4|CASP5|UBE2J1|PTX3|FFAR2|RIPK2|MAFF|KDM6B|RASGEF1B|SNX9|CCRL2|TP53BP2|B3GNT2|DUSP2|RBM17|DRAM1|MAP3K4|PPP1R15B|PIK3AP1|F8|TMPO-AS1|ICAM4|RYBP|SLC7A5|UAP1
GO_MITOCHONDRIAL_MEMBRANE_PART	1.13871e-05	0.000748596	-0.536467	-1.96795	0	180	NDUFAF5|NDUFS6|NDUFA4|UQCRC1|UQCRFS1|COX7A2L|MICU2|NDUFA13|FIS1|COX7A2|NDUFA9|NDUFV2|NDUFA1|NOA1|MPC2|COX16|NDUFAB1|TOMM7|NDUFB5|TMEM11|ABCB10|APOO|NDUFS8|FUNDC2|TOMM20|PARK7|NDUFB9|NDUFA6|WDR93|NDUFA12|GRPEL1|MCU|NDUFA3|UQCRQ|CHCHD10|NDUFS2|BID|PPIF|MTX2|CYC1|TIMM10|UQCRB|IMMT|DNAJC19|NDUFS3|NDUFB11|SCO2|LYN|TOMM40L|NDUFB10|TOMM5|TIMM21|C15orf48|COQ3|NDUFB3|PINK1|ANKZF1|COQ6|MICU1|TOMM22|COQ7|SL…
GSE27241_WT_VS_RORGT_KO_TH17_POLARIZED_CD4_TCELL_DN	1.13871e-05	0.000748596	-0.508246	-1.86442	0	180	INSIG1|KDM8|C6orf136|CALM3|NUDT15|FAM221A|DGCR6|MXI1|UXT|HAGH|C4orf3|NUDT1|POLR2G|LMNTD1|DUT|PLIN3|NMI|MTG1|P2RX1|GRPEL1|PSMD13|NXT1|SUMF1|SAAL1|GPN3|DECR2|ELMOD3|TUBB2A|GSS|ACAT2|CYC1|PRPS1|STX18|C16orf54|ZNF34|MED10|CETN2|HMGCL|HACL1|EMP3|MSMO1|NUP107|CRYL1|SMIM8|TXNDC15|TSPO|HES6|SUDS3|MARCKS|CAB39L|ZFYVE19|NXT2|EIF2B1|METTL21A|OSGEP|RFC5|ZFAND1|SRL|MNAT1|SUMO2|IFT46|NME3|RPAP3|MED30|NUDCD2|MT…
GSE46468_LUNG_INNATE_LYMPHOID_CELL_VS_SPLEEN_CD4_TCELL_DN	1.13871e-05	0.000748596	-0.477417	-1.75133	0	180	UBE2N|C16orf91|C1orf216|DNTTIP2|NOP58|EIF5|KLF10|CD83|CYSTM1|EXOSC9|CKS2|CSRNP1|RSL24D1|EEF1E1|HSP90AA1|PITPNB|ADAP1|IER5|PPP1R15A|KBTBD8|HSBP1|ZFP36|PHF5A|INTS12|SMIM15|FUNDC2|NDUFA6|MED27|USP14|TMX2|RBM7|GTF2B|NPTN|RAN|DRG1|EBNA1BP2|EVI2A|MAK16|MED19|FBXW7|TIPIN|SLC25A32|RUNX3|CAP1|ESRRA|NECAP1|TSPAN31|PPP1R15B|ZBTB43|CKLF|TRMT6|UBA2|PINX1|URB2|NAT10|MRPL14|USP4|TAB2|SPHK1|IARS|NR4A1|FAM20B|FAS…
MODULE_93	1.13871e-05	0.000748596	-0.483349	-1.77309	0	180	NDUFS6|SOD1|HADHB|NDUFA4|UQCRC1|UQCRFS1|LDHA|PHYH|PRDX1|COX7A2|COX6C|MTHFD1|NDUFV2|NDUFA1|DECR1|NDUFAB1|COX6B1|IDH3B|MDH1|HSD17B10|PRDX4|NDUFS8|ETFA|COX7C|ERP29|NDUFS2|ACADVL|TXN2|CYC1|UQCRB|GSTO1|IMPDH2|NDUFS3|ACADM|GSTZ1|QDPR|MSMO1|CYBA|ALDH4A1|PRDX6|SIVA1|AKR1A1|SPR|DAO|NDUFB3|TP53I3|CYP11B2|ALDH9A1|GLRX|PBLD|AKR7A2|AKR1B1
MORF_PSMC1	1.13871e-05	0.000748596	-0.543562	-1.99397	0	180	SKP1|HNRNPAB|SOD1|LAMTOR5|GGCT|COX7A2L|HMGN1|GLOD4|TMEM183A|TBCA|EIF5|COX7A2|MRPL9|KARS|NDUFA1|RPL36AL|KPNA2|HSP90AA1|NDUFAB1|ATOX1|COX6B1|POLR2G|HSBP1|HSD17B10|SEC13|SRP19|PSMC5|ETFA|PSMC3|PSMC6|BAG5|PSMA4|DPM1|SMARCD2|ANP32B|HNRNPA3|GABARAPL2|CYC1|UQCRB|SUMO1|PPP1CA|SNRPG|PSMD9|NDUFS3|SF3B2|CCT2|CTCF|RAN|DRG1|PSMC1|VTI1B|SRP9|COPS5|BCAP31|AP2S1|RER1|PUF60|ERH|SIVA1|CDK7|ADRM1|PPP4C|DNPEP|SNRPE|…
GSE13485_DAY1_VS_DAY21_YF17D_VACCINE_PBMC_DN	1.13954e-05	0.000748596	-0.531374	-1.94843	0	179	SKP1|CMSS1|MAGOH|MRPS35|LINC00526|DPY30|MRPL27|TMEM126A|RPL22|EEF1E1|RFC4|GMFG|TMEM251|CEP63|MDH1|NDUFB5|HSPE1|TSNAX|MPLKIP|RPA3|IMPA1|GIMAP2|RPS27L|SNAPC5|OSTF1|COMMD8|PRIM1|VBP1|FAM220A|ALG6|HIGD1A|UBL5|DIMT1|SNRPG|ZCCHC9|HSPB11|ACADM|FH|UFSP2|ZNF143|COPS5|PPID|LINC00324|PDHB|NME7|TOMM5|RPF2|CREBL2|THOC7|CHCHD4|RECQL|ZSCAN16|NDUFB3|HAT1|SCOC|CACYBP|UBE2V2|CHCHD1|GLRX|ADH5|EIF4E|RFC5|ZCCHC10|TTC…
GSE2706_UNSTIM_VS_2H_LPS_DC_DN	1.13954e-05	0.000748596	-0.512048	-1.87757	0	179	MARCKSL1|HCAR3|C17orf58|INSIG1|ADA|HES4|TNIP2|DNAAF1|TP53INP2|CDKN1A|SLC2A6|RILPL2|RASSF5|CSRNP1|DUSP5|GPR183|NFKBIZ|NAMPT|PIM3|PTP4A3|ATF3|OTUD1|PTGER4|TNFAIP3|NINJ1|MAP3K8|BID|PLAUR|TUBB2A|IRF7|ISG15|IRF1|SOD2|RIPK2|EHD1|KDM6B|IRF8|CCRL2|C17orf78|TP53BP2|C15orf48|IFIT3|PXDC1|DUSP2|IFIT1|TRIM26|IL10RA
GSE2706_UNSTIM_VS_2H_R848_DC_DN	1.13954e-05	0.000748596	-0.514488	-1.88652	0	179	MARCKSL1|C17orf58|INSIG1|TNIP2|DNAAF1|TP53INP2|RILPL2|RASSF5|MT1E|CSRNP1|CMPK2|GCH1|DUSP5|PMAIP1|NFKBIZ|PPP1R15A|LYRM1|PIM3|MYO1G|CHST7|PTGER4|PLEK|TNFAIP3|NINJ1|MAP3K8|BID|PLAUR|TUBB2A|CCL4|ISG15|CDCA4|ALG13|EHD1|MAFF|KDM6B|IRF8|SLC25A25|CCRL2|TP53BP2|C15orf48|IFIT3|PXDC1|DRAM1|VPS37B|IL10RA|ZBTB43|CLCF1|PLAGL2|TICAM1|SLC7A5|RSAD2|UAP1|IFIT2|CXCL10|PKD2L1|SLAMF7|ISG20|CYB5D1
GSE9988_LOW_LPS_VS_VEHICLE_TREATED_MONOCYTE_UP	1.13954e-05	0.000748596	-0.527648	-1.93477	0	179	DENND5A|ID2|FNIP2|DNAAF1|SFR1|LINC00299|PTP4A1|TNF|BCL2A1|ADTRP|CD83|CSRNP1|GCH1|DUSP5|ADM|PMAIP1|NAF1|NFKBIZ|PPP1R15A|PTS|PIM3|OTUD1|DDIT4|ZNF674-AS1|C11orf96|PLEK|TNFAIP3|CXCL8|PLEKHF2|MAP3K8|PLAUR|CCL4|STARD4|G0S2|STARD8|JUN|SOD2|CASP5|UBE2J1|PTX3|RIPK2|MAFF|KDM6B|RASGEF1B|SNX9|CCRL2|TP53BP2|B3GNT2|DUSP2|DRAM1|MAP3K4|PPP1R15B|PIK3AP1|F8|RYBP|SLC7A5
GSE9988_LPS_VS_CTRL_TREATED_MONOCYTE_UP	1.13954e-05	0.000748596	-0.53309	-1.95473	0	179	DENND5A|ID2|RBBP8|PFKFB3|PIGA|DNAAF1|CDKN1A|RGCC|SFR1|PTP4A1|TNF|BCL2A1|ADTRP|CD83|CSRNP1|GCH1|DUSP5|ADM|RAP2C|NAF1|NFKBIZ|PPP1R15A|PTS|PIM3|DDIT4|ZNF674-AS1|C11orf96|PTGER4|PLEK|TNFAIP3|CXCL8|PLEKHF2|MAP3K8|PLAUR|CFLAR-AS1|CCL4|STARD4|G0S2|SOD2|PTX3|FFAR2|RIPK2|MAFF|CCRL2|KRTAP5-8|TP53BP2|B3GNT2|MARCKS|LINC-PINT|DUSP2|RBM17|PHF1|DRAM1|SPECC1L|MAP3K4|PPP1R15B|CLCF1|F8|TMPO-AS1|RYBP
GSE2405_0H_VS_24H_A_PHAGOCYTOPHILUM_STIM_NEUTROPHIL_UP	1.14055e-05	0.000748596	-0.555601	-2.03625	0	178	NPM1|RPS25|CD68|ACTB|RPS18|SOD1|C12orf57|RPL26|HNRNPK|NTAN1|RPL23|CHCHD2|RPL35|ABRACL|TBCA|RPL22L1|PHYH|PRDX1|RPS16|HNRNPF|MORF4L1|RPL22|RPS5|RPL14|BRK1|NDUFA1|SET|DECR1|RPL36|ARPC3|RPS23|COX6B1|RBBP7|PSME1|FABP5|GYPC|HCLS1|HSPE1|RPS10|RPL4|RPS21|ANP32B|HNRNPDL|HNRNPA3|LASP1|ARF6|EIF3I|APOBR|SUB1|DAP|UQCRB|GDI2|RPL31|SNRPG|TRMT112|ISG15|CXCL16|RAN|RPS3|PDHB|RPS4X|PSMB10|PRDX5|C3|AKR1A1|TUBA1B
GSE2706_UNSTIM_VS_2H_LPS_AND_R848_DC_DN	1.14055e-05	0.000748596	-0.53271	-1.95236	0	178	MARCKSL1|HCAR3|TCF7L2|C17orf58|INSIG1|ADA|HES4|TNIP2|DNAAF1|CDKN1A|RILPL2|RASSF5|MT1E|NR4A2|CSRNP1|CMPK2|DUSP5|GPR183|NFKBIZ|PPP1R15A|NAMPT|LYRM1|PIM3|CHST7|ATF3|PTGER4|TNFAIP3|MAP3K8|BID|PLAUR|TUBB2A|IRF7|IL15|ISG15|IRF1|RIPK2|EHD1|IRF8|CCRL2|TP53BP2|C15orf48|IFIT3|PXDC1|DUSP2|DRAM1|IFIT1|IL10RA|ZBTB43|PLEKHA3|RSAD2|IFIT2|OASL|CXCL10|SLAMF7|ISG20
GSE9988_ANTI_TREM1_VS_ANTI_TREM1_AND_LPS_MONOCYTE_DN	1.14055e-05	0.000748596	-0.5457	-1.99996	0	178	DENND5A|PHF19|HCAR3|ID2|RBBP8|PFKFB3|LINC00528|SLC2A6|KLF6|SFR1|LINC00299|PTP4A1|SNX10|TNF|BCL2A1|CD83|RNF19B|CSRNP1|GCH1|PMAIP1|RAP2C|NAF1|NFKBIZ|PPP1R15A|ZFP36|PIM3|C11orf96|PLEK|TNFAIP3|CXCL8|NINJ1|PLEKHF2|MAP3K8|PLAUR|CCL4|G0S2|IFNGR2|FH|SOD2|RCSD1|PTX3|LINC00158|ATF7IP2|RIPK2|TTC32|EHD1|CCRL2|TP53BP2|DUSP2|RBM17|DRAM1|SPECC1L|MAP3K4|PPP1R15B|CLCF1|F8|ICAM4
GSE17974_0.5H_VS_72H_UNTREATED_IN_VITRO_CD4_TCELL_UP	1.14111e-05	0.000748596	-0.510658	-1.87062	0	177	KANSL2|ATG2A|C6orf226|SUCO|ID2|VCPKMT|SLC25A33|CSPG4P5|JOSD1|SIRT7|RNF139|CLUH|DDX21|ATXN1L|TCTA|YPEL5|GCFC2|TMEM183A|EIF5|MORC2-AS1|CD83|SIK1|TADA2B|ZFP36|IKZF5|CHD1|C1orf52|ZNF674-AS1|ATG14|SEMA4C|ZNF14|IRS2|PTGER4|ERMN|RNF220|CXCL16|MAN2B2|JMY|ALG13|ADNP2|DNAJB9|SCML1|SPTY2D1|TSPYL2|KLF2|SRSF6|SLC25A32|C6orf58
GSE17974_CTRL_VS_ACT_IL4_AND_ANTI_IL12_48H_CD4_TCELL_UP	1.14111e-05	0.000748596	-0.511858	-1.87502	0	177	RAP1GAP2|C9orf78|HEG1|VCPKMT|TOB1|WHAMM|RNF139|KLF4|ATXN1L|DPEP2|ZFAND2A|PDCD4-AS1|PTP4A1|VPS9D1|DNAJB1|NR4A2|SIK1|NFKBIZ|MYLIP|TSPYL4|MAD1L1|SGK1|FAM8A1|OTUD1|ATG14|ISCA1|IRS2|PAIP1|PLEK|MARCH2|GSAP|G0S2|IER2|ZNF34|LYZ|JUN|JMY|UBL3|DNAJB9|SNN|SCML1|EVI2B|MAFF|SKIL|SPTY2D1|KLF2|FAM199X|HCK|KAT2B|BAG3|CLASRP
GSE29615_CTRL_VS_DAY3_LAIV_IFLU_VACCINE_PBMC_UP	1.14111e-05	0.000748596	-0.48221	-1.76641	0	177	CNEP1R1|ATG2A|SUCO|MMADHC|CHMP2B|NUDT15|YPEL5|ETF1|TMEM167B|HMGXB4|DNTTIP2|COX7A2|FYTTD1|FAM53C|RAP2C|KBTBD8|PNPLA8|HSPA13|TMEM11|DUSP10|GABARAPL1|FAM8A1|CHD1|DPM1|ROPN1B|MKNK2|CLEC2B|GTF2B|SUMO1|TBPL1|CRY1|FFAR2|SAMSN1|DNAJB9|C15orf39|SPTY2D1|RASGEF1B|MZT1|B3GNT2|IFNA17|TXNDC16|VPS37B|GNA13|SNX4|SYF2|CCDC28A|PLEKHA3|KBTBD2|PPP4R2|SLC25A28|EMC6|PHF13|CAMKK1|TOPORS
GSE17974_0H_VS_72H_IN_VITRO_ACT_CD4_TCELL_UP	1.14309e-05	0.000748596	-0.533854	-1.9536	0	175	KANSL2|ST3GAL5|TCF7L2|C6orf226|RAP1GAP2|C9orf78|ID2|VCPKMT|SLC25A33|RNF139|KLF4|ATXN1L|TCTA|HES4|YPEL5|PTP4A1|VPS9D1|NR4A2|MORC2-AS1|CD83|SIK1|IFT20|NFKBIZ|TSPYL4|FBXO33|RAPGEF1|GABARAPL1|SGK1|IRS2|PAIP1|MARCH2|GSAP|C16orf54|G0S2|IER2|LYZ|RMND5A|JUN|MAN2B2|DNAJB9|TMEM9B|SKIL|TSPYL2|KLF2|HCK|RNF11|BIN2|CTSO|CLASRP|WDR81|TRMT6
GSE41978_KLRG1_HIGH_VS_LOW_EFFECTOR_CD8_TCELL_DN	1.14309e-05	0.000748596	-0.507424	-1.85688	0	175	EIF4A1|RPS25|ACTB|RPS18|CYTIP|PAG1|RPL23|CHCHD2|AKIP1|RPS16|HMGXB4|MT1E|EXOSC9|COX6C|RPL22|RPS5|PSMB8|SCAMP3|TSG101|RPS23|PRPSAP2|NELFCD|RPS10|SCAND1|DEK|RPS21|TERF2IP|HMGB1|PCBP1|CCDC43|UQCRQ|WDR48|PCNA|SUB1|PPP1CA|FBXO43|CTCF|MRPL43|IRF1|RAP1B|RPS3|RPS4X|RAD23A|TUBA1B|MOS|CFP|RPL3|CAP1|ZNF281|TRIM26|RPL7A|ERCC5|RPL27A|SRGN|SLC25A6|RPS19|IFIT2|USP4|NUCKS1|B2M|ZBTB48|REG3A|ASF1B|NUDCD2|TNFAIP6|PR…
REACTOME_RRNA_PROCESSING	1.14309e-05	0.000748596	-0.483175	-1.76815	0	175	RPS25|FAU|NHP2|RPS18|DDX21|RPL26|RPL23|RPL35|RPL22L1|NOP10|RPS16|NOP58|EXOSC9|RPL22|RPS5|RPL14|RPL36AL|TRMT10C|RPL36|RPS4Y1|RPS23|RPL26L1|HSD17B10|RPS10|RPL4|THUMPD1|RPS21|EMG1|RPS27L|EXOSC8|C1D|RPL31|RPS13|DIMT1|TRMT112|UTP3|MPHOSPH6|EBNA1BP2|RPS3|RPS4X|DDX47|NOP14|RPL10A|GAR1|BOP1|RIOK1|PWP2|RPL3|RPP21|NOC4L|IMP4|TFB1M|NOL11|UTP18|RPL7A|RPL27A|TSR1|BMS1|IMP3|MPHOSPH10|NOB1|EXOSC7|RPS19|NAT10|RB…
GSE2405_0H_VS_9H_A_PHAGOCYTOPHILUM_STIM_NEUTROPHIL_DN	1.14396e-05	0.000748596	-0.536987	-1.96425	0	174	EIF4A1|NPM1|RPS25|HNRNPAB|ACTB|RPS18|RPL26|RGCC|H2AFZ|CWC15|RPL23|CDK2AP1|CHCHD2|LDHA|RPL35|TBCA|RPL22L1|PRDX1|RPS16|CKS2|RPL22|RPS5|RPL14|NDUFA1|KPNA2|RPL36|HSP90AA1|ARPC3|RPS23|COX6B1|PSME1|FABP5|RPS10|RPL4|PSMC3|CHTOP|RPA3|RPS21|SMARCD2|HMGB1|RPS27L|PCNA|EIF3I|UQCRB|GDI2|RPL31|SNRPG|C1QBP|RAN|RAP1B|RPS3|RPS4X|CTSV|AKR1A1|TUBA1B|DYNLT1|PPP1CC|RPL3|LDHB|PSMA1|RPL7A|RPL27A|CNBP|EIF4B
GSE7218_IGM_VS_IGG_SIGNAL_THGOUGH_ANTIGEN_BCELL_DN	1.14579e-05	0.000748596	-0.498136	-1.82029	0	172	DBNL|RMDN3|UPP1|CD300LF|MS4A4A|SNX10|NR4A2|RNF19B|MROH2B|NAMPT|PSME1|IFITM1|UBE2L6|NMI|CASP7|CD69|LAP3|HSPB1|AIDA|RNF135|RNF114|EPSTI1|PARP12|PTTG1|KLRC1|CREM|NT5C3A|SLC25A22|KATNA1|SAMSN1|ATF7IP2|FAM107B|C21orf91|PTPN6|TSPO|MRAS|IFIT3|NLRC5|RUNX3|BST2|CTSO|IFIT1|GSDMD|HLA-DMA|RYBP|RSAD2|PLA2G4C|IFIT2|IFI35|THEMIS|CXCL10|ISG20|HERC5|C1orf105|B2M|PARP3
GO_CELLULAR_RESPIRATION	1.1466e-05	0.000748596	-0.519442	-1.89712	0	171	NDUFS6|NDUFA4|UQCRC1|UQCRFS1|COX7A2L|NDUFA13|SUCLG2|COX8A|COX6C|NDUFA9|NDUFV2|NDUFA1|NOA1|NDUFAB1|COX20|MTFR2|COX6B1|IDH3B|MDH1|PDHA1|NDUFB5|NDUFS8|ETFA|BLOC1S1|PARK7|COX7C|NDUFB9|NDUFA6|NDUFA12|NDUFA3|UQCRQ|NDUFS2|BID|MTFR1L|CYC1|UQCRB|FASTKD3|NDUFS3|ME2|FH|NDUFB11|POLG2|SLC25A22|PDHB|NDUFB10|COA6|NDUFAF2|SLC25A25|CHCHD4|ADSL|SLC25A14|CBFA2T3|NDUFB3
MORF_RAD21	1.14808e-05	0.000748596	-0.57466	-2.09735	0	170	SKP1|HNRNPAB|SOD1|H2AFZ|COX7A2L|HMGN1|TBCA|AP3S1|YWHAQ|MRPL9|SMNDC1|KARS|POLR2I|COX6C|UBE2E1|RPL36AL|RBMX|KPNA2|SET|HSP90AA1|POLR2G|MDH1|SEC13|SRP19|ETFA|PARK7|PSMC6|DEK|EBAG9|PSMA4|DPM1|SMARCD2|SEC61G|ANP32B|HNRNPA3|PCNA|POLE3|CYC1|UQCRB|GDI2|SUMO1|PPP1CA|SNRPG|C1QBP|NDUFS3|SF3B2|HSPB11|CCT2|C6orf62|CTCF|RAN|IK|DRG1|PSMC1|SRP9|COPS5|BCAP31|IFRD1|PUF60|HDAC2|BZW1|DNPEP|HAT1|SSBP1|SNRPE|LYPLA1|EEF…
MORF_RAD23B	1.14966e-05	0.000748596	-0.519669	-1.89469	0	168	SKP1|HNRNPAB|SOD1|GGCT|TBCA|EIF5|KARS|POLR2I|RPL36AL|KPNA2|SET|NDUFAB1|ATOX1|MDH1|HSBP1|SEC13|SRP19|ETFA|PSMC3|POP5|PSMC6|EBAG9|BAG5|DPM1|SEC61G|HNRNPA3|DAP|CYC1|SUMO1|PPP1CA|SNRPG|PSMD9|SF3B2|C6orf62|PSMC1|VTI1B|SRP9|COPS5|BCAP31|AP2S1|SARS|RER1|BZW1|DNPEP|HAT1|SSBP1|UNG|NEDD8|LYPLA1|RFK|RAB9A|UTP18|PSMC4|ENSA|RAD21|ADAR|PARG|CNBP|PSMB4|XPC|TMEM147|RUSC1|UBR5|DDX1|MAD2L1BP|FAM20B|EIF2B2|PRKAR1A|…
GO_SPLICEOSOMAL_COMPLEX	1.15046e-05	0.000748596	-0.503261	-1.8339	0	167	SNRNP25|C9orf78|SNRPB|MAGOH|HNRNPK|CWC15|GCFC2|HNRNPF|ZCRB1|SMNDC1|RBMX|SNW1|BCAS2|LSM6|HNRNPH3|PHF5A|ZNF830|ALYREF|SNRPD3|WDR83|PPP1R8|PRPF39|LSM7|FRG1|SCAF8|SNRPD1|SRRM1|RALY|SNRPA1|HNRNPA3|LSM5|EIF4A3|PPIH|SNRPD2|ZMAT2|RNF113A|SNRPG|PNN|CWC27|PPIL3|SF3B2|SNRPC|IK|SNRPF|CTNNBL1|SLU7|LUC7L2|ZRSR2|PPIE|HNRNPR|GPKOW|CWC22|SF3B5|SNRNP40|SNRNP35|ISY1|RBM17|SNRPE|MFAP1|SYF2|ADAR|RBM22|RBM8A|ZMAT5|PRP…
MORF_HAT1	1.15137e-05	0.000748596	-0.560375	-2.04068	0	166	VDAC2|SKP1|HNRNPAB|MAGOH|SOD1|UBE2N|H2AFZ|PMEL|AP3S1|GPN1|ICE1|MRPL9|KARS|POLR2I|MTHFD1|NDUFV2|UBE2E1|AHSA1|RBMX|KPNA2|SET|RFC4|MDH1|HSPE1|GNG5|PARK7|DEK|PTGES3|MRPL3|SNRPA1|HNRNPA3|PCNA|ZWINT|VBP1|POLE3|SUMO1|IMMT|C1QBP|NDUFS3|CCT2|C6orf62|SRP9|COPS5|AP2S1|PDHB|IFRD1|RAD23A|CEBPZ|SLBP|HNRNPR|RRM1|HDAC2|BZW1|NDUFB3|HAT1|SSBP1|UNG|SNRPE|LYPLA1|MFAP1|G3BP2|HCCS|RAD21|USP1|CNBP|STARD7|AKR7A2|BUB3
NAGASHIMA_NRG1_SIGNALING_UP	1.15137e-05	0.000748596	-0.536682	-1.9544	0	166	ATG101|DDIT3|JOSD1|PFKFB3|KLF6|BHLHE40|PLEKHO2|DNAJB1|EIF5|KLF10|NR4A2|ARPC5L|NFIL3|SIK1|NAP1L1|CXCR4|DUSP5|ADM|PMAIP1|IER5|PPP1R15A|ZFP36|AKIRIN1|DUSP10|SGK1|ATF3|CEBPB|IRS2|MAP3K8|SOWAHC|PLAUR|TUBB2A|FOSB|IER2|JUN|FUT4|IFRD1|MAFF|KDM6B|KLF2|ZNF331|INPP1|TUFT1|SFN|DUSP2|PWP2|CLCF1|SPATA2L|SERTAD3|TIPARP|BCL10|KBTBD2|FOS|ISG20|HES1|AEN
GO_RIBOSOMAL_SUBUNIT	1.15169e-05	0.000748596	-0.532954	-1.93999	0	165	RPS25|MRPL15|RPS18|RPL26|MRPS35|RPL23|RPL35|MRPL27|MRPL49|RPL22L1|RPS16|MRPL9|MRPL21|MRPL57|RPL22|RPS5|MRPL24|RPL14|RPL36AL|MRPL54|RSL24D1|MRPS36|RPL36|NDUFAB1|RPS4Y1|MRPL1|RPS23|EIF2D|EIF2A|RPL26L1|RPS10|RPL4|MRPL18|MRPS33|RPS21|MRPL40|MRPL3|RPS27L|MRPL44|MRPS17|MRPL13|MRPL10|MRPL22|MRPS10|MRPL11|RPL31|RPS13|MRPL43|MRPS28|RPS3|ZNF622|MRPS21|RPS4X|MRPL48|MRPL32
MORF_G22P1	1.15275e-05	0.000748596	-0.527272	-1.91825	0	164	EIF4A1|VDAC2|NPM1|FAU|SNRPB|NSA2|H2AFZ|UQCRFS1|HMGN1|SRP14|GPN1|YWHAQ|KARS|POLR2I|RPL14|NDUFV2|RBMX|NAP1L1|SET|HSP90AA1|NDUFAB1|NUDT1|COX6B1|IDH3B|MDH1|TOMM20|PARK7|COX7C|DEK|LSM7|PSMA4|ANP32B|HNRNPA3|PCNA|CTDNEP1|SNRPD2|EIF3I|PDIA6|HDAC1|UQCRB|GDI2|SNX3|PSMB3|NDUFS3|HSPB11|CCT2|PHB2|RAN|DRG1|SRP9|RAD23A|PUF60|ERH|ATXN10|SNRPE|DYNLL1|CCT7|XRCC5|UBA2|STARD7|BUB3|EIF3D|TTC1|LSM2|DHX15|SUMO2|PSMB1|E…
GO_ELECTRON_TRANSPORT_CHAIN	1.15352e-05	0.000748596	-0.536703	-1.95161	0	163	NDUFS6|NDUFA4|UQCRC1|UQCRFS1|COX7A2L|NDUFA13|COX7A2|COX8A|COX6C|NDUFA9|NDUFV2|NDUFA1|SH3BGRL3|NDUFAB1|COX6B1|IDH3B|NDUFB5|NDUFS8|ETFA|PARK7|COX7C|NDUFB9|NDUFA6|WDR93|NDUFA12|GLRX2|NDUFA3|UQCRQ|NDUFS2|BID|CYC1|UQCRB|CYB561|NDUFS3|ME2|NDUFB11|POLG2|SLC25A22|QDPR|GLRX5|CYBA|NDUFB10|COA6|ALDH4A1|NDUFAF2|AKR1A1|C15orf48|NDUFB3|TSTA3|PINK1|GLRX|AKR7A2|AKR1B1|ADH5|ETFB|NDUFA5|CDK1|COX5B|NDUFA11|IMMP2L|P…
MORF_PPP1CA	1.16e-05	0.000748745	-0.592995	-2.14833	0	157	SKP1|FIBP|HNRNPAB|SOD1|GGCT|H2AFZ|COX7A2L|HMGN1|TBCA|MRPL9|KARS|POLR2I|COX6C|NDUFA1|RPL36AL|RBMX|SET|HSP90AA1|COX6B1|POLR2G|MDH1|HSBP1|HSD17B10|ETFA|BLOC1S1|PSMC3|PARK7|PSMC6|SMARCD2|ERP29|ANP32B|RALY|ARPC1B|HNRNPA3|SNRPD2|GABARAPL2|HDAC1|POLE3|DAP|CYC1|UQCRB|SUMO1|PPP1CA|SNRPG|PSMD9|NDUFS3|SF3B2|CCT2|CTCF|RAN|DRG1|PSMC1|VTI1B|SRP9|COPS5|BCAP31|AP2S1|RER1|PUF60|ATP6AP1|DNPEP|SNRPE|NEDD8|LYPLA1|EE…
SCHLOSSER_MYC_TARGETS_REPRESSED_BY_SERUM	1.16063e-05	0.000748745	-0.521563	-1.8884	0	156	RABGGTB|THAP9-AS1|UBE2N|ITPA|ETF1|GLOD4|PGAM1|NAE1|KPNA2|EEF1E1|OAT|GARS|SEC13|HSPE1|TOMM20|PTGES3|PSMD14|CEBPB|ISCA1|TRIAP1|MRPL3|ANP32B|EXOSC8|ZNF330|EIF4A3|PDIA6|RNF114|POLE3|PRPS1|DIMT1|TMX1|CCT2|RMND5A|FH|RAN|OTUD4|SNRPF|SARS|IARS2|SLC3A2|SSB|HDAC2|FBXO21|SMARCC1|EMC2|ATXN10|SSBP1|LYPLA1|LDHB|PSMG1|XPOT|G3BP2|HK2|GNL2|CNBP|UBA2|BUB3|ZMPSTE24|EIF4E|PFDN4|DCTD|PWP1|DARS|DDX1|IARS|YY1|PRMT3|YARS
YAO_TEMPORAL_RESPONSE_TO_PROGESTERONE_CLUSTER_13	1.1637e-05	0.000748745	-0.543862	-1.96633	0	154	C9orf78|DBNL|FIBP|PSME2|LAMTOR5|H2AFZ|SNX10|NDUFA13|GPN1|MRPL27|SNRNP27|DBI|NDUFA9|COX16|NCBP2|MIEN1|NAA38|PRPSAP2|NDUFB5|PARK7|MRPL18|MRPS33|SEC61G|NDUFA3|COMMD1|NDUFS2|PPIH|MRPL13|LAGE3|POLE3|PEX7|C1D|UQCRB|MRPL11|UBL5|LGALS1|IFNGR2|NDUFB11|CUEDC2|VPS29|CYBA|DPM3|COA6|SF3B5
GSE10500_ARTHRITIC_SYNOVIAL_FLUID_VS_HEALTHY_MACROPHAGE_UP	1.16716e-05	0.00074884	-0.54701	-1.97364	0	151	ST3GAL5|FAU|MRPL15|NHP2|NSA2|AUNIP|KDM8|SOD1|TBCB|LAMTOR5|PBDC1|NDUFA4|MAGED2|RILPL2|SUCLG2|KLF10|PGAM1|FAM192A|NDUFA9|PSMB9|DUSP5|GPD1L|PHF5A|PTMA|LANCL1|BRD9|CERK|SNRPD1|HNRNPA3|SPCS1|EIF3I|TIMM10|FOSB|CKB|CASP3|PSMB3|AP2S1|RPS3|QDPR|ATF7IP2|SLBP|RRM1|RPL10A|NT5C|PGAP2|EEF1D|IL10RA|GNA13|VAMP8|CNBP|TEX101|MRGBP|TRAM1|EIF4EBP1|FOS
REACTOME_THE_CITRIC_ACID_TCA_CYCLE_AND_RESPIRATORY_ELECTRON_TRANSPORT	1.17603e-05	0.000750496	-0.572944	-2.05652	0	144	NDUFAF5|COX14|NDUFS6|NDUFA4|UQCRC1|UQCRFS1|COX7A2L|LDHA|NDUFA13|SUCLG2|GLO1|COX8A|COX6C|NDUFA9|NDUFV2|NDUFA1|MPC2|COX16|NDUFAB1|HAGH|COX20|COX6B1|IDH3B|PDHA1|NDUFB5|NDUFS8|ETFA|COX7C|NDUFB9|NDUFA6|NDUFA12|NDUFA3|UQCRQ|NDUFS2|CYC1|UQCRB|NDUFS3|ME2|FH|NDUFB11|GSTZ1|PDHB|NDUFB10|NDUFAF2|ECSIT|SLC25A14|NDUFB3
PODAR_RESPONSE_TO_ADAPHOSTIN_UP	1.17702e-05	0.000750496	-0.556459	-1.99598	0	143	ID2|DDIT3|CDKN1C|HMOX1|CYTIP|DNAAF1|DNAJB2|KLF6|YPEL5|MAP1LC3B|DNAJB1|HIST2H2AA3|OSER1|CLK1|MXI1|TUBA1A|NAP1L1|DUSP5|PMAIP1|IER5|GARS|PPP1R15A|ACTR10|HSPA13|GABARAPL1|STX12|ATF4|ATF3|DDIT4|CEBPB|HSPB1|GAB2|PLEK|CLEC2B|TUBB2A|IL15|JUN|CREM|RB1CC1|PNRC1|IFRD1|SLC3A2|DNAJB9|MAFF|CLIC2|KLF2|HSPA6|KLHL21|RPS6KC1|RAB9A|ZBTB43
KIM_ALL_DISORDERS_DURATION_CORR_DN	1.17973e-05	0.000750496	-0.561301	-2.01006	0	140	MARCKSL1|ARL4A|RAP1GAP2|ZMAT4|DNAJB2|ATP6V0B|EIF6|VPS51|COX8A|NDUFA1|AHSA1|PEF1|ATOX1|NDUFS8|HRAS|COX7C|SPAG7|SNX6|UQCRQ|TRAPPC12|CTDNEP1|VPS28|UQCRB|CKB|IMPDH2|SFXN3|SF3B2|HAX1|PFDN1|BCAP31|PUF60|GRHPR|AKR1A1|PMM1|AMPD2|ECSIT|ESYT1|FTO|ATP6AP1|KLHL21|CDIPT|TPI1|PIN1|CCT7|STARD7|AKR1B1|ATP6V0E2|TMEM147|RUVBL2|ETFB|TAX1BP1|RABAC1|CREB3|PARP1
MORF_FBL	1.18804e-05	0.000750496	-0.588961	-2.09762	0	133	EIF4A1|VDAC2|FAU|FIBP|HNRNPAB|SNRPB|SOD1|H2AFZ|UQCRFS1|HMGN1|YWHAQ|MRPL9|KARS|POLR2I|RPL14|RBMX|NAP1L1|SET|EEF1E1|HSP90AA1|NUDT1|IDH3B|DDOST|NME1|TOMM20|PARK7|DEK|PTGES3|LSM7|ANP32B|RALY|SNRPA1|HNRNPA3|PCNA|SNRPD2|EIF3I|POLE3|CYC1|IMPDH2|C1QBP|NDUFS3|CCT2|PHB2|RAN|DRG1|AHCY|RAD23A|GPI|PUF60|RPL10A|ATXN10|SSBP1|SNRPE|LYPLA1|HCCS|CCT7|UBA2|EIF4B|STARD7|BUB3|TMEM147|RUVBL2|LSM2|SUMO2|PSMB1
CHUNG_BLISTER_CYTOTOXICITY_UP	1.19065e-05	0.000750496	-0.575944	-2.04796	0	131	SKA2|CTSL|RBBP8|SOD1|PBDC1|GPR137B|CDKN1A|CXorf40A|NTAN1|THYN1|CRIP1|PHYH|MT1E|MRPL9|MRPL57|CKS2|ATOX1|FABP5|HCST|DDB2|LCMT1|DIABLO|CHTOP|PSMD14|USP11|C1QB|MED27|TMED9|PSMD13|PAIP1|TNFAIP3|MICALL1|KLRC1|PSMC1|CUEDC2|PSMD2|AKR1A1|SNX9|WDR54|CCR5|SLC1A4|TPI1|RFK|CPSF3|CD81|FANCL|SMIM12|C1QC|ETFB|MCM5|IGFLR1
PICCALUGA_ANGIOIMMUNOBLASTIC_LYMPHOMA_DN	1.19065e-05	0.000750496	-0.608169	-2.16254	0	131	SUCO|ID2|RSRC2|TOB1|RNF139|KLF4|PIGA|TP53INP2|HAUS3|RGCC|ZFAND2A|KLF6|YPEL5|PTP4A1|MOAP1|HIST2H2AA3|EIF5|KLF10|NR4A2|CLK1|SIK1|EPC1|CSRNP1|CCDC59|PMAIP1|IER5|PPP1R15A|NAMPT|PNPLA8|MYLIP|ZFP36|FBXO33|DUSP10|GABARAPL1|IKZF5|RNF103|CD69|CHD1|IRS2|PTGER4|TNFAIP3|MAP3K8|TUBB2A|FOSB|JUN|JMY|CREM|IFRD1|ZBTB24|CBX4|TSPYL2|KDM6B|FBXW7|ZNF331|B3GNT2|RNF11|LINC-PINT|DUSP2|PHF1|PPP1R15B|G3BP2|SRSF5|TIPARP|SN…
GNF2_FBL	1.193e-05	0.000750496	-0.554218	-1.96735	0	129	KANSL2|NPM1|RPS25|NSA2|HMGN1|RPL35|RPS16|HNRNPF|MRPL9|KARS|RPL22|RPL14|NAE1|RBMX|CCDC59|NAP1L1|UXT|RPL36|RPS23|EIF2D|SRSF10|RRP1B|RFX5|PTMA|SNRPD3|RPS10|RPL4|COX7C|RPS21|LSM7|SRRM1|EXOSC8|PPIH|AIMP1|SNRPD2|HDAC1|SRSF7|QARS|DIMT1|HSPB11|UTP3|MTIF2|RPS3|GTF3A|RPS4X|HNRNPR|POLR1D|ST13|RPL10A|NOL7|RPL3|SNRPE|NSUN5|NOL11|RPL7A|EIF3L|EIF4B|EIF3D|RPS19|PWP1|HINT1|DHX15|RPL13A|MRPL16
MORF_MAP2K2	1.19917e-05	0.000752279	-0.57041	-2.01722	0	125	VDAC2|UBE2S|FIBP|HNRNPAB|SOD1|HADHB|H2AFZ|AP3S1|YWHAQ|COX8A|MRPL9|KARS|POLR2I|SET|IDH3B|MDH1|DDOST|GNG5|PARK7|ERP29|TMED9|CTDNEP1|EIF3I|CYC1|NDUFS3|SF3B2|HAX1|DRG1|COPS5|BCAP31|AP2S1|PDHB|IFRD1|SLC3A2|RAD23A|GPI|RNPEP|PUF60|PTDSS1|HDAC2|GNB2|ATXN10|ATP6AP1|SSBP1|SNRPE|LYPLA1|HCCS|CCT7|STARD7|AKR7A2|BUB3|TMEM147|RUVBL2|RANGAP1
REACTOME_DNA_REPLICATION	1.20298e-05	0.000752578	-0.567667	-2.00341	0	123	SKP1|PSME2|ANAPC16|PSMD10|DBF4|PSMB8|UBE2E1|RBX1|POLE|PSMB9|RFC4|PSME1|POLD2|PSMC5|PSMC3|RPA3|PSMC6|PSMD14|ANAPC4|PSMA4|PSMD13|PCNA|PRIM1|POLE3|ORC6|PSMB3|PSMD9|RFC1|PSMD1|PSMC1|GMNN|PSMB10|PSMD2|PSMA7|E2F2|PSMC4|PSMA1|PSMA8|UBB|CDC16|PSMB4|LIG1|RFC5|ORC3|CDC26|MCM5|PSMB1|MCM7|POLD4|PSMB5|POLA1|PSMD7|CCNE1|ORC4
MORF_EIF3S6	1.21935e-05	0.00075591	-0.575596	-2.00837	0	112	EIF4A1|VDAC2|SKP1|NPM1|FAU|HADHB|UQCRFS1|COX7A2L|HMGN1|SRP14|AP3S1|YWHAQ|MRPL9|RPL22|RPL14|RBMX|NAP1L1|SET|RAB8A|HSP90AA1|MDH1|DDOST|PARK7|COX7C|SMARCD2|ERP29|ANP32B|CTDNEP1|HDAC1|CYC1|UQCRB|GDI2|SNX3|CCT2|RAN|DRG1|COPS5|IFRD1|RAD23A|RPL10A|SNRPE|LYPLA1|EEF1D|CCT7|CNBP|UBA2|EIF4B|STARD7|EIF3D
MODULE_152	1.22338e-05	0.00075591	-0.591469	-2.05744	0	109	NDUFS6|ATP6V0B|NDUFA4|UQCRC1|UQCRFS1|COX7A2|COX8A|SLC25A5|COX6C|NDUFA9|NDUFV2|NDUFA1|DECR1|NDUFAB1|COX6B1|IDH3B|NDUFB5|NDUFS8|HSPE1|TOMM20|COX7C|NDUFA6|MRPL3|ABCF1|NDUFA3|UQCRQ|NDUFS2|ACADVL|CYC1|UQCRB|SCP2|NDUFS3|FH|HAX1|CYBA|NDUFB10|PRDX5|ECHS1|ATP6AP1|NDUFB3|SSBP1|CYP11B2|ACAA2
MORF_ERH	1.22338e-05	0.00075591	-0.630958	-2.1948	0	109	EIF4A1|SNRPB|SOD1|UQCRFS1|HMGN1|SRP14|PRDX1|YWHAQ|KARS|POLR2I|NDUFA1|SET|EEF1E1|HSP90AA1|NDUFAB1|COX6B1|POLR2G|MDH1|NME1|PARK7|COX7C|DEK|PSMA4|RALY|HNRNPA3|PCNA|SNRPD2|HDAC1|CYC1|UQCRB|GDI2|PSMB3|SNRPG|C1QBP|NDUFS3|HSPB11|CCT2|HAX1|PHB2|RAN|DRG1|PSMC1|SRP9|COPS5|PUF60|ERH|CALM2|BZW1|SNRPE|NEDD8|UTP18|DYNLL1|CCT7|CNBP|PSMB4|UBA2|STARD7
BURTON_ADIPOGENESIS_5	1.22504e-05	0.00075591	-0.564448	-1.96095	0	108	PRADC1|GUCD1|MRPL15|TOB1|RMDN3|RGCC|HIST2H2AA3|DBI|GINM1|MPC2|NDUFAB1|FABP5|CEBPA|PIM3|MRPL18|GRPEL1|MKNK2|PPIF|ISCA2|PDIA6|MTX2|CYC1|PRPS1|ACADM|PHB2|JAGN1|BCAP31|DNAJB9|GPI|NDUFB10|GNPAT|C3|CLOCK|ECHS1|TIMM9|ESRRA|HK2|PSMA1|RASD1|SIPA1|AIFM1
REACTOME_NUCLEOTIDE_EXCISION_REPAIR	1.22504e-05	0.00075591	-0.550021	-1.91083	0	108	ACTB|UBE2N|UVSSA|HMGN1|CCNH|POLR2I|RBX1|POLE|RFC4|POLR2G|POLD2|ZNF830|DDB2|RPA3|ERCC1|POLR2J|PCNA|POLE3|SUMO1|RFC1|CUL4A|CETN2|COPS5|COPS3|RAD23A|PPIE|CDK7|INO80B|ISY1|PARP2|INO80C|GTF2H3|POLR2A|INO80|UBB|ERCC5|UBE2V2|LIG1|XPC|RFC5|POLR2E|MNAT1|SUMO2|PARP1|TFPT|YY1|PRPF19|CHD1L|ERCC2|POLD4|SUMO3|XPA
GO_OXIDATIVE_PHOSPHORYLATION	1.23504e-05	0.000757939	-0.572119	-1.97629	0	103	SLC25A33|NDUFS6|NDUFA4|UQCRC1|UQCRFS1|COX7A2L|NDUFA13|COX7A2|COX8A|COX6C|NDUFA9|NDUFV2|NDUFA1|NDUFAB1|COX6B1|NDUFB5|NDUFS8|PARK7|COX7C|NDUFB9|NDUFA6|NDUFA12|NDUFA3|UQCRQ|CHCHD10|NDUFS2|BID|PPIF|CYC1|UQCRB|NDUFS3|NDUFB11|NDUFB10|COA6
MORF_PTPN11	1.23504e-05	0.000757939	-0.598176	-2.0663	0	103	VDAC2|UCHL3|NHP2|MAGOH|NDUFS6|SOD1|CBFB|UBE2N|H2AFZ|PMEL|NDUFV2|SCAMP3|SET|NDUFS8|SNRPD3|PARK7|PTGES3|SNRPA1|VBP1|PDIA6|LAGE3|NDUFS3|SF3B2|MAPRE1|UTP3|RMND5A|PPID|IFRD1|RAD23A|SLBP|HNRNPR|NDUFB3|HAT1|SSBP1|MFAP1|XPOT|G3BP2|THAP11|VAMP7|HCCS|AKR7A2|BUB3|NAA10|EID1|DDX1|ACOT13|CDC123|CCT8|ILF3|DHX16|PPM1G|NDUFS4|VDAC1|ANP32A|CDK4
GNF2_EIF3S6	1.24205e-05	0.000758121	-0.576537	-1.98238	0	99	NPM1|RPS25|FAU|NSA2|RPS18|HMGN1|RPL23|RPL35|RPS16|KARS|RPL22|RPL14|RPL36AL|CCDC59|NAP1L1|UXT|RPL36|RPS23|PTMA|RPS10|RPL4|COX7C|RPS21|LSM7|SRRM1|AIMP1|SRSF7|UQCRB|GDI2|QARS|RPL31|RPS13|MTIF2|RPS3|GTF3A|RPS4X|DDX47|POLR1D|ST13|RPL10A|RPL3|NOL11|RPL7A|RPL27A|EIF3L|EIF4B|EIF3D|SLC25A6|RPS19
MORF_PPP6C	1.24205e-05	0.000758121	-0.631854	-2.17259	0	99	SKP1|LAMTOR5|CHMP2B|GLOD4|TMEM183A|TBCA|EIF5|DBI|NDUFA1|RPL36AL|SEC11A|POLR2G|PSME1|DNAJA1|HSBP1|SRP19|PSMC5|CHMP1A|ETFA|PSMC3|PSMC6|DPM1|HNRNPA3|GABARAPL2|RNF114|SUMO1|PPP1CA|SNRPG|PSMD9|USP6|PSMC1|VTI1B|SIVA1|CDK7|PPP4C|SUPT4H1|NEDD8|SAP18|EEF1D|CDIPT|RAB9A|UTP18|ADAR|CNBP|PSMB4
GO_RESPIRATORY_ELECTRON_TRANSPORT_CHAIN	1.24671e-05	0.000758915	-0.599539	-2.05501	0	97	NDUFS6|NDUFA4|UQCRC1|UQCRFS1|COX7A2L|NDUFA13|COX8A|COX6C|NDUFA9|NDUFV2|NDUFA1|NDUFAB1|COX6B1|NDUFB5|NDUFS8|ETFA|PARK7|COX7C|NDUFB9|NDUFA6|NDUFA12|NDUFA3|UQCRQ|NDUFS2|BID|CYC1|UQCRB|NDUFS3|NDUFB11|POLG2|SLC25A22|NDUFB10|COA6|NDUFAF2
REACTOME_RESPIRATORY_ELECTRON_TRANSPORT_ATP_SYNTHESIS_BY_CHEMIOSMOTIC_COUPLING_AND_HEAT_PRODUCTION_BY_UNCOUPLING_PROTEINS	1.25404e-05	0.000761326	-0.635153	-2.16597	0	93	NDUFAF5|COX14|NDUFS6|NDUFA4|UQCRC1|UQCRFS1|COX7A2L|NDUFA13|COX8A|COX6C|NDUFA9|NDUFV2|NDUFA1|COX16|NDUFAB1|COX20|COX6B1|NDUFB5|NDUFS8|ETFA|COX7C|NDUFB9|NDUFA6|NDUFA12|NDUFA3|UQCRQ|NDUFS2|CYC1|UQCRB|NDUFS3|NDUFB11|NDUFB10|NDUFAF2|ECSIT|SLC25A14|NDUFB3
REACTOME_RESPIRATORY_ELECTRON_TRANSPORT	1.26401e-05	0.000762338	-0.640565	-2.16878	0	88	NDUFAF5|COX14|NDUFS6|NDUFA4|UQCRC1|UQCRFS1|COX7A2L|NDUFA13|COX8A|COX6C|NDUFA9|NDUFV2|NDUFA1|COX16|NDUFAB1|COX20|COX6B1|NDUFB5|NDUFS8|ETFA|COX7C|NDUFB9|NDUFA6|NDUFA12|NDUFA3|UQCRQ|NDUFS2|CYC1|UQCRB|NDUFS3|NDUFB11|NDUFB10|NDUFAF2
GNF2_RAN	1.27364e-05	0.000762338	-0.609912	-2.05271	0	84	MRPL15|H2AFZ|NAE1|ODC1|RFC4|SSRP1|SNRPD3|ETFA|NME1|RPA3|PTGES3|PSMD14|MRPS33|SLIRP|PSMA4|EMG1|SNRPD1|MRPL3|SNRPD2|MRPL22|CKS1B|SNRPG|IMMT|C1QBP|SNRPC|CCT2|RAN|SNRPF|SLBP|RRM1|CCT6A|ADSL|SSBP1|SNRPE|CCT7|XRCC5|BUB3|RTCA
GO_MITOCHONDRIAL_RESPIRATORY_CHAIN_COMPLEX_ASSEMBLY	1.27572e-05	0.000762338	-0.585586	-1.96751	0	83	NDUFAF5|COX14|SLC25A33|NDUFS6|SMIM20|TTC19|NDUFA13|NDUFA9|NDUFV2|NDUFA1|COX16|COA5|NDUFAB1|COX20|PET117|NDUFB5|NDUFS8|NDUFB9|NDUFA6|NDUFA12|NDUFA3|NDUFS2|UQCRB|FASTKD3|NDUFS3|NDUFB11|SCO2|NDUFB10|NDUFAF2|TIMM21|ECSIT|NDUFB3|COA4|SDHAF1|NDUFA5|PET100|AARS2|NDUFA11|IMMP2L|NDUFB8|NDUFB7|NDUFS4|NDUFA2|ACAD9|NDUFB2|UQCR10|NDUFAF3|NDUFS7
GO_RESPIRASOME	1.28391e-05	0.000762338	-0.625263	-2.09017	0	80	NDUFS6|NDUFA4|UQCRC1|UQCRFS1|COX7A2L|TTC19|NDUFA13|COX7A2|COX8A|NDUFA9|NDUFV2|NDUFA1|NDUFAB1|COX6B1|NDUFB5|NDUFS8|PARK7|NDUFB9|NDUFA6|WDR93|NDUFA12|NDUFA3|UQCRQ|NDUFS2|CYC1|UQCRB|HIGD1A|NDUFS3|NDUFB11
GO_ATP_SYNTHESIS_COUPLED_ELECTRON_TRANSPORT	1.2851e-05	0.000762338	-0.616661	-2.05844	0	79	NDUFS6|NDUFA4|UQCRC1|UQCRFS1|COX7A2L|NDUFA13|COX8A|COX6C|NDUFA9|NDUFV2|NDUFA1|NDUFAB1|COX6B1|NDUFB5|NDUFS8|PARK7|COX7C|NDUFB9|NDUFA6|NDUFA12|NDUFA3|UQCRQ|NDUFS2|BID|CYC1|UQCRB|NDUFS3|NDUFB11|NDUFB10|COA6
MORF_PCNA	1.2851e-05	0.000762338	-0.601859	-2.00903	0	79	HNRNPAB|SOD1|H2AFZ|HMGN1|YWHAQ|KARS|POLR2I|MTHFD1|RBMX|SET|EEF1E1|HSPE1|PARK7|DEK|ANP32B|SNRPA1|HNRNPA3|PCNA|POLE3|SUMO1|SNRPG|C1QBP|NDUFS3|HSPB11|CCT2|CTCF|RAN|SRP9|COPS5|ERH|HAT1|SSBP1|UNG|SNRPE|RAD21|USP1|UBA2|BUB3
GO_ANAPHASE_PROMOTING_COMPLEX_DEPENDENT_CATABOLIC_PROCESS	1.28722e-05	0.000762338	-0.581205	-1.93668	0	78	UBE2S|PSME2|ANAPC16|PSMD10|PSMB8|UBE2E1|PSMB9|PSME1|PSMC5|PSMC3|PSMC6|PSMD14|ANAPC4|PSMA4|PSMD13|PSMB3|PSMD9|PTTG1|PSMD1|PSMC1|PSMB10|PSMD2|PSMA7|PSMC4|PSMA1|PSMA8|UBB|CDC16|PSMB4|BUB3|CDC26|PSMB1|CDK1
MORF_PRDX3	1.28722e-05	0.000762338	-0.58203	-1.93943	0	78	HNRNPAB|SOD1|HADHB|H2AFZ|AP3S1|KARS|NDUFV2|AHSA1|KPNA2|SET|MDH1|GNG5|PARK7|POP5|VBP1|DAP|CYC1|SUMO1|HAX1|SRP9|COPS5|AP2S1|PDHB|IFRD1|RAD23A|HDAC2|ATXN10|NDUFB3|HAT1|SSBP1|SNRPE|LYPLA1|G3BP2|HCCS|STARD7|AKR7A2|BUB3
TAKAO_RESPONSE_TO_UVB_RADIATION_UP	1.28722e-05	0.000762338	-0.649828	-2.16535	0	78	RPS25|SOD1|ATP6V0B|H2AFZ|NDUFA4|UQCRFS1|MRPL49|HIST2H2AA3|COX7A2|COX8A|DBI|COX6C|PFDN5|RPS5|NAP1L1|RPS4Y1|PMAIP1|SEC13|PIGH|ISCU|GPS2|IER2|SNRPF|MANF|NXF1|RPL10A|SAP18|EEF1D|DYNLL1|UBB|ERCC5|RPL27A
SCHUHMACHER_MYC_TARGETS_UP	1.29071e-05	0.000762338	-0.577795	-1.921	0	77	UCHL3|DDX21|LDHA|RPIA|MXI1|MTHFD1|ODC1|NAMPT|GPD1L|FABP5|RCC1|RRP1B|POLD2|PRDX4|HSPE1|NME1|MRPL3|IMPDH2|VRK1|EBNA1BP2|AHCY|CEBPZ|CYP51A1|BOP1
MODULE_62	1.29284e-05	0.000762338	-0.646882	-2.1473	0	76	NDUFS6|ATP6V0B|NDUFA4|UQCRC1|UQCRFS1|COX7A2|COX8A|SLC25A5|COX6C|NDUFA9|NDUFV2|NDUFA1|NDUFAB1|COX6B1|SLC9A6|NDUFB5|NDUFS8|TOMM20|COX7C|NDUFA6|ABCF1|NDUFA3|UQCRQ|NDUFS2|CYC1|UQCRB|NDUFS3
REACTOME_THE_ROLE_OF_GTSE1_IN_G2_M_PROGRESSION_AFTER_G2_CHECKPOINT	1.30085e-05	0.000762485	-0.601773	-1.98628	0	73	PSME2|TUBA3E|PSMD10|CDKN1A|PSMB8|TUBA1A|HSP90AA1|PSMB9|PSME1|PSMC5|TUBB8|PSMC3|PSMC6|PSMD14|TUBB3|PSMA4|PSMD13|TUBB2A|PSMB3|PSMD9|MAPRE1|PSMD1|PSMC1|PSMB10|PSMD2|TUBA1B|PSMA7|TUBA1C|PSMC4|PSMA1|PSMA8|UBB|PSMB4
MORF_UNG	1.30322e-05	0.000762485	-0.632404	-2.08364	0	72	NHP2|HNRNPAB|MAGOH|SOD1|H2AFZ|ICE1|KARS|POLR2I|MTHFD1|AHSA1|KPNA2|SET|NDUFAB1|RFC4|HSPE1|POP5|MRPL3|SNRPA1|HNRNPA3|PCNA|VBP1|POLE3|C1QBP|NDUFS3|CCT2|COPS5|HDAC2|HAT1|SSBP1|UNG|MFAP1|UTP18|HCCS
REACTOME_ACTIVATION_OF_APC_C_AND_APC_C:CDC20_MEDIATED_DEGRADATION_OF_MITOTIC_PROTEINS	1.30322e-05	0.000762485	-0.591897	-1.95018	0	72	PSME2|ANAPC16|PSMD10|PSMB8|UBE2E1|PSMB9|PSME1|PSMC5|PSMC3|PSMC6|PSMD14|ANAPC4|PSMA4|PSMD13|PSMB3|PSMD9|PTTG1|PSMD1|PSMC1|PSMB10|PSMD2|PSMA7|PSMC4|PSMA1|PSMA8|UBB|CDC16|PSMB4|BUB3|CDC26|PSMB1|CDK1
MOOTHA_VOXPHOS	1.3083e-05	0.000762978	-0.640441	-2.10154	0	70	NDUFS6|TBCB|NDUFA4|UQCRC1|UQCRFS1|COX7A2L|NDUFA13|COX7A2|COX8A|COX6C|NDUFA9|NDUFA1|NDUFAB1|COX6B1|NDUFB5|NDUFS8|COX7C|NDUFA6|NDUFA3|UQCRQ|NDUFS2|CYC1|UQCRB|NDUFS3
REACTOME_REGULATION_OF_RUNX2_EXPRESSION_AND_ACTIVITY	1.31168e-05	0.000762978	-0.595972	-1.95124	0	69	SKP1|PSME2|CBFB|PSMD10|STUB1|PSMB8|RBX1|PSMB9|PSME1|PSMC5|PSMC3|PSMC6|PSMD14|PSMA4|PSMD13|WWP1|PSMB3|PSMD9|PSMD1|PSMC1|PSMB10|PSMD2|PSMA7|FBXW7|ESRRA|PSMC4|PSMA1|PSMA8|UBB|PSMB4
GO_RESPIRATORY_CHAIN_COMPLEX	1.3142e-05	0.000762978	-0.61882	-2.02153	0	68	NDUFS6|NDUFA4|UQCRC1|UQCRFS1|NDUFA13|COX8A|NDUFA9|NDUFV2|NDUFA1|NDUFAB1|COX6B1|NDUFB5|NDUFS8|PARK7|NDUFB9|NDUFA6|WDR93|NDUFA12|NDUFA3|UQCRQ|NDUFS2|CYC1|UQCRB|NDUFS3|NDUFB11|NDUFB10|C15orf48|NDUFB3
DIRMEIER_LMP1_RESPONSE_EARLY	1.32912e-05	0.000767692	-0.616235	-1.98971	0	63	ACTB|INSIG1|KLF6|TNF|BCL2A1|RPS16|CD83|ACKR3|DUSP5|GPR183|NFKBIZ|PPP1R15A|ZFP36|RPS10|CD69|TNFAIP3|IRF7|CCL4|IER2|JUN|KDM6B|EEF1A1|DUSP2
GO_ENDOPEPTIDASE_COMPLEX	1.32912e-05	0.000767692	-0.610612	-1.97156	0	63	PSME2|DNAJB2|PSMD10|ZFAND2A|PSMB8|PSMB9|PSME1|PSMC5|PSMC3|PSMC6|PSMD14|PSMA4|HSPB1|PSMD13|USP14|PSMB3|PSMD9|PSMD1|PSMC1|PSMB10|PSMD2|RAD23A|PSMA7|ADRM1|PSMC4|PSMA1|PSMA8|PSMB4
REACTOME_METABOLISM_OF_POLYAMINES	1.35705e-05	0.00078183	-0.653538	-2.06571	0	55	PSME2|PSMD10|AZIN2|SMS|AZIN1|PSMB8|ODC1|PSMB9|PSME1|PSMC5|PSMC3|PSMC6|PSMD14|PSMA4|PSMD13|PSMB3|PSMD9|PSMD1|PSMC1|PSMB10|PSMD2|PSMA7|OAZ2|PSMC4|PSMA1|PSMA8|PSMB4
KINSEY_TARGETS_OF_EWSR1_FLII_FUSION_UP	2.0018e-05	0.00115035	-0.342779	-1.36729	1	1222	DDX39A|UBE2S|SKA2|NPM1|LINC00339|C2orf69|MRPL15|FNIP2|SLC25A33|AMZ2|WDYHV1|HNRNPAB|JOSD1|ACTB|TEX30|MAGOH|AUNIP|DDX21|C6orf136|UBE2N|PSMD10|SPOPL|TICRR|ETF1|DBF4|GLOD4|GCFC2|UBR7|PTP4A1|SNAPIN|MGME1|DNAJB1|SNRNP27|HNRNPF|MIEF1|KCTD9|EXOSC9|ACKR3|MTHFD1|SH2B3|ZPR1|TMEM38B|KPNA2|SNW1|TSEN15|ARHGAP17|SET|DCTPP1|GCH1|MAFB|RAB8A|PRR11|HSP90AA1|RFC4|PMAIP1|PRIMPOL|EIF2A|ABHD3|SRSF10|TRMT61B|SPDL1|RCC1|…
FEVR_CTNNB1_TARGETS_DN	2.04399e-05	0.00117161	-0.383397	-1.50264	1	528	EIF4A1|SGPP1|CENPW|RSRC2|CMSS1|UCHL3|HNRNPAB|RMDN3|DDX21|ADA|CBFB|RGCC|H2AFZ|SPATA24|HMGN1|GCFC2|ICE1|NOP58|EIF5|RWDD3|SLC25A5|EVL|ELF2|MTHFD1|POLE|KPNA2|BCAS2|NAP1L1|SET|GNAI3|RFC4|MRPL1|EIF2A|RRP1B|POLD2|ARHGAP27|PRDX4|ZNF593|SSRP1|DEK|FBP1|SNRPD1|UBE2E3|HMGB1|MRPL3|SRRM1|CTBP2|PAPSS2|USP14|NXT1|ACP2|ARF6|PCNA|DCK|KNSTRN|LSM5|PRIM1|NCOA4|VBP1|BCL7C|MRPL13|ACAT2|SRSF7|ALG6|ORC6|PNN|IMPDH2|RFC1|P…
GO_GENERATION_OF_PRECURSOR_METABOLITES_AND_ENERGY	2.06554e-05	0.00117245	-0.388277	-1.51228	1	445	SLC25A33|INPP5K|PFKFB3|NDUFS6|GYG1|EIF6|NDUFA4|UQCRC1|UQCRFS1|COX7A2L|LDHA|NDUFA13|SUCLG2|COX7A2|COX8A|PGAM1|COX6C|NDUFA9|NDUFV2|NDUFA1|NOA1|SH3BGRL3|NDUFAB1|HK1|COX20|MTFR2|COX6B1|IDH3B|MDH1|PDHA1|NDUFB5|NDC1|SEC13|CEBPA|NDUFS8|ETFA|BLOC1S1|PARK7|COX7C|NDUFB9|NDUFA6|WDR93|FBP1|DDIT4|NDUFA12|GLRX2|HK3|NDUFA3|UQCRQ|IRS2|CHCHD10|NDUFS2|BID|PPIF|MTFR1L|ACADVL|CYC1|UQCRB|FASTKD3|PPP1CA|CYB561|NDUFS3|…
GO_REGULATION_OF_CELL_CYCLE_PHASE_TRANSITION	2.07239e-05	0.00117245	-0.398052	-1.54702	1	424	SKP1|NPM1|ID2|KLF4|PSME2|CDKN1C|ANAPC16|PSMG2|RPL26|HAUS3|PSMD10|CDKN1A|RGCC|DCTN3|TICRR|CEP131|MEPCE|CDKN1B|BABAM1|HAUS7|DDRGK1|PLK5|PSMB8|UBE2E1|NAE1|RBX1|TUBA1A|HSP90AA1|PSMB9|CEP63|PSME1|UBE2E2|CNOT10|SPDL1|HAUS1|ZNF830|MAD1L1|PSMC5|LCMT1|MIR10A|PSMC3|PSMC6|PSMD14|ANAPC4|PSMA4|TRIAP1|PSMD13|RPS27L|PCNA|BID|CEP250|PSMB3|MAD2L2|PSMD9|MAPRE1|PHB2|IK|CDK5RAP3|PSMD1|CUL4A|PSMC1|CETN2|NSMCE2|LSM10|…
GO_RIBONUCLEOPROTEIN_COMPLEX_BIOGENESIS	2.08039e-05	0.00117245	-0.398336	-1.54511	1	406	NPM1|NHP2|SNRPB|NSA2|DDX21|RPL26|EIF6|TICRR|GCFC2|RPL35|NOP10|RPS16|NOP58|EIF5|EXOSC9|RPS5|RPL14|RSL24D1|HSP90AA1|MRPL1|RPS23|EIF2D|EIF2A|NAF1|RPL26L1|PAK1IP1|LSM6|TSR2|SRSF10|TRMT61B|RRP1B|DROSHA|ZNF593|SNRPD3|RPS10|POP5|THUMPD1|PTGES3|PRPF39|RPS21|FRG1|DDX27|EMG1|SNRPD1|NSUN5P1|NOL8|RPS27L|EXOSC8|EIF4A3|SNRPD2|EIF3I|AATF|NMD3|MRPL10|MRPL22|C1D|MRPL11|DIMT1|KRI1|SNRPG|C1QBP|TRMT112|BCCIP|SNRPC|U…
STEIN_ESRRA_TARGETS_UP	2.09516e-05	0.00117245	-0.403563	-1.55862	1	370	ST3GAL5|VDAC2|RAP1GAP2|CTSL|PLGRKT|MRPL15|DDIT3|RNF139|CLUH|TMC6|SLC2A6|CMC2|UQCRC1|UQCRFS1|VPS9D1|MIEF1|SIK1|NDUFA9|MPC2|DECR1|DCTPP1|MAFB|HK1|RHOQ|IDH3B|ACAA1|MDH1|PDHA1|NDUFB5|PLIN3|APOO|NDUFS8|GABARAPL1|RNF4|ISCU|NFU1|IMPA1|GRPEL1|ISCA1|THAP4|GSTK1|SULT1A2|RBM7|NDUFS2|PPIF|MTX2|UQCRB|NECAB3|KIF3B|MRPL11|QARS|CKB|HIGD1A|STX18|IMMT|NDUFS3|ACADM|FH|SOD2|PDCD10|MANF|SCML1|GPI|FBXL15|TCIRG1|RGP1|S…
BLUM_RESPONSE_TO_SALIRASIB_DN	2.11788e-05	0.00117245	-0.418356	-1.60601	1	330	SGPP1|DDX39A|ID2|PFKFB3|CBFB|UBE2N|H2AFZ|CDK2AP1|LDHA|YWHAQ|NR4A2|PGAM1|CKS2|MTHFD1|RBX1|TUBA1A|POLE|KPNA2|HSP90AA1|RFC4|RBBP7|SRSF10|DUT|RFX5|GALNT1|RPA3|KIF20B|DEK|TOP2B|SNRPD1|UBE2E3|HSPB1|HMGB1|SNRPA1|SMC4|PCNA|DCK|LSM5|PRIM1|ARPP19|ZWINT|TUBB2A|HDAC1|SRSF7|FOSB|ORC6|CKB|PRPS1|VRK1|PSMC3IP|PTTG1|SRP9|SNRPF|RNASEH2A|NUP107|GMNN|RAD51AP1|HNRNPR|RRM1|HIRIP3|CDC25B|CBX1|SLC9A3R1|NASP|SRSF6|NDUFB3…
REACTOME_DNA_REPAIR	2.13251e-05	0.00117245	-0.429607	-1.64249	1	309	RBBP8|ACTB|UBE2N|KAT5|H2AFZ|UVSSA|HMGN1|HIST2H2AA3|BABAM1|CCNH|POLR2I|RBX1|POLE|KPNA2|RFC4|HIST2H2AC|ALKBH3|POLR2G|POLD2|ZNF830|DDB2|UBE2L6|MLH1|RNF4|RPA3|HIST1H2AJ|ERCC1|TERF2IP|POLR2J|WDR48|PCNA|EME1|POLE3|SUMO1|MAD2L2|REV3L|RFC1|ISG15|CUL4A|CETN2|ADPRHL2|COPS5|COPS3|HIST1H2BD|HIST2H4A|MUTYH|RAD23A|PPIE|RAD51AP1|RAD17|FANCI|CDK7|HIST1H2BE|INO80B|TIPIN|FTO|PPP4C|TDP2|ISY1|PARP2|INO80C|HIST1H2BK|…
DACOSTA_UV_RESPONSE_VIA_ERCC3_UP	2.13671e-05	0.00117245	-0.433378	-1.65508	1	304	TOB1|TEX30|CDKN1C|ADA|HAUS3|UQCRC1|RPL23|PLEKHO2|MOAP1|CLK1|PNP|GCH1|RAB8A|NCBP2|PMAIP1|ACAA1|GABARAPL1|PSMC3|RNF103|MEA1|FAM8A1|ATF3|MICB|ERCC1|ZNHIT1|NSUN5P1|TRIAP1|TMED1|ZNF330|DDT|PCNA|SULT1A2|TUBB2A|PPIF|EIF3I|DNASE2|SMPDL3A|GDI2|RNF113A|PPP1CA|CASP3|TNFSF13|HLA-A|HLA-J|PSMC3IP|ISG15|HYAL2|IRF1|PDCL|SCO2|AP2S1|CREM|RHOB|HLA-E|PNRC1|TBCC|PSMB10|PPIE|CBX4|TCIRG1|TSPYL2|GRHPR|CTSV|ITM2B|NXF1|SP…
MODULE_198	2.14245e-05	0.00117245	-0.431447	-1.64509	1	296	RBBP8|PSMD10|CDKN1A|H2AFZ|HNRNPF|POLE|SNW1|NAP1L1|NCBP2|DUSP5|RFC4|RBBP7|SRSF10|RCC1|POLD2|UBE2A|RFX5|SSRP1|PTMA|MLH1|RNF4|NME1|RPA3|ATF4|PSMC6|DEK|HMGN4|TAF7|PSMA4|SNRPD1|HMGB1|SNRPA1|PCNA|DCK|PRIM1|ZWINT|HDAC1|SRSF7|SUMO1|PNN|TGIF1|RFC1|PTTG1|SNRPC|CTCF|JUN|RAN|MPHOSPH6|ADNP2|SLU7|NUP107|PSMD2|SSB|RAD23A|SLBP|HNRNPR|CBX4|CSNK2A1|CDK7|HDAC2|CBX1|SMARCC1|PPP4C|NASP|SRSF6|RUNX3|CSTF3|HLTF|HAT1|HIS…
GO_ENERGY_DERIVATION_BY_OXIDATION_OF_ORGANIC_COMPOUNDS	2.17732e-05	0.00117245	-0.438232	-1.65442	1	253	INPP5K|NDUFS6|GYG1|NDUFA4|UQCRC1|UQCRFS1|COX7A2L|NDUFA13|SUCLG2|COX8A|COX6C|NDUFA9|NDUFV2|NDUFA1|NOA1|NDUFAB1|COX20|MTFR2|COX6B1|IDH3B|MDH1|PDHA1|NDUFB5|NDUFS8|ETFA|BLOC1S1|PARK7|COX7C|NDUFB9|NDUFA6|NDUFA12|NDUFA3|UQCRQ|IRS2|NDUFS2|BID|MTFR1L|ACADVL|CYC1|UQCRB|FASTKD3|PPP1CA|NDUFS3|ME2|FH|NDUFB11|POLG2|SLC25A22|PDHB|NDUFB10|COA6|NDUFAF2|SLC25A25|CHCHD4|ADSL|PPP1CC|SLC25A14|CBFA2T3|NDUFB3
HOLLMANN_APOPTOSIS_VIA_CD40_DN	2.17732e-05	0.00117245	-0.44019	-1.66207	1	254	DENND5A|ST3GAL5|ZBTB18|ACOT9|CHMP2B|MT1X|ANKMY2|CDKN1B|THYN1|AKIP1|PHYH|SUCLG2|OXSR1|MRPL57|BZW2|PSMB8|RPL36AL|DECR1|CXCR4|PSMB9|PYCARD|GMFG|NUDT1|PSME1|HSBP1|IFITM1|UBE2L6|CASP7|ANXA5|IFFO1|GAB2|ARMCX6|NINJ1|DECR2|SUB1|C8orf33|PARP12|PPP1CA|GSTO1|HLA-J|TMX1|HLA-E|RCN2|MYD88|ZNF274|TRIM22|CCNB1IP1|RWDD2B|CRELD2|RASGRP2|TSPO|HIST1H2BE|TIMM9|ATP6AP1|TSTA3|DNPEP|KLHL21|BAG3|PCBD1|EEF1D|RNF138|ABL1|G…
GSE28726_ACT_CD4_TCELL_VS_ACT_NKTCELL_UP	2.25142e-05	0.00117245	-0.461707	-1.70702	1	196	LPCAT1|NPM1|NHP2|NDUFS6|GGCT|BHLHE40|CDK2AP1|LDHA|TNF|C1orf216|HNRNPF|DBI|SCAMP3|DUSP5|RFC4|TMEM251|POLR2G|FABP5|TMEM243|GNG5|NME1|RPA3|HMGN4|TNFRSF1B|TRIAP1|HNRNPDL|HNRNPA3|MAPKAPK3|EIF3I|AATF|SUB1|CCL4|DIMT1|SNRPC|FH|PSMD1|RCN1|RPN2|PPID|ZNHIT3|POP4|ZBTB24|TUBA1B|AGO2|ATXN10|HYOU1|PPP1CC|HPS5|TSTA3|NKRF|TPI1|HCCS|IQCB1|TOR1B|OSGEP|URB2|RUVBL2|EIF3J|IDI1|PMPCA|GTPBP6|AMD1|SLC29A1|DLAT|S100A11|PS…
GSE22886_UNSTIM_VS_STIM_MEMORY_TCELL_DN	2.25314e-05	0.00117245	-0.462095	-1.70769	1	195	VDAC2|RABGGTB|TEX30|MAGOH|NDUFS6|TNIP2|EIF6|H2AFZ|DBF4|HNRNPF|ARPC5L|BZW2|DCTN6|PIGF|ODC1|PDHA1|NDC1|HSPE1|IMPA1|SLIRP|WARS|SNRPD1|SMC4|PRIM1|MRPL13|CYC1|SNRPG|C1QBP|HSPB11|HAX1|MRPS28|AP2S1|SNRPF|NME7|NUP107|POP4|GPI|HNRNPR|GNPAT|CDK7|PSMA7|SMCO4|CCT6A|ECHS1|COQ3|TPI1|NCAPD3|XPOT|COA4|NXT2|CTR9|EIF2B1|PSMB4|AVEN|RYBP|BUB3|SRGN|FANCL|NOP2|SLC35B1|ATIC|LSM2|DHX15|GLMN|NAT1|HSPA14|KIFC1|AMD1|CDC123
GSE36476_CTRL_VS_TSST_ACT_40H_MEMORY_CD4_TCELL_OLD_DN	2.25314e-05	0.00117245	-0.461228	-1.70449	1	195	MRPL15|CENPU|CDK2AP1|PGAM1|CKS2|MTHFD1|RBX1|KPNA2|DCTPP1|RFC4|ATOX1|NUDT1|SPDL1|HSD17B10|UBE2A|NME1|RPA3|MRPL18|WARS|CSTA|PRIM1|ZWINT|CYC1|NCAPG2|EMC9|MRPL11|CKS1B|GSTO1|IMPDH2|ME2|FH|EBNA1BP2|RNASEH2A|TYMP|PSMD2|RAD51AP1|CLIC2|FANCI|TUBA1B|ADSL|DPP3|UNG|TUBA1C|PSMG1|HMGB3|RFC5|BCL2L11|HADH|NUP37|IARS|MCM7|SNUPN|ETNK1|PSMB5|NIT2|POLA1|PPM1G|PAICS|FANCG|TBC1D8|CDK4|MCUR1|CCT3|HMMR|PCK2|RRM2|IER3|A…
GSE41867_NAIVE_VS_EFFECTOR_CD8_TCELL_UP	2.25314e-05	0.00117245	-0.460961	-1.7035	1	195	ST3GAL5|DDX39A|FAM229B|ARFGAP3|CLUH|ACOT9|SPATA24|AKIP1|SPRED3|GLO1|NFIL3|TMEM126A|MPC2|MRPS36|PRR11|CCDC173|RRP1B|TSPYL4|SEC13|PIGH|DERA|GOLT1B|DDIT4|WARS|DDX27|EIF2B3|PSMD13|SNRPA1|EDEM1|RALB|TTI2|AIMP1|MRPS10|QARS|IMMT|PSMC1|MRPS28|CKAP2L|ESF1|SSB|GPI|POLR1D|GNPAT|CCDC34|AKR1A1|THOC7|GBP4|TMEM138|IFIT1|MCEE|ANP32E|TECPR2|CDC16|ARL5A|NOB1|PECR|NGRN|G2E3|LIPT1|PHF13|LYAR|NUCKS1|PMPCA|TRAPPC6A|LG…
GSE1432_CTRL_VS_IFNG_6H_MICROGLIA_DN	2.25484e-05	0.00117245	-0.464048	-1.71421	1	194	HEG1|PSME2|DDX21|VPS9D1|RNF19B|KARS|PSMB8|GCH1|PSMB9|ACTR10|DNAJA1|IFITM1|UBE2A|NMI|CASP7|LAP3|PSMA4|WARS|AIDA|PLEK|RALB|IRF7|RNF114|DDX60|IL15|GDI2|MVP|PARP12|GSAP|RBCK1|ISG15|FUT4|IRF1|RCN1|SCO2|HLA-E|CTNNBL1|LYN|TYMP|ESF1|SSB|CSF2RB|HNRNPR|FCGR1B|POLG|SMCO4|RBMS1|APOBEC3G|VPS54|DYNLT1|RHBDF2|TRIM26|G3BP2|RFTN1|ADAR|MX1|LAMTOR3|RSAD2|PHF11|VRK2|CXCL10|SLC25A28|HLA-F|SLAMF7|ISG20|GAS8|PPA1|SP110…
GSE20754_WT_VS_TCF1_KO_MEMORY_CD8_TCELL_UP	2.25484e-05	0.00117245	-0.458593	-1.69406	1	194	CWC25|CDIP1|AMZ2|TMEM256|ZBTB21|KLF6|YPEL5|ETF1|ZBTB2|SHOC2|MOAP1|ARPC5L|BLOC1S4|CSRNP1|PDRG1|ADM|ATOX1|IER5|PPP1R15A|PIP4K2C|MARCH5|ZNF830|WDR70|PIM3|ANXA5|CHTOP|ATF3|THUMPD1|ERCC1|HNRNPDL|IRS2|ZNF330|TNFAIP3|MAFK|MAPKAPK3|FAM181A|SOWAHC|AMY2A|SAMD4A|TIMM10|CAMLG|ADPRHL2|ADNP2|ZNF622|SWAP70|ARHGEF3|PTX3|MRPL32|MAFF|PPM1B|SERTAD1|SUPT4H1|ARID5A|VPS37B|XPOT|GNA13|LAMTOR3|RPS19BP1|SLC7A5|UBE2B|BCL2…
GSE28726_NAIVE_VS_ACTIVATED_VA24NEG_NKTCELL_UP	2.25484e-05	0.00117245	-0.461966	-1.70652	1	194	EIF4A1|LPCAT1|UBE2S|UCHL3|NHP2|NDUFS6|ITPA|CDK2AP1|TBCA|PRDX1|HNRNPF|HAUS7|SLC25A5|PNP|KPNA2|DUSP5|RFC4|TMEM251|HRAS|RPA3|LSM7|WARS|EMG1|MIF|SNAPC5|CD63|CCL4|SNRPG|SLC25A16|UTP3|HAX1|PSMD1|MPHOSPH6|RPN2|QDPR|ZBTB24|CALM2|CCT6A|SS18L1|NOL7|HYOU1|ADSL|HPS5|TSTA3|PSMG1|XPOT|GOT1|UTP18|DYNLL1|UBE2V2|GNL2|HSPBP1|RSAD2|BCL10|HNRNPA0|RUVBL2|TOMM40|GTPBP6|SYNCRIP|CCL20|SNUPN|SLC29A1|ZNF267|PSMB5|PSMD7|DH…
GSE3982_MEMORY_CD4_TCELL_VS_TH2_DN	2.25484e-05	0.00117245	-0.460311	-1.7004	1	194	VDAC2|ATG101|MRPL15|GGCT|CENPU|PAPSS1|MT1H|CKS2|MTHFD1|DCTN6|DCTPP1|GARS|PFDN2|HSPE1|SSRP1|KIF20B|PSMD14|SNRPD1|ERCC1|EMC8|GPN3|RBM7|ZWINT|PPIF|ACAT2|ORC6|CKS1B|GSTO1|IMPDH2|CCT2|FH|PPCDC|RHOB|RNASEH2A|AHCY|GMNN|ESF1|RRM1|CSNK2A1|CDK7|BZW1|TIPIN|NASP|SLC25A32|ARL3|SUPT4H1|COMMD3|TPI1|CCT7|CALML4|XRCC5
GSE14000_UNSTIM_VS_16H_LPS_DC_DN	2.25553e-05	0.00117245	-0.457463	-1.6893	1	193	MT1HL1|ST3GAL5|ZFAS1|CMTR1|WHAMM|DNAAF1|MT1X|LDHA|CXorf40B|ADTRP|OSER1|RBX1|CMPK2|GCH1|PMAIP1|SAP30BP|NFKBIZ|NAMPT|PSME1|PIM3|CHST7|CASP7|USP11|MICB|TUBB3|IRF9|PI4K2B|AIDA|TUBB2A|IRF7|IL15|PARP12|STARD4|DTX3L|FUT4|MRPL32|RIPK2|GABPB1|IRF8|LY6E|RUNX3|BST2|PHLPP2|DRAM1|SAP18|TRIM26|PPP1R15B|ADAR|NXT2
GSE25123_CTRL_VS_IL4_STIM_MACROPHAGE_UP	2.25553e-05	0.00117245	-0.460506	-1.70054	1	193	MARCKSL1|SKP1|ELP6|RSRC2|RNF139|CYTIP|SPOPL|UQCRFS1|MRPL27|BRK1|PDRG1|URGCP|OAT|NUDT1|MAD1L1|HCLS1|ARHGAP27|DDOST|KIF20B|WDR83|CERK|ANXA4|SNRPD1|MED14OS|ZNHIT1|MRPL44|TIMP1|SESN2|ZNF18|DNMBP|SRSF7|APMAP|GOLGA7B|MED10|FCGR3B|COPS3|TRIM22|SAMSN1|GMNN|TMEM9B|RFXANK|CYBA|COA6|TSPYL2|LAMP1|ITGAL|CBX1|GAR1|SUPT4H1|SLC46A3|SAP18|EFHD2|MGAT1|GLRX|ZCCHC10|ABI3|MCM5|BIN3|CASP1|ZNF565|SPHK1|PDIA4|EIF2B2|S10…
GSE360_CTRL_VS_B_MALAYI_LOW_DOSE_MAC_DN	2.25553e-05	0.00117245	-0.461411	-1.70388	1	193	RABGGTB|NHP2|JOSD1|POU2F2|TBCB|HMOX1|HAUS3|KLF6|UQCRFS1|TBCA|C1orf216|CCNH|GLO1|OSER1|HAGH|UBE2A|SEC13|ZNF593|CHKB|ETFA|NDUFA6|KDM5D|ZNHIT1|ABCF1|RNF13|EXOSC8|NCOA4|DAP|CYC1|SLC35A1|HLA-J|SRP9|SARS|KATNA1|GPATCH8|RNPEP|HSPA6|ADSL|SH3BP5|BECN1|DUSP2|NDUFB3|UBN1|WSB2|XPOT|GOT1
GSE43700_UNTREATED_VS_IL10_TREATED_PBMC_DN	2.25553e-05	0.00117245	-0.457109	-1.688	1	193	DENND5A|BTK|NDUFS6|PSMG2|ATP6V0B|DCTN3|PHYH|MT1E|FAM32A|NFIL3|NDUFA9|NDUFV2|SH2B3|NTPCR|FABP5|DUT|RPS10|PARK7|DDIT4|MED27|PTGER4|GPN3|MAP3K8|ZWINT|ISCA2|GSS|CCL4|SNTA1|G0S2|PTTG1|IRF1|RAN|ZNHIT3|MYD88|ARHGEF25|SLBP|MAFF|IRF8|IFIT3|COQ3|SLC1A4|CAP1|NOC4L|TPI1|TSPO2|ENSA|CDK5
HALLMARK_P53_PATHWAY	2.25553e-05	0.00117245	-0.45932	-1.69616	1	193	DDIT3|TOB1|KLF4|ADA|HMOX1|UPP1|CDKN1A|MXD4|NUDT15|DNTTIP2|RNF19B|CYFIP2|RPL36|IER5|PPP1R15A|SESN1|CEBPA|DDB2|HRAS|ISCU|ATF3|TPRKB|DDIT4|TRIAP1|NOL8|RPS27L|MAPKAPK3|NINJ1|WWP1|PCNA|MKNK2|RALGDS|ANKRA2|CDKN2AIP|CGRRF1|JUN|LRMP|SLC3A2|TSPYL2|PMM1|FBXW7|SFN|FAM162A|DRAM1|RHBDF2|LDHB|VAMP8|PLK2|PIDD1|ERCC5|CD81|SERTAD3|XPC|TAX1BP3|FOS|RAD9A|CASP1|HINT1|AEN|CLCA2|TXNIP|FOXO3|SPHK1
GSE12392_CD8A_POS_VS_NEG_SPLEEN_IFNB_KO_DC_DN	2.25706e-05	0.00117245	-0.462205	-1.706	1	192	TOB1|KLF4|ADA|CYTIP|KLF6|RASSF5|SH2D1B|SUCLG2|DECR1|MAFB|CHTF8|ICAM2|PTS|PFDN2|ZFP36|CHMP1B|DDOST|GALNT1|RNF103|SMARCD2|NDFIP1|CPQ|PCNA|RALB|PRIM1|SRSF7|FOSB|NT5C3B|VRK1|G0S2|IER2|MAPRE1|JUN|RAB3IL1|RPN2|VPS29|SH3GL1|RRAGA|CEBPZ|RRM1|FHDC1|PPP1R21|KLF2|CCRL2|SLC9A3R1|SRSF6|SVIL|ITLN1|NAPSA|RPL3|SCOC|CDIPT|MLLT3|ACAA2|TIMELESS|SRSF5|DTD1|GGCX
GSE39110_UNTREATED_VS_IL2_TREATED_CD8_TCELL_DAY3_POST_IMMUNIZATION_DN	2.26009e-05	0.00117245	-0.460639	-1.6991	1	191	SNRNP25|KDM2B|SOD1|HMOX1|CBFB|CDKN1A|CMC2|RPP25L|CDK2AP1|UBR7|KLHDC2|POLE|HMCES|PYCARD|ADAP1|GARS|RCC1|MTCH1|HMGN3|CASP7|KIF20B|PSMD14|LRR1|PMVK|TUBB3|SEMA4C|ANXA7|PSMD13|POC1A|PCNA|KNSTRN|FMR1|DAP|ERMN|ORC6|LGALS1|FUT4|LCLAT1|CKAP2L|RAD51AP1|KIAA1522|UBL4A|TUFT1|FKBP2|TPI1|SPRED1|CD81|HMGB3|GLRX|SH3RF1|SRGN|RTCA|HIF1A|G2E3|CENPN|CIT|LSM2|BUB1|UBR5|ICA1|SLC25A20|KLC3
GSE5542_UNTREATED_VS_IFNA_AND_IFNG_TREATED_EPITHELIAL_CELLS_24H_UP	2.26009e-05	0.00117245	-0.459765	-1.69587	1	191	MPEG1|UBE2S|TMEM241|SUCO|VOPP1|NSA2|NDUFS6|PBDC1|TICRR|DBF4|GLOD4|CDK2AP1|KAT7|MRPL27|C2CD5|TRMT10C|ACAA1|POLD2|RTCB|UQCRQ|PSMD13|QARS|PNN|IMMT|PHB2|MPHOSPH6|COPS5|NME7|MRPL48|FEM1C|PPM1B|BSCL2|SWI5|SNX9|CCT6A|ELOF1|RIOK1|GALE|RECQL|RIC8A|CEP164|DHRS1|CCDC47|XPOT|WDR81|IFT57|PFDN4|PECR|BFAR|TRAK1|OXSM|NAT8L|CAMKK1|TXNIP|FAM122B|CDC123|TNFAIP6|DIAPH3|ESD|RBPJ|FRA10AC1|FKBPL|COPZ1|KLF9|MLKL|DANCR|R…
GSE17721_POLYIC_VS_CPG_8H_BMDC_DN	2.26257e-05	0.00117245	-0.463928	-1.70968	1	189	SUCO|PLGRKT|OARD1|ADA|PBDC1|SMAP1|ABRACL|PDZD11|MRPL57|CKS2|RBMX|NCBP2|OAT|IER5|COX6B1|TSR2|MYLIP|FBXO33|UBE2A|ARPC1A|CEBPA|DIABLO|TPRKB|HNRNPDL|SNRPA1|OSBPL2|EMC4|SNRPD2|TUBB2A|SPCS1|PPIF|PEX7|CKS1B|TRMT112|POGLUT1|RCN1|PSMC1|MRPS28|COPS3|LSM10|ZNF274|DNAJA3|ITGAL|CCDC117|PIBF1|SRSF6|FAM162A|GHITM|ARPC4|UTP18|RGS19|CENPB|PRR13|GMPR2|IMP3|STARD7|EIF4E|ARL1|DHRS7B
GSE22886_NEUTROPHIL_VS_DC_DN	2.2647e-05	0.00117245	-0.467297	-1.72071	1	187	VDAC2|MRPL15|ATRAID|PSMG2|CBFB|GPR137B|MRPS35|CXorf40A|YIF1A|AKIP1|PRDX1|SUCLG2|GLO1|EVL|NDUFV2|RBX1|ATP13A1|NDUFAB1|RBBP7|SLC9A6|CEBPA|HMGN3|HSPE1|SSR4|SNRPD3|ANXA5|TMEM243|PSMD14|MRPL40|ARMC1|PAIP1|TMX2|AIMP1|SRSF7|CYC1|TGIF1|MAP2K1|UTP3|KTN1|RAN|PSMD1|VTI1B|PFDN1|IARS2|POP4|CSNK2A1|FBXO21|ECHS1|GCLC|ATXN10|NOL7|IMP4|COMMD3|CACYBP|CCDC47|UTP18|HCCS|UBE2V2|CD81|GNL2|HLA-DMA|AIFM1|MRPS7|TMEM147|T…
GSE45739_NRAS_KO_VS_WT_UNSTIM_CD4_TCELL_UP	2.2647e-05	0.00117245	-0.466324	-1.71713	1	187	SNHG17|DDX39A|ATG101|COPRS|BATF3|AUNIP|PFKFB3|GGCT|KLF6|HNRNPF|SIK1|BLOC1S4|PNP|SH2B3|ICAM2|PITPNB|NFKBIZ|DNAJA1|GOLPH3|NME1|ENOPH1|MAPKAPK3|NMD3|SRSF7|DIMT1|BCCIP|UTP3|SDF4|DRG1|RAP1B|SAMSN1|GALNT18|MB21D2|DDX47|DNAJA3|TOMM5|NDUFAF2|YWHAG|KLF2|GAR1|TIPIN|C6orf58|DUSP2|KLHL21|IL10RA|UTP18|USP1|CNBP|IMP3|E2F6|ZMPSTE24|MYO19|MTRR|CD3EAP
GSE26351_UNSTIM_VS_BMP_PATHWAY_STIM_HEMATOPOIETIC_PROGENITORS_UP	2.26613e-05	0.00117245	-0.463992	-1.70766	1	186	ARL4A|SNRNP25|DEDD2|NPM1|NHP2|MICU2|NOP10|MICAL1|COX8A|CKS2|NDUFA1|SLC52A3|RFC4|NAA38|ZNF593|NDUFA6|RTCB|SNRPD1|SEC61G|NXT1|DCK|LSM5|HDAC1|MRPL22|GDI2|PITPNM1|RBCK1|HSPB11|CRY1|CETN2|COPS5|MYRFL|ARHGEF3|PIH1D1|PPIG|MPPE1|GPI|PSMA7|TNFAIP8L1|DYNLT1|MRPL33|DUSP2|CBFA2T3|CNIH4|RPP21|PIGY|PSMA1|ALDH9A1|CHCHD1|TIMELESS|USP1|PSMB4|TOMM22|C1orf54|MRPL52
GSE17974_0.5H_VS_72H_UNTREATED_IN_VITRO_CD4_TCELL_DN	2.26799e-05	0.00117245	-0.465004	-1.71043	1	185	SASH3|PHF19|RBBP8|NOP10|GLO1|CKS2|PSMB8|SCAMP3|RAB24|STARD3NL|MDH1|PDHA1|PRDX4|MLH1|SNRPD3|TUBB3|GPN3|MKNK2|PPIH|VBP1|MTX2|ORC6|MAD2L2|C1QBP|PPIL3|PSMC3IP|MRPL43|RAN|CHMP5|GMNN|ING2|RNPEP|COA6|CCDC34|SIVA1|CORO1B|BLVRA|CEP78|LINC01128|PPP1CC|UNG|STAP2|TFB1M|MCEE|MICA|DYNLL1|CPSF3|DTD1|BUB3|SLC35A5|MRPL52|RASSF1|RFC5|PAXIP1|ARL6IP6|NAT10
GSE20198_UNTREATED_VS_IFNA_TREATED_ACT_CD4_TCELL_DN	2.26799e-05	0.00117245	-0.461827	-1.69874	1	185	ARL4A|CMSS1|WDYHV1|TCTA|TMEM222|ACKR3|ELF2|ZBTB8OS|COA5|OAT|PSMB9|PYCARD|GPR183|MRPL1|POLR2G|DNAJA1|CXorf38|RNF4|SAAL1|MAFK|RNF135|NUDT2|MRPL10|TIMM10|MRPL11|UTP3|C9orf64|COPS5|WDR55|PSMB10|MAK16|TIMM21|CYP51A1|ST13|HSPBAP1|RIOK1|MRPL33|SLC1A4|ACKR4|COMMD2|NEDD8|RCC2|TPI1|HK2|EIF2B1|UBA5|NELFB|SECISBP2|MIS12|DCTD|CSRP1|LYAR|CHKA|EIF3J|MFSD1|GMEB2|DARS|MRPL16|TXNIP|C19orf53|SLC20A1|GOLGA7|CCDC51|N…
GSE22886_NAIVE_VS_IGM_MEMORY_BCELL_DN	2.26799e-05	0.00117245	-0.462995	-1.70304	1	185	ST3GAL5|SGPP1|VOPP1|CLUH|SCRN1|BHLHE40|PAPSS1|CRIP1|AP3S1|KLF10|KPNA2|DECR1|PYCARD|GPR183|TPD52L2|SLC7A7|HSD17B10|FABP5|SPAG7|TNFRSF1B|MRPL40|TMED1|SND1|GAB2|PLEK|GBAP1|RALGDS|PPIF|MVP|LGALS1|LY96|FH|TYMP|EVI2A|SAMSN1|IFI6|EHD1|AMPD2|HSPA6|MARCKS|PXDC1|DUSP2|CBFA2T3|TPI1|LDHB|THAP11|IL10RA|HCCS|ING1|CUTA|ALDOA|DDAH2|MCM5|SLC15A3|MNDA|ACP5|DNAJC7|PPA1|PRPF19|DCPS|CTSH|PBXIP1|CSGALNACT1|TOR3A|CCNG1…
GSE22432_MULTIPOTENT_VS_COMMON_DC_PROGENITOR_UP	2.26981e-05	0.00117245	-0.471422	-1.73312	1	184	PRADC1|KDM2B|MRPL15|NHP2|NDUFS6|MXD4|H2AFZ|NDUFA13|DPY30|NOP10|FYTTD1|PHTF2|SET|SDR39U1|DCTPP1|GNAI3|NAA38|GARS|RCC1|NFU1|KIF20B|POP5|EMG1|PRIM1|EIF3I|MTX2|C1D|TIMM10|IMMT|PHF10|PSMD1|JAGN1|PPCS|PYCR2|LCLAT1|MANF|RAD51AP1|CEBPZ|NDUFB10|RAD17|GNPAT|NDUFAF2|RP9|C2orf76|RCC2|TFB1M|CCDC47|WDR61|PIGY|PSMA1|HCCS|EIF2B1|DHX29|BUB3|ZMPSTE24|MPHOSPH10|ZCCHC10|RBM28|MANBA|LIPT1|TYSND1|MRPS9|GAS8
GSE10325_LUPUS_BCELL_VS_LUPUS_MYELOID_UP	2.27159e-05	0.00117245	-0.46729	-1.717	1	183	NPM1|SOD1|HMGN1|RPL35|SETBP1|ARPC5L|RANGRF|RPS5|MAGED1|UXT|HMCES|ODC1|DCTPP1|RFC4|RBBP7|PTMA|TMEM243|ISCU|CD69|KIF20B|ARPP19|SNRPD2|PRPS1|SLC25A38|TRMT112|RCN2|GTF3A|CCNB1IP1|ATF7IP2|PJA1|CDC25B|RPL10A|ACYP1|NKRF|PHLPP2|NOL11|LDHB|CUTA|DPH5|LIG1|AKR1B1|SS18L2|PWP1|ATIC|PEBP1|ZBTB25|LSM2|HINT1|NUCKS1|PARP1|IARS|MCM7|SMYD3|CD79B|PRKD2|NIT2|FBL
GSE2770_TGFB_AND_IL4_ACT_VS_ACT_CD4_TCELL_2H_DN	2.27159e-05	0.00117245	-0.471951	-1.73412	1	183	CMTR1|CDKN1C|IFITM3|SNW1|KHNYN|GCH1|RAB8A|DUSP5|SAP30BP|IFITM1|DRAP1|ARHGAP27|UBE2L6|NMI|GNG5|USP11|MICB|LAP3|IRF9|PTGER4|OSBPL2|GSTK1|RBM7|TM2D3|TUBB2A|TRIP4|IRF7|DDX60|GTF2B|EPSTI1|PARP12|C19orf25|SH3GLB1|DTX3L|ISG15|NT5C3A|CHMP5|C19orf66|ARHGEF3|MYD88|C21orf91|LGALS9|WDFY1|IRF8|BLVRA|LY6E|TMEM60|B3GNT2|DYNLT1|BST2|FBXO6|TRIM26|ZBTB43|TIPARP|TOR1B|IFIT2|PHF11|ZCCHC2|OASL|IFI35|VRK2|CXCL10|MNDA|…
GSE29617_CTRL_VS_TIV_FLU_VACCINE_PBMC_2008_DN	2.27159e-05	0.00117245	-0.466246	-1.71316	1	183	NAA20|DPY30|PRDX1|RPS16|OSTC|MRPL24|FAM192A|DECR1|ZBTB8OS|NDUFAB1|PITPNB|HCST|PRDX4|POU5F1B|TSNAX|MEA1|RPA3|MRPL18|PSMD14|C1QB|TTF1|PSMA4|OMA1|ARMC1|ATP1A1-AS1|UQCRQ|RPS27L|AIDA|TRAPPC12|PCNA|DCK|PRIM1|ZWINT|SPCS1|VBP1|LINC01304|ACADM|CCT2|FH|HAX1|DRG1|PSMD1|MTIF2|PPID|TRAPPC8|SSB|NDUFB10|GNPAT|HDAC2|PPP1R21|FKBP2|GOLGA5|SCOC|MITD1|DYNLL1|CCT7|XRCC5|SLC26A2|LRIF1|BFAR
GSE3982_NEUTROPHIL_VS_BASOPHIL_DN	2.27159e-05	0.00117245	-0.46496	-1.70844	1	183	SGPP1|FIBP|BTK|SOD1|GGCT|BHLHE40|THYN1|GPN1|SNRNP27|PNP|PEF1|NDUFAB1|RFC4|POLR2G|TRMT61B|SRP19|RPL4|NFU1|PTGES3|FBP1|DUSP12|UBA3|AGA|SMC4|GPN3|ZDHHC7|AIMP1|OTUD3|C1QBP|CD40LG|PBX3|PSMD1|RPN2|SNRPF|GTF3A|ARHGEF3|CTNNBL1|SSB|POLR1D|RAD17|POLG|FBXO21|FTO|SRSF6|GCLC|ADSL|EEF1A1|DPP3|DPYSL2|TTC31|MAP3K4|THAP11|DYNLL1|UBB|CLIP4|ARL1|UAP1|PNPO|NDUFA5|HINT1|RPL13A|NUP37|IARS|PRPF19|ADD3|SLC10A3|MTRF1|EXO…
GSE11864_UNTREATED_VS_CSF1_IFNG_IN_MAC_UP	2.27337e-05	0.00117245	-0.470083	-1.72643	1	182	JOSD1|GID8|RNF139|WDR45B|ZC3H7A|UVSSA|RPL23|CDK2AP1|HMGXB4|DNTTIP2|TPT1P8|TMEM63C|FBXW4|RPL22|ELF2|PET117|TSPYL4|CHMP1B|IKZF5|C1orf52|P2RX1|HNRNPDL|GAB2|ZDHHC7|ORMDL1|RNF135|MAPKAPK3|WASF2|SESN2|QARS|NRIP3|PHF10|SH2B2|SMAD7|FGR|UBL3|RAP1B|EPB41L4A-AS1|CRYL1|SERTAD2|RIPK2|EVI2B|MAFF|SLC9A3R1|TIMM9|HHEX|SAT2|FAM161B|SVIL|RUNX3|STK19|ZNF281|PROX1-AS1|CLASRP|LYPLA1|ZBTB43|DPH5|XRCC5|GLTP|NET1|SLC25A36
GSE17974_0H_VS_24H_IN_VITRO_ACT_CD4_TCELL_UP	2.27337e-05	0.00117245	-0.468786	-1.72167	1	182	TCF7L2|C6orf226|RAP1GAP2|TOB1|WHAMM|KLF4|UPP1|ADPRM|MAPKAPK5-AS1|DPEP2|ZFAND2A|YPEL5|VPS9D1|MICAL1|NR4A2|OSER1|CLK1|MORC2-AS1|SIK1|IFT20|GPR65|MYLIP|HCST|SGK1|FAM8A1|ATG14|IRS2|SLC26A11|TNFAIP3|WASF2|ARRDC2|CNBD2|ASH1L-AS1|TGIF1|LPAR2|ZNF34|JMY|MAFF|SKIL|RASGRP2|KLF2|LINC00173|ZNF211|CFP|BIN2|BAG3
GSE17974_0H_VS_6H_IN_VITRO_ACT_CD4_TCELL_UP	2.27337e-05	0.00117245	-0.476259	-1.74911	1	182	ST3GAL5|RAP1GAP2|IRF2BPL|TOB1|KLF4|DPEP2|TP53INP2|CMC4|DCTN3|PDCD4-AS1|PTP4A1|VPS9D1|SUCLG2|MORC2-AS1|SYTL1|ADM|LYRM9|ABHD3|MYLIP|TSPYL4|FBXO33|MYO1G|H1FX|FAM8A1|ZBED6CL|DDIT4|IRS2|ASH1L-AS1|C16orf54|G0S2|ZNF34|CCDC69|JUN|MAN2B2|ZBTB4|ING2|SNN|TTC32|UTRN|MAFF|SKIL|CORO1B|LINC00173|BIN2|BAG3|IL10RA|MLLT11|TBC1D5|NET1|MT2A|ARRDC3|RNF10|ZFAND1
GSE9988_LPS_VS_LPS_AND_ANTI_TREM1_MONOCYTE_DN	2.27337e-05	0.00117245	-0.475534	-1.74645	1	182	CTSL|CD68|FNIP2|COPRS|DDIT3|UPP1|ZBTB21|HES4|BHLHE40|ZBTB2|UBR7|MOAP1|RABGEF1|NR4A2|DCSTAMP|CKS2|TMEM38B|TMEM251|SGK1|ATF3|ZNF674-AS1|CEBPB|FAM83G|THAP4|MAFK|SOWAHC|NRIP3|STARD8|CRY1|RHOB|RB1CC1|SERTAD2|SLC3A2|BANP|SNX9|NRARP|LINC-PINT|SH3BP5|KLHL21|BAG3|VPS37B|SH3D21|GNA13|ZBTB43|DPH5|NEU1|CRTAM|PLEKHO1|MRGBP|LONP1|NRROS|PHF13|SMIM13|GLA|RRAGD
GSE17974_0H_VS_48H_IN_VITRO_ACT_CD4_TCELL_UP	2.27521e-05	0.00117245	-0.476085	-1.74744	1	181	KANSL2|ST3GAL5|RAP1GAP2|VCPKMT|WHAMM|RNF139|ATXN1L|DPEP2|PDCD4-AS1|YPEL5|PTP4A1|VPS9D1|DNAJB1|NR4A2|FYTTD1|MORC2-AS1|IFT20|LYRM9|NFKBIZ|TSPYL4|FBXO33|SGK1|CD69|FAM8A1|OTUD1|ATG14|IRS2|SLC26A11|PAIP1|PLEK|MARCH2|GSAP|G0S2|LYZ|PDCL|MAN2B2|JMY|UBL3|SNN|EVI2B|SKIL|SPTY2D1|DPEP1|RASGRP2|KLF2|YOD1|RNF11|BIN2|STK19
GSE17974_CTRL_VS_ACT_IL4_AND_ANTI_IL12_72H_CD4_TCELL_UP	2.27907e-05	0.00117245	-0.472363	-1.73206	1	179	TCF7L2|RAP1GAP2|C9orf78|HEG1|SLC25A33|TOB1|WHAMM|RNF139|KLF4|DPEP2|TNIP2|ZFAND2A|PTP4A1|VPS9D1|FIS1|NR4A2|FYTTD1|MORC2-AS1|CD83|NFKBIZ|FBXO33|RAPGEF1|SGK1|CD69|ZBED6CL|ATG14|STRIP1|IRS2|SLC26A11|PAIP1|PLEK|MARCH2|GSAP|G0S2|TOE1|DTX3L|JUN|MAN2B2|JMY|TRANK1|SNN|TMEM9B|MAFF|SKIL|KLF2|SLC12A7|RIOK1|GBP4|CTSO|NR1D2|INO80|LMF2|LCOR
GSE25088_CTRL_VS_IL4_AND_ROSIGLITAZONE_STIM_STAT6_KO_MACROPHAGE_DN	2.27907e-05	0.00117245	-0.474487	-1.73984	1	179	AMZ2P1|VOPP1|LINC01121|MICU2|MAP7D1|HNRNPF|EIF5|RANGRF|FAM192A|CCDC59|KPNA2|GCH1|RAB8A|HSP90AA1|IER5|TSR2|SPDL1|LSMEM1|THEMIS2|ISCU|MRPL18|EMG1|PCBP1|FMR1|RNF114|IL15|EPSTI1|PARP12|TBPL1|MYLK-AS1|NOTUM|ADPRHL2|PPID|HLA-E|ADNP2|TYMP|BANP|RET|FAM199X|HIST1H2BE|C22orf15|MRPS18C|ZSCAN16|SUPT4H1|BST2|KIAA0556|CCDC137|MX1|GGCX|BTN3A2|MYO19|TOR1B|ORC3|RBM28|FANCL|SLAMF7|ISG20
GSE7509_UNSTIM_VS_FCGRIIB_STIM_MONOCYTE_UP	2.28791e-05	0.00117354	-0.478463	-1.75017	1	174	EIF4A1|SKP1|CTSL|MRPL15|CXorf40A|CDK2AP1|ABRACL|RWDD4|RRAS|HAUS7|KARS|NDUFA9|UXT|HAGH|EIF2A|SEC11A|AIP|ACTR10|HSD17B10|UBE2A|SSRP1|CD69|MRPS33|GDE1|TIMP1|GABARAPL2|GDI2|TRMT112|SNRPC|MAP2K1|KIAA1143|COPS5|PSMB10|POLR1D|NDUFB10|CALM2|TSPO|PIGP|CHCHD4|GHITM|PGAP2|INO80C|WDR61|CCT7|CNBP|LAMTOR3|TOMM22|EIF3D|MRPL52|ATP6V1E1|CIB1|RABAC1|ISG20|SUMO2|DARS|CASP6|GLA|BAG1|ACOT13
YAO_TEMPORAL_RESPONSE_TO_PROGESTERONE_CLUSTER_17	2.29158e-05	0.00117354	-0.480273	-1.75501	1	172	MARCKSL1|UBE2S|ACTB|NDUFS6|SERF2|CCDC12|SMAP1|ABRACL|STUB1|MRPL21|EVL|NDUFV2|NAP1L1|SET|NDUFAB1|DRAP1|DDOST|NDUFB9|MRPL18|PSMD14|SLIRP|LSM7|LAMTOR1|GRPEL1|ERP29|UQCRQ|PSMD13|DDT|EIF4A3|C8orf82|CKB|CKS1B|IMPDH2|NDUFS3|KRT10|PHB2|MTIF2|RPN2|COPS5|PUF60|ERH|PTDSS1|UBL4A|PSMA7|FAM162A|ADSL|DPP3|ARL3|LIAS|LYPLA1|PSMG1|ALDH9A1|CENPB|XRCC5|USP1|STARD7|COQ7|MRPS7|NAA10|ARF4|IFI35|TRAM1
MORF_CTBP1	2.3055e-05	0.00117612	-0.476332	-1.73293	1	164	VDAC2|HNRNPAB|HADHB|HNRNPK|UQCRFS1|HMGN1|SRP14|AP3S1|CSK|GPN1|YWHAQ|MRPL9|KARS|POLR2I|SET|HSP90AA1|COX6B1|IDH3B|ACAA1|MDH1|ADD1|PARK7|COX7C|DEK|PSMA4|ANP32B|CTDNEP1|HDAC1|CYC1|UQCRB|GDI2|SUMO1|SNX3|PPP1CA|NDUFS3|SF3B2|CCT2|RAN|DRG1|SRP9|COPS5|RAD23A|PUF60|CALM2|GNB2|CAP1|SNRPE|LYPLA1|DYNLL1|PIN1|CCT7|XRCC5|CNBP|UBA2|STARD7
GSE6269_FLU_VS_STREP_PNEUMO_INF_PBMC_UP	2.30704e-05	0.00117612	-0.473745	-1.72268	1	163	ST3GAL5|HEG1|CMTR1|OARD1|PSME2|ADA|IFITM3|HMGXB3|COX8A|CKS2|GCH1|PSMB9|SPDL1|IFITM1|UBE2L6|NMI|PTMA|IRF9|IRF7|DDX60|PARP12|DDX24|HLA-A|ISG15|CHMP5|C19orf66|PPID|TRANK1|HLA-E|TRIM22|TYMP|PPIG|ESF1|IFI6|GPATCH8|NXF1|LY6E|IFIT3|PARP2|PRR5|IFIT1|ABL1|ADAR|MX1|BRD2|USP1|RSAD2|PHF11|OASL|IFI35|FANCL|SON|PDHX|HLA-F|CEP290|MAP4|HERC5|NFATC2IP|SP110|LGALS3BP|SYNCRIP
PUJANA_XPRSS_INT_NETWORK	2.31382e-05	0.00117692	-0.498148	-1.80805	1	160	DDX39A|UBE2S|SNRPB|RBBP8|CENPC|HMGN1|TBCA|RPIA|NAE1|POLE|RFC4|IDH3B|SRSF10|DUT|KIF20B|DEK|HMGN4|FRG1|SNRPA1|EXOSC8|ZNF330|SMC4|PCNA|ZWINT|AATF|PRPS1|PNN|CTCF|COPS3|ZNHIT3|USP49|KATNA1|RAD51AP1|RRM1|CSNK2A1|FANCI|CEP57|RECQL|NASP|PPP1CC|CPSF4|ACYP1|UNG|ANP32E|PSIP1|RAD21|TIMELESS|USP1|BUB3
REACTOME_S_PHASE	2.32126e-05	0.00117805	-0.504989	-1.82839	1	156	SKP1|PSME2|ANAPC16|PSMD10|CDKN1A|CDKN1B|CCNH|PSMB8|UBE2E1|RBX1|POLE|PSMB9|RFC4|PSME1|POLD2|PSMC5|PSMC3|RPA3|PSMC6|PSMD14|ANAPC4|PSMA4|PSMD13|PCNA|PRIM1|POLE3|ORC6|PSMB3|CKS1B|PSMD9|RFC1|PSMD1|PSMC1|PSMB10|PSMD2|CDK7|CDC25B|PSMA7|STAG2|PSMC4|PSMA1|RAD21|PSMA8|UBB|CDC16|PSMB4|LIG1|RFC5|ORC3|CDC26|MNAT1|MCM5
REACTOME_REGULATION_OF_EXPRESSION_OF_SLITS_AND_ROBOS	2.34118e-05	0.00118151	-0.526942	-1.89806	1	149	RPS25|FAU|MAGOH|PSME2|RPS18|RPL26|PSMD10|ETF1|RPL23|RPL35|RPL22L1|RPS16|RPL22|RPS5|RPL14|PSMB8|RBX1|RPL36AL|NCBP2|RPL36|PSMB9|RPS4Y1|RPS23|RPL26L1|PSME1|PSMC5|RPS10|RPL4|PSMC3|PSMC6|PSMD14|RPS21|PSMA4|PSMD13|RPS27L|EIF4A3|RPL31|RPS13|PSMB3|PSMD9|PSMD1|PSMC1|RPS3|RPS4X|UPF2|PSMB10|PSMD2|PSMA7|RPL10A|RPL3|PSMC4|PSMA1|PSMA8|RPL7A|UBB|RPL27A|RBM8A|PSMB4
SOTIRIOU_BREAST_CANCER_GRADE_1_VS_3_UP	2.34118e-05	0.00118151	-0.496212	-1.78737	1	149	DDX39A|UBE2S|MRPL15|UBE2N|H2AFZ|CMC2|CENPU|SLC52A2|CKS2|TUBA1A|KPNA2|HMCES|RFC4|NUDT1|NME1|MIS18A|MRPS17|ZWINT|LAGE3|NCAPG2|TIMM10|SNRPG|VRK1|PTTG1|SNRPC|SNRPF|RNASEH2A|TUBA1B|PSMA7|TUBA1C|XPOT|HCCS|TIMELESS|HMGB3|SLC7A5|CENPN|BUB1|PARPBP|CDK1|CENPE|KIFC1|ORMDL2|EZH2|CDKN3|HMMR|RRM2|POLQ|FEN1|SPAG5|NCAPH|BIRC5|CDCA8|STIL|NDC80|EXO1|DSCC1|POLR2K|PKMYT1|KIF18B|FOXM1|H2AFV
HALLMARK_DNA_REPAIR	2.34786e-05	0.00118151	-0.515082	-1.85132	1	146	ADA|ITPA|POLR2I|PNP|RBX1|MPC2|CMPK2|NCBP2|RFC4|TSG101|POLR2G|DUT|NELFCD|HCLS1|DDB2|ALYREF|SSRP1|NME1|RPA3|USP11|MRPL40|ERCC1|POLR2J|SNAPC5|PCNA|PRIM1|ZWINT|VPS28|GTF2B|IMPDH2|NUDT9|REV3L|POLR3GL|CETN2|BCAP31|NT5C3A|POLR1D|SUPT5H|ADRM1|SRSF6|NT5C|SUPT4H1|CSTF3|GTF2H3|VPS37B|POLR2A|TAF6|ERCC5|GMPR2|NELFB|LIG1|XPC|TARBP2|RFC5|POLR2E|NME3|BRF2|CLP1|ERCC2|POLD4|RNMT|RAE1|POLR1C|POLA1|SF3A3|GPX4|ADCY6|…
MORF_RFC4	2.35727e-05	0.00118151	-0.517276	-1.85416	1	142	DDX39A|VDAC2|UBE2S|HNRNPAB|H2AFZ|PMEL|GPN1|ICE1|NAE1|ZPR1|SET|NCBP2|RFC4|GARS|DUT|HSPE1|SSRP1|DEK|PTGES3|ABCF1|SRRM1|ZWINT|EIF3I|MTX2|IMMT|FH|PDHB|IFRD1|SSB|RAD23A|CEBPZ|SLBP|HNRNPR|RRM1|HDAC2|NASP|ATXN10|PPP1CC|NDUFB3|HAT1|SSBP1|UNG|LYPLA1|XPOT|HCCS|USP1|AKR7A2|BUB3|RUVBL2|DNAJC11|HADH|LSM2|BUB1
PUIFFE_INVASION_INHIBITED_BY_ASCITES_DN	2.35821e-05	0.00118151	-0.544769	-1.95186	1	141	RABGGTB|ID2|TEX30|MOB4|CHMP2B|KLF6|CCNH|NAE1|DCTN6|BCAS2|NAP1L1|GCH1|EEF1E1|RAP2C|BTBD1|HNRNPDL|CTBP2|IRF9|EXOSC8|ZNF330|CXCL8|PLEKHF2|AIMP1|UQCRB|PNN|SH3GLB1|EPB41L2|CGRRF1|FUT4|CETN2|MTIF2|HEY1|AK6|TCEAL4|PDCD10|ESF1|CEBPZ|CDK7|TP53BP2|HAT1|TP53I3|NOL11|VAMP7|MOSPD1|UBE2V2|LAMTOR3|RYBP|THOC1|PRPF18|ZCCHC10
GO_STRUCTURAL_CONSTITUENT_OF_RIBOSOME	2.35946e-05	0.00118151	-0.547876	-1.96198	1	140	MRPL15|RPS18|RPL26|MRPS35|RPL23|RPL35|MRPL27|MRPL49|RPL22L1|RPS16|MRPL9|MRPL21|MRPL57|SRBD1|RPL22|RPS5|MRPL24|RPL14|RPL36AL|MRPL54|RSL24D1|MRPS36|RPL36|RPS4Y1|MRPL1|RPS23|RPL26L1|RPS10|RPL4|MRPL18|MRPS33|RPS21|MRPL3|RPS27L|MRPS17|MRPL13|MRPL10|MRPL22|MRPL11|RPL31|RPS13|MRPL43|RPS3|LZTS1-AS1|MRPS21|RPS4X|MRPL32
GARGALOVIC_RESPONSE_TO_OXIDIZED_PHOSPHOLIPIDS_BLUE_UP	2.38481e-05	0.00119156	-0.529225	-1.87988	1	130	UBALD2|CWC25|DEDD2|DDIT3|ZBTB21|ZFAND2A|MAP1LC3B|DNAJB1|EIF5|OSER1|NFIL3|PNP|AHSA1|PMAIP1|KBTBD8|DNAJA1|PNPLA8|ATF3|MAFK|CXCL8|SOWAHC|PLAUR|SESN2|CASP3|CREM|IFRD1|SAMSN1|SLC3A2|DNAJB9|BANP|SERTAD1|AGO2|HSPA6|PXDC1|KLHL21|PHF1|BAG3|AMMECR1L|GNA13|ZBTB43|E2F6|RYBP
DANG_MYC_TARGETS_UP	2.4108e-05	0.00120189	-0.527869	-1.85955	1	121	EIF4A1|NPM1|ID2|SNRPB|RPL26|H2AFZ|LDHA|DPY30|RPS16|DBI|CKS2|RPL22|RPS5|MTHFD1|NAP1L1|UXT|ODC1|RCC1|POLD2|HSPE1|PTMA|SNRPD3|NME1|IRF9|EXOSC8|PCNA|SRSF7|RPS13|PPID|LTA4H|CEBPZ
KAN_RESPONSE_TO_ARSENIC_TRIOXIDE	2.41978e-05	0.00120271	-0.538064	-1.88965	1	118	ID2|DDIT3|INSIG1|HMOX1|MT1X|MAP1LC3B|MT1H|MT1E|NAP1L1|ADM|PPP1R15A|GPR65|GABARAPL1|ATF3|ARL4C|DDIT4|CXCL8|CLEC2B|JUN|HEY1|C6orf15|HSPA6|BOP1|FAM162A|MT1G|PLK2|GLRX|CCPG1|MT2A
MISSIAGLIA_REGULATED_BY_METHYLATION_DN	2.4231e-05	0.00120271	-0.528532	-1.85418	1	117	HNRNPAB|H2AFZ|RBMX|IFT20|RFC4|RCC1|DUT|POLD2|ALYREF|RPA3|LANCL1|DEK|HMGB1|ANP32B|EXOSC8|SMC4|LINC00667|PRIM1|ZWINT|ACAT2|NDUFS3|RNASEH2A|GMNN|RRM1|SNRNP40|HAT1|MTFP1|NCAPD3|PSIP1|MICU1|HMGB3|LIG1|RFC5|MCM5|CDK1|CENPE|KIFC1|EBP|ILF3|FBL|PAICS|ENOSF1|EZH2|KNTC1|DANCR|CDKN3|HNRNPA1|DTYMK|AARS|NCAPH|CDKN2C|LBR|DCLRE1A|DHFR|ARL6IP1|FOXM1|H2AFV
GCM_ACTG1	2.45749e-05	0.00121512	-0.549579	-1.90499	1	106	EIF4A1|NPM1|SNRPB|TBCB|CBFB|H2AFZ|HNRNPK|HMGN1|SRP14|YWHAQ|NAP1L1|SET|HSP90AA1|RPS23|POLR2G|PSME1|DUT|PTMA|SNRPD3|RPL4|NDUFA12|FRG1|HMGB1|PCBP1|SNRPA1|SNRPD2|QARS|PSMB3|IK|COPS5|RPS3|SNRPF|ZNHIT3|RPL10A|PPP1CC|RPL3|SNRPE|SAP18|PSMA1|CNBP|PSMB4|SLC25A6|RPS19
GO_ELECTRON_TRANSFER_ACTIVITY	2.46424e-05	0.00121512	-0.560488	-1.93873	1	104	NDUFS6|NDUFA4|UQCRC1|UQCRFS1|COX7A2L|COX7A2|COX8A|COX6C|NDUFV2|SH3BGRL3|COX6B1|IDH3B|ETFA|COX7C|NDUFA12|GLRX2|UQCRQ|NDUFS2|CYC1|UQCRB|NDUFS3|ME2|QDPR|GLRX5|CYBA|ALDH4A1|NDUFAF2|AKR1A1|C15orf48|TSTA3|GLRX|AKR7A2|AKR1B1|ADH5
GO_LARGE_RIBOSOMAL_SUBUNIT	2.46424e-05	0.00121512	-0.541586	-1.87334	1	104	MRPL15|RPL26|RPL23|RPL35|MRPL27|MRPL49|RPL22L1|MRPL9|MRPL21|MRPL57|RPL22|MRPL24|RPL14|RPL36AL|MRPL54|RSL24D1|RPL36|NDUFAB1|MRPL1|RPL26L1|RPL4|MRPL18|MRPL40|MRPL3|MRPL44|MRPL13|MRPL10|MRPL22|MRPL11|RPL31|MRPL43|ZNF622|MRPL48|MRPL32
GO_TRANSLATIONAL_TERMINATION	2.47222e-05	0.00121527	-0.555051	-1.91562	1	102	MRPL15|MRPS35|ETF1|MRPL27|MRPL49|MRPL9|MRPL21|MRPL57|MRPL24|MRPL54|MRPS36|MRPL1|MRPL18|MRPS33|MRPL40|MRPL3|MRPL44|MRPS17|MRPL13|MRPL10|MRPL22|MRPS10|MRPL11|TRMT112|MRPL43|MRPS28|MRPS21|MRPL48|MRPL32|MRPS18C|MRPL33|EIF5A|CHCHD1|MRPL52|MRPS7|MRPL14|MRPL16|MRPS9|MTRF1|MRPL51|MRPS22|MRPL46
GO_CHAPERONE_BINDING	2.47531e-05	0.00121527	-0.551948	-1.90295	1	101	TSACC|FNIP2|WRAP53|SOD1|DNAJB2|CDKN1B|TBCA|STUB1|DNAJB1|AHSA1|DNAJA2|DNAJA1|GET4|HSPE1|PTGES3|BAG5|GRPEL1|ERP29|BIRC2|TIMM10|TBCC|DNAJB9|RNF207|UBL4A|ST13|TBCE|HYOU1|TIMM9|SYVN1|BAG3
GCM_NPM1	2.48114e-05	0.00121549	-0.567412	-1.9534	1	100	RABGGTB|NPM1|RPS18|TBCB|H2AFZ|RPL23|RPL35|RPS16|RPS5|RPL14|NAP1L1|SET|RPS23|POLR2G|PSME1|DUT|PTMA|SNRPD3|RPL4|NDUFA12|SNRPA1|SNRPD2|QARS|RPL31|PNN|IK|RPS3|SNRPF|ZNHIT3|POLG|RPL10A|NASP|PPP1CC|RPL3|SNRPE|SAP18|PSMA1|RPL7A|RPL27A|PSMB4|EIF4B|SLC25A6|RPS19|PWP1|HINT1|SUMO2|RPL13A
KEGG_PARKINSONS_DISEASE	2.49342e-05	0.00121558	-0.583675	-2.00063	1	97	VDAC2|NDUFS6|NDUFA4|UQCRC1|UQCRFS1|COX7A2L|COX7A2|COX8A|SLC25A5|COX6C|NDUFA9|NDUFV2|NDUFA1|NDUFAB1|COX6B1|NDUFB5|UBE2L6|NDUFS8|PARK7|COX7C|NDUFB9|NDUFA6|NDUFA3|UQCRQ|NDUFS2|CYC1|UQCRB|CASP3|NDUFS3|PPID|UBE2J1|NDUFB10
GO_INNER_MITOCHONDRIAL_MEMBRANE_PROTEIN_COMPLEX	2.49747e-05	0.00121558	-0.574124	-1.96538	1	96	NDUFS6|NDUFA4|UQCRC1|UQCRFS1|MICU2|NDUFA13|NDUFA9|NDUFV2|NDUFA1|NDUFAB1|NDUFB5|APOO|NDUFS8|PARK7|NDUFB9|NDUFA6|WDR93|NDUFA12|GRPEL1|MCU|NDUFA3|UQCRQ|CHCHD10|NDUFS2|PPIF|CYC1|TIMM10|UQCRB|IMMT|DNAJC19|NDUFS3|NDUFB11|NDUFB10|TIMM21|C15orf48|NDUFB3
GO_OXIDOREDUCTASE_COMPLEX	2.49747e-05	0.00121558	-0.572719	-1.96057	1	96	NDUFS6|NDUFA4|UQCRC1|UQCRFS1|NDUFA13|NDUFA9|NDUFV2|NDUFA1|MRPS36|NDUFAB1|GPD1L|PDHA1|NDUFB5|NDUFS8|PARK7|NDUFB9|NDUFA6|WDR93|NDUFA12|NDUFA3|UQCRQ|NDUFS2|CYC1|UQCRB|NDUFS3|NDUFB11|PDHB|CYBA|RRM1|NDUFB10
EIF4E_UP	2.50429e-05	0.00121628	-0.568774	-1.94216	1	94	C6orf226|SNRNP25|TMEM230|UCHL3|JOSD1|MRPS35|C16orf91|DPY30|STPG2|HAUS7|RSAD1|AHSA1|NTPCR|PTS|PFDN2|TMEM11|DXO|EIF4A3|VPS28|C8orf33|MTX2|FN3KRP|PPCS|CFHR1|UBL4A
HALLMARK_INTERFERON_ALPHA_RESPONSE	2.51304e-05	0.00121791	-0.570528	-1.94265	1	92	CMTR1|PSME2|IFITM3|PSMB8|CMPK2|PSMB9|PSME1|IFITM1|UBE2L6|NMI|LAP3|WARS|IRF9|IRF7|DDX60|IL15|EPSTI1|PARP12|ISG15|IRF1|RIPK2|CCRL2|LY6E|IFIT3|GBP4|BST2|TRIM26|ADAR|MX1|RSAD2|IFIT2|OASL|IFI35|CXCL10|SLC25A28|CASP1|ISG20|TXNIP|B2M|SP110|MVB12A|GBP2|LGALS3BP
MORF_UBE2N	2.52516e-05	0.00121994	-0.581196	-1.97021	1	89	VDAC2|SKP1|HNRNPAB|MAGOH|DDX21|CALM3|UBE2N|H2AFZ|UQCRFS1|MRPL9|NDUFV2|SET|PARK7|PTGES3|SRRM1|SNRPA1|HNRNPA3|VBP1|PDIA6|HDAC1|POLE3|SUMO1|NDUFS3|SF3B2|MAPRE1|CCT2|CTCF|IFRD1|RAD23A|SLBP|HNRNPR|ATXN10|HAT1|SNRPE|HCCS|UBA2|STARD7|BUB3
GO_MITOCHONDRIAL_TRANSLATIONAL_TERMINATION	2.52803e-05	0.00121994	-0.569699	-1.92885	1	88	MRPL15|MRPS35|MRPL27|MRPL49|MRPL9|MRPL21|MRPL57|MRPL24|MRPL54|MRPS36|MRPL1|MRPL18|MRPS33|MRPL40|MRPL3|MRPL44|MRPS17|MRPL13|MRPL10|MRPL22|MRPS10|MRPL11|MRPL43|MRPS28|MRPS21|MRPL48|MRPL32|MRPS18C|MRPL33|CHCHD1|MRPL52|MRPS7|MRPL14|MRPL16|MRPS9|MTRF1|MRPL51|MRPS22|MRPL46
REACTOME_DNA_REPLICATION_PRE_INITIATION	2.56092e-05	0.00123317	-0.580238	-1.94355	1	81	PSME2|PSMD10|DBF4|PSMB8|POLE|PSMB9|PSME1|PSMC5|PSMC3|RPA3|PSMC6|PSMD14|PSMA4|PSMD13|PRIM1|POLE3|ORC6|PSMB3|PSMD9|PSMD1|PSMC1|GMNN|PSMB10|PSMD2|PSMA7|E2F2|PSMC4|PSMA1|PSMA8|UBB|PSMB4|ORC3|MCM5|PSMB1|MCM7|PSMB5|POLA1|PSMD7|ORC4|E2F3
REACTOME_DEGRADATION_OF_BETA_CATENIN_BY_THE_DESTRUCTION_COMPLEX	2.5702e-05	0.00123501	-0.5708	-1.90536	1	79	TCF7L2|SKP1|PSME2|PSMD10|PSMB8|RBX1|PSMB9|PSME1|PSMC5|PSMC3|PSMC6|PSMD14|PSMA4|PSMD13|CTBP2|HDAC1|PSMB3|PSMD9|PSMD1|PSMC1|PSMB10|PSMD2|PSMA7|PPP2R5E|PSMC4|PSMA1|PSMA8|UBB|PSMB4
NAGASHIMA_EGF_SIGNALING_UP	2.7205e-05	0.00130445	-0.631853	-1.99125	1	54	KLF6|BHLHE40|PLEKHO2|DNAJB1|KLF10|NR4A2|SIK1|NAP1L1|DUSP5|ZFP36|ATF3|SOWAHC|FOSB|IER2|JUN|MAFF|KDM6B|DUSP2|TIPARP|RYBP|BCL10|KBTBD2|FOS|HES1|AEN|NR4A1
REACTOME_FBXL7_DOWN_REGULATES_AURKA_DURING_MITOTIC_ENTRY_AND_IN_EARLY_MITOSIS	2.74507e-05	0.00131067	-0.643048	-2.00697	1	51	SKP1|PSME2|PSMD10|PSMB8|RBX1|PSMB9|PSME1|PSMC5|PSMC3|PSMC6|PSMD14|PSMA4|PSMD13|PSMB3|PSMD9|PSMD1|PSMC1|PSMB10|PSMD2|PSMA7|PSMC4|PSMA1|PSMA8|UBB|PSMB4
REACTOME_NEGATIVE_REGULATION_OF_NOTCH4_SIGNALING	2.74507e-05	0.00131067	-0.651609	-2.03369	1	51	SKP1|PSME2|PSMD10|PSMB8|RBX1|PSMB9|PSME1|PSMC5|PSMC3|PSMC6|PSMD14|PSMA4|PSMD13|PSMB3|PSMD9|PSMD1|PSMC1|PSMB10|PSMD2|PSMA7|FBXW7|PSMC4|PSMA1|UBB|NOTCH4|PSMB4
SMIRNOV_RESPONSE_TO_IR_2HR_UP	2.75357e-05	0.00131195	-0.640931	-1.99361	1	50	HCAR3|ID2|CDKN1A|NUDT15|CLK1|CD83|RNF19B|PMAIP1|IER5|PPP1R15A|SESN1|SGK1|ATF3|PTGER4|HLA-DPA1|JUN
MORF_GMPS	2.77343e-05	0.00131586	-0.630478	-1.94699	1	48	VDAC2|H2AFZ|UQCRC1|NDUFV2|SCAMP3|NDUFS8|PARK7|PTGES3|ERP29|SNRPA1|VBP1|NDUFS3|SF3B2|RAD23A|VAMP7|HCCS|BUB3|DARS|DDX1|ACOT13|CCT8|PPM1G|VDAC1|CDK4|RFC2|LSM4|AARS
REACTOME_VIF_MEDIATED_DEGRADATION_OF_APOBEC3G	2.77343e-05	0.00131586	-0.649089	-2.00447	1	48	PSME2|PSMD10|PSMB8|RBX1|PSMB9|PSME1|PSMC5|PSMC3|PSMC6|PSMD14|PSMA4|PSMD13|PSMB3|PSMD9|PSMD1|PSMC1|PSMB10|PSMD2|PSMA7|APOBEC3G|PSMC4|PSMA1|PSMA8|UBB|PSMB4
GO_NCRNA_METABOLIC_PROCESS	3.1175e-05	0.00147601	-0.396406	-1.53844	2	411	ELP6|NHP2|NSA2|DDX21|RPL26|MEPCE|RPL35|NOP10|RPS16|NOP58|KARS|EXOSC9|RPL14|TSEN15|TRMT10C|EEF1E1|ZBTB8OS|MRPL1|NAF1|GARS|LSM6|TSR2|TRMT61B|HSD17B10|RRP1B|DROSHA|INTS12|HRAS|POP5|THUMPD1|TPRKB|RPS21|FRG1|WARS|DDX27|DPH3|EMG1|RTCB|TYW1|NSUN5P1|NOL8|USP14|MRPL44|EXOSC8|EIF4A3|AIMP1|DUS1L|LAGE3|HENMT1|CDK5RAP1|C1D|RNF113A|QARS|BTBD18|DIMT1|KRI1|TOE1|TRMT112|UTP3|C9orf64|RAN|MPHOSPH6|EBNA1BP2|WDR55|ZN…
WANG_RESPONSE_TO_GSK3_INHIBITOR_SB216763_DN	3.16532e-05	0.00149246	-0.411186	-1.58159	2	343	LPCAT1|UBALD2|ATG101|NHP2|HNRNPAB|TEX30|INSIG1|RNF122|CYTIP|EAPP|H2AFZ|KNOP1|TICRR|CENPU|PPP1R27|TNF|FAM32A|KLHDC2|AHSA1|TRMT10C|DCTPP1|HSP90AA1|GMFG|DNAJA1|FABP5|ALYREF|HSPE1|ARL4C|MIF|WT1-AS|WDR48|TNFAIP3|KNSTRN|ZWINT|ACAT2|KIF21B|ORC6|CKS1B|PRPS1|SNRPG|DNAJC19|TOE1|PSMC3IP|PTTG1|CDCA4|EBNA1BP2|RB1CC1|PIH1D1|MSMO1|GMNN|RAD51AP1|EHD1|CCM2|TIMP3|CCDC26|CYP51A1|RASGRP2|LY6E|SLC9A3R1|TIPIN|NASP|E2F…
WANG_TUMOR_INVASIVENESS_UP	3.16546e-05	0.00149246	-0.409415	-1.57457	2	342	VDAC2|FAU|NHP2|HNRNPAB|NDUFS6|IFITM3|H2AFZ|MAP1LC3B|RPL35|DPY30|RPS16|COX7A2|COX8A|DBI|EVL|MRPL57|RPS5|RPL14|PLAC8|PNP|RBX1|PIGF|KPNA2|NAP1L1|ARPC3|LOXL3|IFITM1|PSMC5|HSPE1|BLOC1S1|TOMM20|COX7C|C1QB|RPS21|PSMA4|SCAF8|EIF2B3|ABCF1|PCBP1|RALY|ANXA7|USP14|GPN3|PCNA|CD63|NDUFS2|RALGDS|AIMP1|ARPP19|SUB1|ACAT2|SRSF7|SNORA33|HIGD1A|CKS1B|PNN|IER2|RFC1|PTTG1|CCT2|CTCF|RPS3|GTF3A|RNASEH2A|PLCD1|SSB|HNRNPR…
GSE24634_NAIVE_CD4_TCELL_VS_DAY5_IL4_CONV_TREG_DN	3.37192e-05	0.00154299	-0.456009	-1.6876	2	198	DDX39A|UBE2S|UCHL3|ACTB|UBE2N|ATP6V0B|ETF1|GLO1|SLC25A5|AHSA1|HK1|RPL26L1|DNAJA1|HSD17B10|PFDN2|RCC1|DDB2|HSPE1|CASP7|PPP1R8|WARS|EMG1|GPN3|COASY|GSS|ACADVL|CASP3|GSTO1|IMMT|C1QBP|NAPG|CCT2|RWDD2B|MANF|TNFRSF8|SLBP|CSNK2A1|SIVA1|PPP1R14B|CRELD2|BLVRA|DNAJC17|SLC25A32|DPP3|ARL3|NDUFB3|MUS81|NCAPD3|PSMG1|PSMC4|CDK5|CCT7|CALML4|AVEN|COQ7|EXTL2|NAA10|NAT10|RBM28|RANGAP1|LONP1
GSE22886_DAY0_VS_DAY7_MONOCYTE_IN_CULTURE_DN	3.37712e-05	0.00154299	-0.455035	-1.68235	2	196	RMDN3|HADHB|GGCT|SERF2|CMC2|NTAN1|UQCRC1|PAPSS1|PRDX1|DCSTAMP|DBI|NDUFA1|MPC2|SCAMP3|HMCES|MDH1|FABP5|PDHA1|PRDX4|APOO|HSPE1|MEA1|NME1|FBP1|MRPL40|GLRX2|HSPB1|UQCRQ|ACP2|LAGE3|ACAT2|MTX2|TIMM10|CKS1B|PNN|FH|PFDN1|BCAP31|MSMO1|PJA1|LAMP1|PPP1R14B|AKR1A1|SPR|FAM162A|PXDC1|ATP6AP1|IFRD2|NDUFB3|PCBD1|PSMG1|GOT1|ALDH9A1|ACAA2|MOSPD1|UBA5|CD81|CRTAM|ADH5|TAX1BP3|TMEM147|LONP1|CSRP1|PEBP1|ACP5|ACOT13|IA…
GSE19401_UNSTIM_VS_RETINOIC_ACID_STIM_FOLLICULAR_DC_UP	3.38226e-05	0.00154299	-0.457995	-1.69185	2	194	ST3GAL5|HCAR3|DNAJB2|CSK|RRAS|CCNH|NR4A2|COX8A|TSC22D4|POLR2I|CXCR4|SLC7A7|COX6B1|RCC1|MT1A|FAM214B|KCTD17|ATF4|FBP1|DDIT4|ERCC1|MIF|HK3|HSPB1|UQCRQ|EDEM1|NDUFS2|IRF7|LAGE3|FOSB|MVP|PPP1CA|PSMB3|IER2|SFXN3|ANKS1A|SH2B2|CAMK1|HYAL2|FH|DRG1|FGR|RPN2|LTA4H|PSMB10|TCIRG1|PTPN6|GRHPR|ITGAL|IFNA14|TSPO|DYNLT1|SUPT4H1|KLHL21|MT1G|GOT1|CENPB|HLA-DRB4|MT2A|RAC2|RSAD2|FOS|S100A8|LSM2|TXNIP|YIPF1|COX5B|CTSH…
GSE15930_NAIVE_VS_72H_IN_VITRO_STIM_TRICHOSTATINA_CD8_TCELL_DN	3.39014e-05	0.00154299	-0.458934	-1.69281	2	191	MARCKSL1|SNRNP25|NDUFS6|TNF|BCL2A1|MT1E|PGAM1|PHTF2|PIGF|DCTPP1|MRPS36|NCBP2|RFC4|UNC119|RCC1|POLD2|RPA3|MRPL18|ENOPH1|ARMC1|EMC8|PTGER4|CHCHD10|DCK|SUB1|MTX2|ORC6|CKB|CKS1B|RCN2|MSMO1|GMNN|RAD51AP1|RRM1|SIVA1|CYP51A1|IRF8|PMM1|CCR5|C8orf37|ELOF1|MARCKS|FAM162A|TIMM9|FKBP2|HAT1|TSPAN31|TPI1|XPOT|IL10RA|HK2|MLLT3|GLRX|LIG1|MT2A|RFC5|ETFB|MCM5|TRAK1|BUB1|IDI1|CDK1|DDX1
GSE26030_TH1_VS_TH17_RESTIMULATED_DAY15_POST_POLARIZATION_DN	3.39098e-05	0.00154299	-0.463103	-1.70754	2	190	UBE2S|C9orf78|CD68|FAU|NSA2|PSME2|ADPRM|MOB2|FAM98C|UQCRFS1|PTRHD1|THYN1|STUB1|MRPL27|BCL2A1|MAP7D1|SNRNP27|FIS1|GNGT2|COX8A|PFDN5|ATOX1|AIP|PSME1|HSBP1|SSR4|ISCU|SEC61G|HMGB1|NXT1|PCNA|EIF4A3|VPS28|SNRPG|PSMD9|VRK1|POLR3GL|SARS|EVI2A|PTPN6|PRDX5|SIVA1|PMM1|SPR|DNAJC17|GNB2|ZNF511|DYNLT1|SUPT4H1|VAMP8|CDK5|ACAA2|RBM8A|ZMAT5|NAA10|POLR2E|FCER1G|MED11|AAMP|RABAC1|PIN4
GSE37533_PPARG1_FOXP3_VS_FOXP3_TRANSDUCED_CD4_TCELL_PIOGLITAZONE_TREATED_UP	3.39098e-05	0.00154299	-0.460917	-1.69948	2	190	CMTR1|GYG1|IFITM3|SIDT2|PGAM1|PSMB8|SH2B3|GCH1|PSMB9|IFITM1|UBE2L6|NMI|THEMIS2|EBAG9|DDIT4|P2RX1|COMMD8|B4GALT4|IRF7|FMR1|DDX60|PARP12|NT5C2|RBCK1|HLA-J|ISG15|CEP112|C19orf66|TRANK1|NME7|CTNNBL1|MYD88|IFI6|LGALS9|LY6E|APOBEC3G|TIPIN|IFIT3|BST2|KAT2B|IFIT1|RPS6KC1|TRIM26|RAB9A|HK2|ADAR|MX1|SNX11|TNS4|TARBP1|SLC22A18|RSAD2|TOR1B|IFIT2|PHF11|ZCCHC2|OASL|IFI35|SLC15A3|RUSC1|RABAC1|SLC25A28|CASP1|HLA-…
GSE40274_CTRL_VS_FOXP3_TRANSDUCED_ACTIVATED_CD4_TCELL_UP	3.39098e-05	0.00154299	-0.459713	-1.69504	2	190	CENPW|SLC25A33|TMEM256|RBBP8|ADA|RGCC|CENPU|DBF4|PTRHD1|EXOSC9|MAGED1|POLE|HMCES|PRR11|NDUFAB1|RFC4|EIF2A|NUDT1|NDUFB5|HMGN3|RPS27L|COA7|SNRPD2|NCAPG2|ORC6|IMPDH2|PHF10|PTTG1|FH|VPS29|MXD3|CKAP2L|GMNN|RAD51AP1|RRM1|FANCI|SIVA1|THOC7|FKBP2|SLC1A4|WSB2|TPI1|RAB9A|ALDH9A1|TIMELESS|KIFAP3|PFN2|ARL5A|IFT57|LIG1|EIF4E
GSE9316_CD4_TCELL_BALBC_VS_TH17_ENRI_CD4_TCELL_SKG_PMA_IONO_STIM_FR4NEG_UP	3.39098e-05	0.00154299	-0.463042	-1.70731	2	190	SNRNP25|AMZ2|OARD1|NDUFS6|THYN1|GLO1|DNASE1L1|MANBAL|DCTN6|UXT|DECR1|NAA38|GARS|NUDT1|COX6B1|LCMT1|PRDX4|MLH1|PSMC3|NME1|WDR83|MRPS33|MRPL40|TUBB3|NDUFA12|GLRX2|EMC8|CSTA|TMX2|ACADVL|CDK5RAP1|C1orf174|NDUFS3|SOD2|ZNHIT3|MRPL48|TNFRSF8|PPIE|CFHR1|DPEP1|HAUS8|PIGP|SAP18|TRUB2|NPPA
GSE12392_IFNAR_KO_VS_IFNB_KO_CD8_NEG_SPLEEN_DC_UP	3.39386e-05	0.00154299	-0.462567	-1.70467	2	189	EIF4A1|UBALD2|ZFAS1|ID2|RSRC2|TOB1|DDX21|CYTIP|ZBTB21|RGCC|MAP1LC3B|R3HDM4|DUSP5|PIM3|CHMP1B|SGK1|ATF3|LRRC40|C1orf52|SEMA4C|PTGER4|HLA-DPA1|MAFK|PLAUR|TUBB2A|PPIF|CCL4|GPR35|PPIL3|IFNGR2|JUN|MYPN|PTX3|SERTAD2|DNAJB9|EHD1|MAFF|CYP51A1|KDM6B|SLC16A6|SERTAD1|LINC01128|FAM162A|DUSP2|BAG3|GNA13|CDC42|SEC24B|EIF5A|SERTAD3|EIF1|UAP1|BFAR|PANK4|PPP4R2|PHF13|P2RX4|CHKA
GSE17721_CTRL_VS_LPS_12H_BMDC_DN	3.39386e-05	0.00154299	-0.461445	-1.70053	2	189	UBE2S|IFNAR2|DDIT3|POU2F2|MOB4|SNX10|NOP58|KARS|BLOC1S4|PLAC8|TBK1|PEF1|HSP90AA1|PSMB9|IER5|NAMPT|PFDN2|EVA1A|CHST7|TMEM243|TNFRSF1B|GOLT1B|SLIRP|C1orf52|PMVK|IFT81|GDE1|NINJ1|PLEKHF2|TIMP1|AATF|ZNF18|HDAC1|RNF114|KIF21B|SLC25A38|C11orf68|SAMSN1|MTMR14|RAD23A|TUBA1B|SERTAD1|RHOG|PWP2|CAB39L|CACYBP|G3BP2|PSMC4|MITD1|PLK2|PARG|TSR1|RBM8A|EIF3D|IGBP1|ATP6V1E1|TTC1|C9orf72|IFITM10|HOOK2|DNAJB11|SP110…
GSE34006_UNTREATED_VS_A2AR_AGONIST_TREATED_TREG_UP	3.39386e-05	0.00154299	-0.461128	-1.69936	2	189	VDAC2|SLC25A51|ID2|PBDC1|HAUS3|MXD4|UQCRFS1|CDKN1B|LDHA|SMAP1|ABRACL|AP3S1|MOAP1|KLHDC2|MRPL9|KCTD9|SMNDC1|PGAM1|TMEM126A|GNAI3|NTM|VAMP3|SRP19|DUSP10|PTGES3|PSMD14|DDIT4|GDE1|ZNF330|ORMDL1|ARF6|MTHFS|SUB1|CCT2|RAN|VTI1B|HIST1H2BD|UBE2J1|PYCR2|ZRSR2|PJA1|FAM107B|C15orf39|RP9|AKR1A1|TMEM60|SUPT4H1|LYPLA1|C12orf45|ING1|RGS19|CNBP|CCPG1|PTTG1IP|IGBP1|ATP6V1E1|SS18L2|HIF1A|HADH|PIK3CG|NUCKS1|EMD|SLC2…
GSE36527_CD69_NEG_VS_POS_TREG_CD62L_LOS_KLRG1_NEG_DN	3.39386e-05	0.00154299	-0.459978	-1.69513	2	189	DDIT3|DDX21|WDR45B|MOB2|CCDC12|TMEM222|RPP25L|RASSF5|CRIP1|DNAJB1|ELF2|MEDAG|NAA60|SESN1|ZNF593|CHKB|TSNAX|TNFRSF1B|TPRKB|SMARCD2|LFNG|FAM89B|WASF2|MKNK2|PLAUR|DUS1L|BCL7C|ACADVL|ANKRA2|PITPNM1|TBCC|PYCR2|CRYL1|RNPEP|MRI1|NXF1|CORO1B|GNB2|ECSIT|TNFAIP8L1|RHOG|IFRD2|TSTA3|SPSB3|TAF5L|SH2B1|ZFYVE19|CLCF1|UBAP1|EIF3L|E4F1|NELFB|SNX20|TBC1D10B|EIF4B|EIF3D|RHOT2|NGRN|KCTD2|MCCC1|ACVR2B|ZNF212|ZBTB48|M…
GSE41867_NAIVE_VS_DAY6_LCMV_EFFECTOR_CD8_TCELL_UP	3.39386e-05	0.00154299	-0.462172	-1.70321	2	189	LPCAT1|GUCD1|VDAC2|SUCO|TMEM230|CD68|ACTB|ADPRM|ORAI1|GPN1|PLAC8|PNP|RBX1|SH3BGRL3|NAP1L1|COA5|PSMB9|NFKBIZ|FBXO33|ACKR2|PSMC5|LCMT1|PSMA4|PAPSS2|WASF2|TRIP4|SH3GLB1|ANKS1A|DTX3L|PTTG1|ADPRHL2|RAB29|AP2S1|SWAP70|MYD88|KATNA1|PSMB10|UTRN|ARHGAP4|AKR1A1|PPP1R21|SS18L1|ESYT1|NLRC5|IFIT1|VPS37B|TBC1D9B|GSDMD|SEC24B|C1orf54|TFEB|IFIT2|SLC44A2|CIB1|S100A8|UBXN2B
GSE17721_4_VS_24H_GARDIQUIMOD_BMDC_DN	3.39532e-05	0.00154299	-0.463129	-1.70601	2	188	SLC25A51|C9orf78|BTK|PFKFB3|SERF2|ZFAND2A|RPP25L|CXorf40A|RILPL2|YPEL5|DPY30|AKIP1|MRPL27|VPS9D1|MOAP1|AZIN1|MXI1|CKS2|CXCR4|HSP90AA1|SNX15|RHOQ|SRSF10|HCLS1|SUGP2|SGK1|NXT1|SUMF1|MRPL44|TM2D3|NMD3|MRPL13|SLC35A1|SARS|CBX4|C15orf39|PTPN6|ZNF639|ST13|TSPO|ECSIT|TDP2|LARS|PARP2|BMI1|WDR61|PINK1|DYNLL1|STARD7|MRPS7|DHX32|UBE2B|SLC15A3|FCHO1|FAHD1|PARP1|FOXO3|SLC25A20|PARP3|TCEAL1|ARFGEF1|LGALS3BP
GSE36826_WT_VS_IL1R_KO_SKIN_STAPH_AUREUS_INF_UP	3.39532e-05	0.00154299	-0.464521	-1.71113	2	188	DDX39A|PSME2|ACOT9|LAMTOR5|GYG1|NOP10|COX7A2|ARPC5L|PGAM1|CKS2|COX6C|SH3BGRL3|KPNA2|RFC4|HK1|NDC1|SEC13|RPA3|POP5|EMC8|UQCRQ|LASP1|MAPKAPK3|PRIM1|ZWINT|TUBB2A|VBP1|AATF|NCAPG2|ISG15|FH|RAN|PSMC1|MRPS28|GPI|RRM1|FCGR1B|TCIRG1|PTPN6|FANCI|PSMA7|BLVRA|SPR|GALE|DPP3|TSTA3|GOT1|HK2|PSMC4|RAC2|TTC1|IFI35|MCM5|ATIC|CSRP1|EMC6|PSMB1|SLC22A18AS|PARP1|AIF1|COX5B|S100A6
GSE14308_TH2_VS_TH17_UP	3.39705e-05	0.00154299	-0.462678	-1.7037	2	187	SAPCD2|RAP1GAP2|PPP1R18|NHP2|PBDC1|UBE2N|HAUS3|THYN1|KAT7|HMGXB4|KLF10|OXSR1|SIK1|SH3BGRL3|HMCES|PRR11|EIF2D|EIF2A|PSMD14|MRPS33|PPP1R8|LAP3|C1orf52|ANP32B|AGA|RPS27L|BID|MTX2|SLC35A1|CASP3|PSMD9|PBX3|NSMCE2|RAP1B|ERH|UBL4A|CDC25B|CHCHD4|ESYT1|ISY1|NKG7|SH2B1|AKAP7|GLRX|EIF4E|RSAD2|TAX1BP1|CIT|NUCKS1|CENPE|ST3GAL4|HSPA14|YY1|CEP152|ERCC6L|FAM20B|DIAPH3|APOBEC4|SLC29A1|XXYLT1|WRAP73|KRAS|BAK1|COPZ…
PAL_PRMT5_TARGETS_UP	3.39705e-05	0.00154299	-0.46343	-1.70647	2	187	ID2|CALM3|SERF2|HAUS3|NDUFA13|NOP58|EVL|CKS2|PNP|KPNA2|SET|ODC1|NCBP2|RASA1|NAA38|PSMC3|NME1|MRPL18|SLIRP|UBE2E3|ANP32B|PRIM1|TUBB2A|FMR1|LAGE3|SLC35A1|CKS1B|GSTZ1|CETN2|CUEDC2|COPS3|RCN2|CD34|MRPS21|EMP3|AHCY|GMNN|MRPL48|SLBP|RRM1|ERH|ELOF1|ECHS1|SRSF6|MARCKS|CSTF3|HAT1|ANP32E|PSIP1|TGFBI|UBE2M|RFC5|LSM2|EMC6|MAP4|AMD1|CETN3|PLAGL1|ILF3|PSMB5|NDUFB8|SF3A3|STRAP|NUP85|SPTSSA|CDK4|INTS8
GSE3982_EOSINOPHIL_VS_BASOPHIL_DN	3.40739e-05	0.00154299	-0.462937	-1.701	2	183	SGPP1|NSA2|RNF139|HADHB|RPL26|CBFB|CENPU|PRDX1|RPS16|SUCLG2|COX6C|PEF1|RPL36|NAA38|CEP63|COX6B1|LCMT1|INTS12|SLTM|COX7C|ENOPH1|SEMA4C|MRPL3|RPS27L|SMC4|GBAP1|TRIP4|ALG6|WDR11|AAMDC|VRK1|SFXN3|CTCF|IK|PSMD1|RPN2|IARS2|RPS4X|MSMO1|LTA4H|PJA1|POLR1D|SMARCC1|PIBF1|EMC2|ESYT1|FTO
GSE42088_UNINF_VS_LEISHMANIA_INF_DC_2H_DN	3.41006e-05	0.00154299	-0.462686	-1.69926	2	182	MYO15B|FAU|NSA2|DDIT3|INPP5K|KLF4|RPS18|RPL26|IFITM3|YPEL5|RPL35|PTP4A1|CRIP1|RPS16|NR4A2|PFDN5|RPL22|RPL14|UXT|RSL24D1|CXCR4|RPL36|ICAM2|RBM15B|GPR183|MYLIP|ZFP36|CHMP1B|RPS10|RPL4|CD69|ARL4C|CHD1|P2RX1|SRSF7|FOSB|RPL31|RPS13|MTMR11|IER2|TOE1|KRT10|PPCDC|LRMP|LTA4H|EVI2B|POLR1D|C15orf39|KLF2|RPL10A|SLC9A3R1|ICAM3|SRSF6|SYF2|PEX16|RPL7A|RPL27A|EIF3L|DDAH2|PHACTR1|FTSJ1|EIF4B
GSE46242_TH1_VS_ANERGIC_TH1_CD4_TCELL_WITH_EGR2_DELETED_UP	3.41281e-05	0.00154299	-0.466278	-1.71144	2	181	MARCKSL1|KDM2B|VOPP1|PLGRKT|PSME2|UPP1|CDKN1A|RGCC|CD300LF|CXorf40A|CXorf40B|CRIP1|CD83|IFT88|PMAIP1|ALKBH3|SIGLEC17P|NME1|ZBED6CL|USP11|WARS|TMX2|DPY19L3|CHMP4B|STX18|G0S2|CCT2|POGLUT1|SLC3A2|SNN|MTMR14|FAM107B|PRDX6|NUDT19|IGFBP6|CHCHD4|C15orf48|HYOU1|GBP4|CFP|LIAS|RUNX3|RHBDF2|C12orf45|F8|RYBP|SIPA1|OXER1|SLC7A5|ATP6V0E2
GSE17721_12H_VS_24H_LPS_BMDC_DN	3.41612e-05	0.00154299	-0.466937	-1.71289	2	180	NPM1|CD68|FAU|MAGOH|NDUFS6|C6orf136|NDUFA4|ABHD17A|COX7A2L|GLOD4|GLO1|MRPL9|MRPL57|TMEM126A|DDRGK1|ZBTB8OS|SEC11A|NUDT1|TSR2|HSPE1|TPRKB|DDIT4|ARMC1|TRIAP1|DDT|TM2D2|SUGT1|UQCRB|PPCDC|DRG1|JAGN1|GTF3A|NME7|GMNN|HINT2|TOMM40L|BSCL2|TRIM69|ECSIT|GCLC|GHITM|TPRN|COQ3|DNPEP|WDR61|CCDC107|CDC16|HSCB|DPH5|RHOD|DTD1|UBA2|FTSJ1|XPC|EXTL2|TTC1|TMEM147|TRAM1|CEBPZOS|FAHD1
GSE7568_IL4_VS_IL4_AND_DEXAMETHASONE_TREATED_MACROPHAGE_UP	3.42697e-05	0.0015448	-0.470152	-1.72126	2	176	UBE2S|MAGOH|CENPC|CBFB|CALM3|SPATA24|UQCRC1|CWC15|DPY30|DBI|KCTD9|CKS2|TUBA1A|ZBTB8OS|CXCR4|GARS|COX6B1|RBBP7|SPDL1|NELFCD|ALYREF|NDUFS8|ADD1|DEK|LRR1|PCBP1|POC1A|TUBB2A|NCAPG2|ORC6|QARS|LGALS1|PSMC3IP|ME2|SARS|MRPS21|GMNN|EHD1|PTPN6|NDUFAF2|CCDC34|SIVA1|SWI5|PMM1|HAUS8|ELOF1|PPP4C|PSMG1|ANP32E|TAF6|TIMELESS|GLTP|LIG1|MIS12|KLHDC10|RANGAP1|LCP1|CIT|LSM2|HIST1H4I|BUB1|NUCKS1|GLA|DNAJB11
GSE14000_TRANSLATED_RNA_VS_MRNA_DC_DN	3.44899e-05	0.00154793	-0.47707	-1.73937	2	168	SLC25A51|RPS25|BATF3|RPS18|RPL26|TMEM222|SMIM20|CELA1|RPL23|RPL35|RPS5|IFT20|AP5S1|RPL36|ADAP1|NAA38|COX20|TP53TG1|ARPC1A|SIGLEC17P|RPS10|RPL4|GNG5|LAMTOR1|MED14OS|GDE1|ORMDL1|BID|CTDNEP1|BCL7C|DAP|QARS|RPS13|SNX3|TBPL1|IMPDH2|RPS3|GTF3A|LSM10|TYW3|NDUFB10|TMEM141|SLC9C2|ZNF511|CPSF4|EEF1D|PIGY|EIF3L|ARL5A|EIF4B|IGBP1|SLC25A6|TMIGD2|TMEM147|SMIM12|ZFYVE21|RPL13A|HPCA|GTPBP6|JTB|KCNJ10|FAM200B|TRA…
REACTOME_RRNA_PROCESSING_IN_THE_NUCLEUS_AND_CYTOSOL	3.44899e-05	0.00154793	-0.481654	-1.75609	2	168	RPS25|FAU|NHP2|RPS18|DDX21|RPL26|RPL23|RPL35|RPL22L1|NOP10|RPS16|NOP58|EXOSC9|RPL22|RPS5|RPL14|RPL36AL|RPL36|RPS4Y1|RPS23|RPL26L1|RPS10|RPL4|THUMPD1|RPS21|EMG1|RPS27L|EXOSC8|C1D|RPL31|RPS13|DIMT1|TRMT112|UTP3|MPHOSPH6|EBNA1BP2|RPS3|RPS4X|DDX47|NOP14|RPL10A|GAR1|BOP1|RIOK1|PWP2|RPL3|RPP21|NOC4L|IMP4|NOL11|UTP18|RPL7A|RPL27A|TSR1|BMS1|IMP3|MPHOSPH10|NOB1|EXOSC7|RPS19|NAT10|RBM28|NOP2
SMIRNOV_RESPONSE_TO_IR_6HR_UP	3.46797e-05	0.00154793	-0.472438	-1.7157	2	161	HCAR3|CDIP1|DDIT3|TOB1|CDKN1A|NUDT15|MT1X|MRPL49|MT1H|CLK1|RNF19B|GCH1|PMAIP1|TP53TG1|SESN1|MAD1L1|CDC42EP4|DDB2|HRAS|ATF3|TRIAP1|NINJ1|RALGDS|MICALL1|ANKRA2|PSTPIP2|CGRRF1|ITM2B|APOBEC3C|FBXW7|APOBEC3G|INPP1|GNB2|DRAM1|TP53I3|C12orf45|PLK2|PIDD1|CDC42|MOSPD1|ZBED1|PBLD|LIG1|XPC|TAX1BP3
KEGG_HUNTINGTONS_DISEASE	3.47383e-05	0.00154793	-0.469307	-1.70222	2	159	VDAC2|NDUFS6|SOD1|NDUFA4|UQCRC1|UQCRFS1|COX7A2L|COX7A2|COX8A|SLC25A5|POLR2I|COX6C|NDUFA9|NDUFV2|NDUFA1|NDUFAB1|COX6B1|POLR2G|NDUFB5|NDUFS8|COX7C|NDUFB9|NDUFA6|POLR2J|NDUFA3|UQCRQ|NDUFS2|HDAC1|CYC1|UQCRB|CASP3|TBPL1|NDUFS3|SOD2|AP2S1|PPID
GSE36891_POLYIC_TLR3_VS_PAM_TLR2_STIM_PERITONEAL_MACROPHAGE_UP	3.48e-05	0.00154793	-0.487379	-1.7657	2	157	SNX18|C11orf53|SLC25A33|KLF4|CYTIP|BHLHE40|BCL2A1|NR4A2|NFIL3|DUSP5|PMAIP1|NFKBIZ|GPR65|ZFP36|SGK1|ATF3|REC114|SEMA4C|CEBPB|HMGB1|SYNDIG1L|PTGER4|TNFAIP3|FOSB|IER2|MEGF8|SPRY4|JUN|SPATA32|RHOB|LUC7L2|MAFF|PRDX6|KDM6B|SLC25A25|CCRL2|ISY1|DUSP2|FBXL19|PLK2|MYO1A|MT2A|ARL1
HALLMARK_FATTY_ACID_METABOLISM	3.48e-05	0.00154793	-0.484493	-1.75524	2	157	HADHB|TP53INP2|H2AFZ|LDHA|SMS|SUCLG2|OSTC|DECR1|ODC1|HSP90AA1|PSME1|PTS|IDH3B|ACAA1|MDH1|HSD17B10|PDHA1|UBE2L6|GABARAPL1|MIF|ERP29|ACADVL|ACAT2|ADIPOR2|G0S2|LGALS1|ACADM|FH|GSTZ1|HMGCL|PDHB|SERINC1|GRHPR|PRDX6|BLVRA|ECHS1|ADSL|PCBD1|ECI2|MCEE|MGLL|ALDH9A1|HCCS|ACAA2|ALDOA
MORF_PPP1CC	3.48189e-05	0.00154793	-0.492168	-1.78196	2	156	VDAC2|UBE2S|DDX21|CBFB|TUBA3E|H2AFZ|UQCRC1|PMEL|GPN1|RPIA|NAE1|RFC4|GARS|NUDT1|DUT|SSRP1|GNG5|PTGES3|ERP29|SRRM1|ZWINT|EIF3I|PDIA6|HDAC1|IMPDH2|IMMT|MAPRE1|PTTG1|RMND5A|FH|IFRD1|RAD23A|PPIE|SLBP|HNRNPR|RRM1|PTDSS1|HDAC2|SMARCC1|PIBF1|NASP|ATXN10|PPP1CC|RNF44|SSBP1|XPOT|G3BP2|CDC16|XRCC5|USP1|AKR7A2|BUB3|DCTD|RUVBL2|HADH|ABCB7|LSM2|BUB1|IARS|KIFC1|YARS|CCT8|ESD|SF3A3|PPM1G|PAICS|VDAC1|ANP32A|CLPP
BROCKE_APOPTOSIS_REVERSED_BY_IL6	3.5359e-05	0.00156886	-0.504833	-1.80956	2	142	ID2|HEG1|ARFGAP3|POU2F2|MT1X|BHLHE40|PTP4A1|MT1H|EIF5|SIK1|PHTF2|EEF1E1|NCBP2|CXCR4|DUSP5|DNAJA2|NAMPT|HSPA13|ZFP36|NMI|PTP4A3|SGK1|DPM1|CEBPB|IRF9|RNF13|MAP3K8|ADIPOR2|TGIF1|IER2|EPB41L2|JUN|IRF1|RCN2|MSMO1|EVI2A|LRMP|DNAJB9|EVI2B|MAFF|SLC16A6|HCK|MARCKS
MORF_EI24	3.55223e-05	0.00157301	-0.505167	-1.8045	2	137	VDAC2|UBE2S|HNRNPAB|SOD1|CALM3|H2AFZ|GLO1|POLR2I|AHSA1|NCBP2|RFC4|GARS|MDH1|PRDX4|HSPE1|SSRP1|GNG5|PTGES3|ABCF1|TMED9|NDUFS2|ZWINT|VBP1|IMMT|FH|HAX1|BCAP31|AP2S1|PDHB|IFRD1|SLC3A2|SSB|RAD23A|RNPEP|HDAC2|ATXN10|NDUFB3|HAT1|SSBP1|LYPLA1|MFAP1|XPOT|G3BP2|HCCS|DYNLL1|STARD7|AKR7A2|BUB3|NAA10|RUVBL2|DNAJC11|LSM2|BUB1|RTN4|IARS|YARS|TRAPPC3|ESD|PPM1G|VDAC1|METAP1|ALG8|CCT3|EIF2S2|DKC1|MLEC|CS|LSM4|AARS
MORF_NME2	3.56413e-05	0.00157519	-0.51553	-1.83609	2	133	EIF4A1|NPM1|RPS25|FAU|SNRPB|ACTB|TBCB|COX7A2L|LDHA|SRP14|RPL35|RPS16|COX7A2|COX8A|RPS5|NDUFA1|RPL36AL|HSP90AA1|RPS23|COX6B1|RPS10|NME1|COX7C|SPAG7|MIF|RALY|CYC1|UQCRB|RPL31|RPS13|RAN|DRG1|PSMC1|RPS3|RPS4X|PUF60|TUBA1B|CALM2|DNPEP|SNRPE|NEDD8|SAP18|EEF1D|CCT7|UBB|RPL27A|ALDOA|PSMB4|PFN1|SLC25A6|RPS19|TMEM147|HINT1|SUMO2|PSMB1|RPL13A
ZHU_CMV_ALL_UP	3.68179e-05	0.00162402	-0.534868	-1.8557	2	107	EIF4A1|UBE2S|NPM1|HIST2H2AA3|EIF5|PSMB8|PNP|GCH1|NAMPT|DNAJA1|IFITM1|HSPE1|IMPA1|WARS|GRPEL1|SNRPA1|TNFAIP3|TUBB2A|SRSF7|GTF2B|ISG15|IRF1|PSMC1|HLA-E|TRIM22|MANF|PSMD2|IFI6|RAB2B|MX1|MLLT11|GGCX|EIF4E|SLC7A5
REACTOME_CHROMOSOME_MAINTENANCE	3.70833e-05	0.00163253	-0.540845	-1.86659	2	102	NPM1|CENPW|NHP2|WRAP53|CENPC|H2AFZ|CENPU|HIST2H2AA3|POLE|RFC4|HIST2H2AC|RBBP7|POLD2|RPA3|HIST1H2AJ|TERF2IP|PCNA|MIS18A|PRIM1|POLE3|RFC1|HIST1H2BD|HIST2H4A|HIST1H2BE|HIST1H2BK|LIG1|RFC5|HIST1H4K|RUVBL2|CENPN|HIST1H4I|HIST3H2BB|ACD|HIST1H2BC|H2AFJ|POLD4|CENPH|HIST1H2AB|HIST2H2BE|HIST1H2BG|POLA1|HIST1H4C|RSF1|HIST1H4J|DKC1|POT1|SMARCA5|RFC2
GO_NEGATIVE_REGULATION_OF_CELL_CYCLE_G2_M_PHASE_TRANSITION	3.75192e-05	0.00164851	-0.547973	-1.87341	2	95	SKP1|PSME2|PSMD10|TICRR|BABAM1|PSMB8|NAE1|RBX1|PSMB9|PSME1|ZNF830|PSMC5|PSMC3|PSMC6|PSMD14|PSMA4|PSMD13|PSMB3|PSMD9|CDK5RAP3|PSMD1|PSMC1|PSMB10|PSMD2|RAD17|PSMA7|ZFYVE19|PSMC4|SYF2|PSMA1|RAD21|PSMA8|PSMB4|PINX1
REACTOME_MITOCHONDRIAL_TRANSLATION	3.76213e-05	0.00164979	-0.554397	-1.89058	2	93	MRPL15|MRPS35|MRPL27|MRPL49|MRPL9|MRPL21|MRPL57|MRPL24|MRPL54|MRPS36|MRPL1|MRPL18|MRPS33|MRPL40|MRPL3|MRPL44|MRPS17|MRPL13|MRPL10|MRPL22|MRPS10|MRPL11|MRPL43|MTIF2|MRPS28|MRPS21|MRPL48|MRPL32|MRPS18C|MRPL33|CHCHD1|MRPL52|MRPS7|MRPL14|MRPL16|MRPS9
REACTOME_APC_C:CDH1_MEDIATED_DEGRADATION_OF_CDC20_AND_OTHER_APC_C:CDH1_TARGETED_PROTEINS_IN_LATE_MITOSIS_EARLY_G1	3.9426e-05	0.00172224	-0.587616	-1.9196	2	68	PSME2|ANAPC16|PSMD10|PSMB8|UBE2E1|PSMB9|PSME1|PSMC5|PSMC3|PSMC6|PSMD14|ANAPC4|PSMA4|PSMD13|PSMB3|PSMD9|PTTG1|PSMD1|PSMC1|PSMB10|PSMD2|PSMA7|PSMC4|PSMA1|PSMA8|UBB|CDC16|PSMB4
REACTOME_CDK_MEDIATED_PHOSPHORYLATION_AND_REMOVAL_OF_CDC6	3.9426e-05	0.00172224	-0.581896	-1.90091	2	68	PSME2|ANAPC16|PSMD10|PSMB8|UBE2E1|PSMB9|PSME1|PSMC5|PSMC3|PSMC6|PSMD14|ANAPC4|PSMA4|PSMD13|PSMB3|PSMD9|PSMD1|PSMC1|PSMB10|PSMD2|PSMA7|PSMC4|PSMA1|PSMA8|UBB|CDC16|PSMB4
GO_REGULATION_OF_CELL_CYCLE	4.00617e-05	0.0017461	-0.340137	-1.35529	3	1118	LAMTOR4|ZNF703|TCF7L2|SKP1|NPM1|ID2|SLC25A33|DDIT3|RBBP8|ACTB|WHAMM|KLF4|PSME2|CDKN1C|ANAPC16|PSMG2|LAMTOR5|RPL26|CALM3|HAUS3|PSMD10|CDKN1A|CHMP2B|RGCC|DCTN3|TICRR|CEP131|MEPCE|RPL23|CDKN1B|TNF|BABAM1|CCNH|HAUS7|SIK1|CKS2|EPC1|LAMTOR2|DDRGK1|PLK5|PSMB8|UBE2E1|NAE1|RBX1|TUBA1A|UXT|PRR11|HSP90AA1|PSMB9|TSG101|PPP1R15A|CEP63|PHC1|RBBP7|PSME1|UBE2E2|CNOT10|UHRF2|CCNDBP1|SPDL1|RCC1|HAUS1|CDK20|ZNF830|…
KRIGE_RESPONSE_TO_TOSEDOSTAT_24HR_DN	4.01268e-05	0.0017461	-0.346783	-1.37869	3	957	PRADC1|LPCAT1|CWC25|ARL4A|SNRNP25|C9orf78|FAM229B|CENPW|NHP2|COPRS|CLUH|INSIG1|DDX21|MAPKAPK5-AS1|SERF2|TUBA3E|KNOP1|NAA20|MT1X|LDHA|PPP1R27|RPIA|RPL22L1|DNAJB1|PRDX1|BOLA3|MRPL21|MRPL57|CKS2|MRPL24|BZW2|PNP|AHSA1|COX16|BEND3|TRMT10C|DCTPP1|NCBP2|MTPAP|HSP90AA1|NDUFAB1|GPR183|ATOX1|C4orf3|NAA38|PAK1IP1|UBE2E2|IDH3B|GPD1L|DNAJA1|FABP5|MYLIP|RCC1|DUT|NELFCD|RRP1B|POLD2|CEBPA|CDC42EP4|ALYREF|PRDX4|C…
REACTOME_SCF_SKP2_MEDIATED_DEGRADATION_OF_P27_P21	4.04973e-05	0.00175883	-0.62982	-2.00173	2	57	SKP1|PSME2|PSMD10|CDKN1A|CDKN1B|PSMB8|PSMB9|PSME1|PSMC5|PSMC3|PSMC6|PSMD14|PSMA4|PSMD13|PSMB3|CKS1B|PSMD9|PSMD1|PSMC1|PSMB10|PSMD2|PSMA7|PSMC4|PSMA1|UBB|PSMB4
GO_NCRNA_PROCESSING	4.22748e-05	0.0018325	-0.408266	-1.56858	3	335	ELP6|NHP2|NSA2|DDX21|RPL26|RPL35|NOP10|RPS16|NOP58|KARS|EXOSC9|RPL14|TSEN15|TRMT10C|ZBTB8OS|MRPL1|NAF1|LSM6|TSR2|TRMT61B|HSD17B10|RRP1B|DROSHA|INTS12|POP5|THUMPD1|TPRKB|RPS21|FRG1|DDX27|DPH3|EMG1|RTCB|TYW1|NSUN5P1|NOL8|USP14|MRPL44|EXOSC8|EIF4A3|DUS1L|LAGE3|CDK5RAP1|C1D|RNF113A|DIMT1|KRI1|TOE1|TRMT112|UTP3|C9orf64|MPHOSPH6|EBNA1BP2|WDR55|ZNHIT3|SARS|PIH1D1|ESF1|SSB|POP4|TYW3|DDX47|ADAT1|NOP14|RPF…
DEBIASI_APOPTOSIS_BY_REOVIRUS_INFECTION_UP	4.293e-05	0.00185734	-0.427818	-1.62889	3	288	RSRC2|DDIT3|ZBTB18|IFITM3|MOB4|KAT5|KLF6|BHLHE40|SHOC2|GPN1|HIST2H2AA3|RWDD3|NR4A2|OSER1|CLK1|SMNDC1|PGAM1|DCTN6|PSMB9|RBM15B|ADM|PITPNB|PMAIP1|HIST2H2AC|PPP1R15A|LSM6|ZFP36|IFITM1|UBE2L6|NMI|GABARAPL1|ATF3|THUMPD1|CEBPB|UBA3|IRF9|ZNF330|TNFAIP3|CXCL8|LSM5|ARPP19|ZWINT|IRF7|CASP3|OTUD3|TBPL1|SLC25A16|ISG15|JUN|PDCL|OTUD4|CREM|TRIM22|IFRD1|SLC3A2|DNAJB9|RAD51AP1|IFI6|MAK16|SMIM8|HIST1H2BE|IFIT3|BS…
NAKAMURA_TUMOR_ZONE_PERIPHERAL_VS_CENTRAL_UP	4.3183e-05	0.00186471	-0.420759	-1.59674	3	274	PHF19|CENPW|COPRS|HNRNPAB|PSME2|NDUFS6|ACOT9|ARHGEF18|UBE2N|CENPU|STUB1|C9orf85|EIF5|PNP|MAATS1|TUBA1A|KPNA2|DCTPP1|HSP90AA1|RFC4|HSPE1|NME1|RPA3|PSMD14|TPRKB|MED27|PSMA4|DPH3|GLRX2|KNSTRN|TUBB2A|AATF|MICALL1|MRPL22|SUGT1|PSMC3IP|CCT2|FH|USP6|PSMD1|PSMC1|EBNA1BP2|LSM10|MRPL48|PSMD2|PUF60|TUBA1B|IKBKG|TUFT1|BOP1|TIPIN|TUBA1C|TFB1M|G3BP2|PSMA1|MLLT11|TNS4|PSMB4|NET1|TGFBI
LEE_CALORIE_RESTRICTION_MUSCLE_UP	4.33839e-05	0.00186982	-0.674889	-1.97933	2	36	DDIT3|ACTB|PNP|CMPK2|PSME1|FABP5|SSR4|PSMC3
MODULE_22	4.36853e-05	0.00187922	-0.681377	-1.97724	2	34	NDUFS6|ATP6V0B|NDUFA4|NDUFA9|NDUFV2|NDUFA1|NDUFAB1|NDUFB5|NDUFS8|NDUFA6|NDUFA3|NDUFS2|NDUFS3|NDUFB10|ATP6AP1|NDUFB3|NDUFA5|NDUFB8|CCS|NDUFB7|NDUFS4|NDUFA2
GSE6674_ANTI_IGM_VS_ANTI_IGM_AND_CPG_STIM_BCELL_DN	4.51106e-05	0.00193075	-0.454765	-1.67934	3	193	SNHG17|KANSL2|FNIP2|NHP2|CDKN1A|TNF|RWDD3|ZCRB1|SLC52A2|MTHFD1|EEF1E1|NDUFAB1|GARS|RRP1B|POLD2|PIM3|EIF2B3|SND1|EIF4A3|PDIA6|SESN2|MRPS10|KIAA1191|DIMT1|C1QBP|RCN1|SOD2|EBNA1BP2|DNAJA3|MAK16|CDCA7L|CHCHD4|BOP1|LARS|ADSL|ARID5A|IFRD2|NOC4L|NSUN5|NOL11|PSMG1|XPOT|UTP18|HK2|HCCS|SPRED1|DPH5|BMS1|GNL2|SLC7A5|EXOSC7|DCTD|ARL14EP|NOP2|C3orf18|ATIC|AEN|PRNP|RRAGD|YARS|GOLGA7|ATAD3A
GSE11864_CSF1_VS_CSF1_IFNG_PAM3CYS_IN_MAC_DN	4.52514e-05	0.00193075	-0.458654	-1.69025	3	189	EIF4A1|GUCD1|BOD1|JOSD1|BATF3|C16orf91|MRPL27|NOP58|DBI|TBK1|STARD3NL|LYSMD2|ICAM2|PITPNB|UBE2A|SPATA3-AS1|TMEM11|SUGP2|USP14|MTHFS|MFSD12|GSTO1|TBPL1|C16orf46|VWA7|LYN|PYCR2|FBXO46|TYMP|XIRP1|RAD54L2|RPF2|CCRL2|BZW1|RIOK1|USP16|SLC25A32|C6orf58|SLC1A4|IFRD2|CNIH4|PCBD1|FBXL19|TRIM26|MFAP1|TJAP1|MDM1|MICA|NXT2|TSR1|SECISBP2|PSMB4|BNIP1|COQ7|MRPL52|URB2|VPS13A-AS1|PNPLA5|CEBPG|BIN3|MRPL14|ATP11A-A…
GSE17580_UNINFECTED_VS_S_MANSONI_INF_TREG_DN	4.53227e-05	0.00193075	-0.460412	-1.69448	3	186	ID2|NTMT1|PSME2|NDUFS6|BHLHE40|CELA1|SRP14|BCL2A1|METRNL|COX7A2|COX8A|DBI|MRPL57|TMEM126A|RBX1|COX16|NUDT1|FUCA2|FABP5|CEP85|NME1|RPA3|SMARCD2|RPS27L|CPQ|BID|BCL7C|POLE3|DAP|EMC9|CASP3|CYB561|LGALS1|ZCCHC17|PMM1|THOC7|CCR5|DNPEP|NKG7|CNIH4|UNG|NEDD8|RAD21|GLRX|UAP1|PAXIP1|ZFP91|EIF4EBP1|MRPL14|PIK3CG|NUCKS1
GSE18893_TCONV_VS_TREG_24H_TNF_STIM_DN	4.53963e-05	0.00193075	-0.459559	-1.68951	3	184	RPS25|SIRT7|NDUFS6|LAMTOR5|RWDD4|GPN1|ICE1|FAM32A|CD83|OSTC|PHTF2|MPC2|PDRG1|COA5|MIEN1|PFDN2|TOMM7|PDHA1|SESN1|C22orf39|HSPE1|IER3IP1|GABARAPL1|TOP2B|MRPS33|RPS21|OMA1|NOXRED1|SMC4|FAM13B|SNRPG|KRT10|RPS3|MRPS21|DPM3|TIMM21|THOC7|MTSS1|MROH9|NT5C|FAM162A|DNAJC14|DENND2C|LZTR1|RFK|CUTA|TSN|PRR13|CHCHD1|CCDC28A|ZFAND6|AKR1B1|GPRC5D|THOC1|MTRR|EIF4EBP1|CDC26|RAD9A|SLC30A3|ZNF638|PRMT3|COMMD7|GALC|W…
GSE23505_IL6_IL1_VS_IL6_IL1_TGFB_TREATED_CD4_TCELL_DN	4.53963e-05	0.00193075	-0.460772	-1.69397	3	184	LAMTOR4|TMEM256|PSME2|C12orf57|MXD4|SLC2A6|CENPU|CDK2AP1|DPY30|NOP10|DNAJB1|RNF181|PHYH|DGCR6|EVL|GTF3C6|POLR2I|POLE|NAA38|NUDT1|SSRP1|DERA|PARK7|ANAPC4|SLIRP|POLR2J|SMIM19|DXO|RPS27L|NUDT2|AIMP1|ALG6|DNAJC19|CETN2|VPS29|C11orf49|AHCY|PYCR2|GPI|PRDX5|TUBA1B|PMM1
GSE41867_DAY8_EFFECTOR_VS_DAY30_EXHAUSTED_CD8_TCELL_LCMV_CLONE13_UP	4.53963e-05	0.00193075	-0.460385	-1.69255	3	184	CNEP1R1|SAPCD2|AMZ2|BATF3|HADHB|NDUFA4|MT1E|OXSR1|PACS2|RBX1|PIGF|EEF1E1|PRR11|SEC11A|ALYREF|ADD1|DUSP12|EIF2B3|ABCF1|SND1|PCBP1|GPN3|EDEM1|NINJ1|AATF|SRSF7|RFNG|DDX24|MEGF8|CGRRF1|PTTG1|MPHOSPH6|RPN2|COPS3|MYD88|RRM1|PRDX5|SPTY2D1|TUBA1B|NINJ2|SVIL|CNIH4|EIF1AD|ECI2|G3BP2|PIN1|CUTA|SUV39H1|MGAT1|EIF5A|TBC1D10B|PSMB4|SLC25A6|MED9|UBXN2B|HSF2|CEP290|LYAR|HES1
GSE17974_CTRL_VS_ACT_IL4_AND_ANTI_IL12_6H_CD4_TCELL_UP	4.55042e-05	0.0019317	-0.461683	-1.69458	3	181	DENND6A|DENND5A|RAP1GAP2|TOB1|RNF139|KLF4|ATXN1L|ADPRM|TP53INP2|HAUS3|ZFAND2A|YPEL5|MT1X|PTP4A1|DNAJB1|MORC2-AS1|MXI1|SIK1|ADM|MYO1G|H1FX|FAM8A1|DDIT4|IRS2|TNFAIP3|MARCH2|GSAP|C16orf54|G0S2|GOLGA7B|ZNF34|CGRRF1|CCDC69|JUN|RCSD1|SNN|TTC32|MAFF|SKIL|RASGRP2|SLC12A7|LINC00173|BIN2|KAT2B|BAG3
GSE1791_CTRL_VS_NEUROMEDINU_IN_T_CELL_LINE_3H_UP	4.58316e-05	0.00193766	-0.467535	-1.70847	3	172	HCAR3|TCF7L2|FAM219A|CMTR1|PSME2|AUNIP|TNF|VPS9D1|KARS|DECR1|KHNYN|PSMB9|DUSP5|ADM|UBE2L6|C10orf113|MICB|WARS|SND1|TMED9|RNF149|HLA-DPA1|PLAUR|STARD4|RBCK1|HLA-A|STARD8|POC1B|ARHGEF3|IFRD1|PSMB10|BANP|SLC7A13|C15orf39|UFM1|TBATA|SH3BP5|NLRC5|DYNLT1|RUNX3|CARD6|ZRANB2|TECTB|TICAM1|PSMB4|CDH9|PLEKHO1|BNIP1|RSAD2|EIF1|DNAJC1|TTPAL|C12orf42
GSE35825_UNTREATED_VS_IFNA_STIM_MACROPHAGE_DN	4.58316e-05	0.00193766	-0.471107	-1.72152	3	172	SNX18|DBNL|RMDN3|PFKFB3|GGCT|SNX10|RABGEF1|FAM53C|RNF19B|SNW1|CMPK2|GCH1|NFKBIZ|TRMT61B|GYPC|NMI|CD69|ATF3|SEMA4C|MALT1|PCGF5|TNFAIP3|MAFK|TIMP1|C8orf33|PARP12|ADAD1|ISG15|IRF1|SOD2|SLC25A22|LYN|SAMSN1|IFIT3|GBP4|MED7|WSB2|ZNF281|VPS37B|PPP1R15B|GNA13|SPRED1|BRD2|PLAGL2|SRGN|MRPL52|HIF1A|DNASE1L3|PHF11|IFI35|MNDA
GSE37532_VISCERAL_ADIPOSE_TISSUE_VS_LN_DERIVED_PPARG_KO_TCONV_CD4_TCELL_UP	4.59232e-05	0.00193766	-0.474727	-1.73262	3	170	MRPL15|UBE2N|NAA20|UBR7|THYN1|C9orf85|HNRNPF|GSKIP|EVL|KARS|JKAMP|ZPR1|ODC1|GNAI3|TMEM251|MDH1|EXOC8|ALYREF|PRDX4|SSRP1|RPL4|BTBD1|RTCB|NDFIP1|EXOSC8|TMX2|KNSTRN|WDR11|LYRM4|SARS|ZNF274|PSMD2|SLBP|RRM1|ZCCHC17|ERH|HDAC2|CBX1|GHITM|SLC25A32|PPP1CC|COMMD3|ANP32E|CDC42|CPSF3|CTR9|DHX29|ARL5A|UBA2|LIG1|ADH5|OSGEP|ARF4|TTC1|CDC26|RCOR2|EIF3J|PSMB1|PRNP|DDX1|ACOT13|PRMT3
GO_KERATIN_FILAMENT	4.59876e-05	0.00193766	0.598399	2.39834	0	82	KRTAP5-6|KRTAP10-1|KRTAP10-9|KRTAP4-9|KRTAP5-10|KRTAP5-3|KRTAP2-1|KRTAP12-3|KRTAP4-12|KRTAP5-7|KRTAP10-4|FAM83H|KRTAP1-1|KRT6A|KRTAP10-2|KRT14|GPER1|KRTAP12-4|KRTAP10-5|KRTAP10-12|KRTAP10-10|KRTAP4-3|KRTAP4-4|KRTAP9-3|KRT18|KRT77|KRTAP5-4|KRTAP5-2|KRTAP9-9|KRTAP9-4|KRTAP4-1|KRTAP5-1|KRTAP4-11|KRTAP12-2|KRTAP1-5|KRTAP10-6|KRTAP1-3|KRT78|EPPK1
GO_MITOCHONDRIAL_GENE_EXPRESSION	4.66331e-05	0.0019612	-0.485579	-1.75323	3	152	MRPL15|SLC25A33|MRPS35|MRPL27|MRPL49|MRPL9|MRPL21|MRPL57|MRPL24|NOA1|TRMT10C|MRPL54|MRPS36|MRPL1|GARS|TRMT61B|HSD17B10|MRPL18|MRPS33|MRPL40|MTG1|MRPL3|MRPL44|CHCHD10|MRPS17|MRPL13|MRPL10|MRPL22|MRPS10|CDK5RAP1|MRPL11|FASTKD3|C1QBP|MRPL43|MTIF2|MRPS28|IARS2|MRPS21|MRPL48|MRPL32|MRPS18C|MRPL33|TRUB2|RMND1|CHCHD1|MRPL52|HARS|MRPS7|NGRN|MRPL14|RPUSD4|MRPL16|MRPS9|FOXO3|AARS2|MTRF1|MRPL51|MRPS22|MRPL4…
MORF_NPM1	4.71893e-05	0.0019809	-0.49816	-1.78394	3	140	EIF4A1|NPM1|RPS25|FAU|SNRPB|ACTB|RPS18|HNRNPK|UQCRFS1|HMGN1|RPL23|LDHA|SRP14|RPL35|RPS16|YWHAQ|RPL22|RPS5|RPL14|NAP1L1|HSP90AA1|ARPC3|RPS23|PTMA|RPS10|RPL4|PARK7|COX7C|ANP32B|GDI2|RPL31|RPS13|CCT2|PHB2|RAN|DRG1|RPS3|RPS4X|TUBA1B|RPL10A|EEF1A1|RPL3|SNRPE|EEF1D|CCT7|UBB|RPL27A|UBA2|EIF3D|PFN1|SLC25A6|RPS19|HINT1|SUMO2|PSMB1|RPL13A
REACTOME_SWITCHING_OF_ORIGINS_TO_A_POST_REPLICATIVE_STATE	5.07518e-05	0.00212649	-0.558181	-1.88434	3	86	SKP1|PSME2|ANAPC16|PSMD10|PSMB8|UBE2E1|RBX1|PSMB9|PSME1|PSMC5|PSMC3|PSMC6|PSMD14|ANAPC4|PSMA4|PSMD13|ORC6|PSMB3|PSMD9|PSMD1|PSMC1|PSMB10|PSMD2|PSMA7|PSMC4|PSMA1|PSMA8|UBB|CDC16|PSMB4|ORC3|CDC26|MCM5|PSMB1|MCM7|PSMB5|PSMD7|CCNE1|ORC4
REACTOME_GLOBAL_GENOME_NUCLEOTIDE_EXCISION_REPAIR_GG_NER	5.11136e-05	0.00213373	-0.569784	-1.9115	3	82	ACTB|UBE2N|CCNH|RBX1|POLE|RFC4|POLD2|DDB2|RPA3|ERCC1|PCNA|POLE3|SUMO1|RFC1|CUL4A|CETN2|COPS5|COPS3|RAD23A|CDK7|INO80B|PARP2|INO80C|GTF2H3|INO80|UBB|ERCC5|UBE2V2|LIG1|XPC|RFC5|MNAT1|SUMO2|PARP1|TFPT|YY1|CHD1L|ERCC2|POLD4|SUMO3|XPA
REACTOME_REGULATION_OF_MITOTIC_CELL_CYCLE	5.11136e-05	0.00213373	-0.561689	-1.88435	3	82	SKP1|PSME2|ANAPC16|PSMD10|PSMB8|UBE2E1|PSMB9|PSME1|PSMC5|PSMC3|PSMC6|PSMD14|ANAPC4|PSMA4|PSMD13|PSMB3|PSMD9|PTTG1|PSMD1|PSMC1|PSMB10|PSMD2|PSMA7|PSMC4|PSMA1|PSMA8|UBB|CDC16|PSMB4|BUB3|CDC26|PSMB1|CDK1
MORF_DAP	5.16282e-05	0.00215124	-0.562592	-1.87045	3	77	SKP1|SOD1|HADHB|GGCT|CALM3|AP3S1|KARS|KPNA2|MDH1|SEC13|NDUFS8|SSR4|DDOST|SMARCD2|ERP29|GDE1|VBP1|DAP|SLC35A1|SUMO1|PPP1CA|PSMD9|SF3B2|COPS5|BCAP31|AP2S1
MORF_RPA1	5.3501e-05	0.00222517	-0.605698	-1.94179	3	60	DDX39A|HNRNPAB|SOD1|ICE1|YWHAQ|KARS|POLR2I|RBMX|SET|NCBP2|RFC4|POP5|DEK|POLE3|SUMO1|IK|COPS5|HDAC2|HAT1|UNG|LYPLA1|RAD21|PARG|USP1
REACTOME_COMPLEX_I_BIOGENESIS	5.54685e-05	0.00229481	-0.628472	-1.9408	3	48	NDUFAF5|NDUFS6|NDUFA13|NDUFA9|NDUFV2|NDUFA1|NDUFAB1|NDUFB5|NDUFS8|NDUFB9|NDUFA6|NDUFA12|NDUFA3|NDUFS2|NDUFS3|NDUFB11|NDUFB10|NDUFAF2|ECSIT|NDUFB3|NDUFA5|NDUFA11|NDUFB8|NDUFB7|NDUFS4|NDUFA2|ACAD9|NDUFB2|NDUFAF3|NDUFS7
KEGG_NUCLEOTIDE_EXCISION_REPAIR	5.60452e-05	0.00229481	-0.636185	-1.93745	3	44	CCNH|RBX1|POLE|RFC4|POLD2|DDB2|RPA3|ERCC1|PCNA|POLE3|RFC1|CUL4A|CETN2|RAD23A|CDK7|GTF2H3|ERCC5|LIG1|XPC|RFC5|MNAT1|ERCC2|POLD4|XPA|ERCC3|RFC2|RAD23B
GSE9650_GP33_VS_GP276_LCMV_SPECIFIC_EXHAUSTED_CD8_TCELL_DN	5.63711e-05	0.00229481	-0.454598	-1.6793	4	194	UBALD2|C9orf78|HNRNPAB|ANAPC16|HADHB|LAMTOR5|ITPA|NTAN1|SMIM20|YIF1A|SNAPIN|GLO1|KLHDC2|GINM1|NAE1|JKAMP|HMCES|MIEN1|NFKBIZ|NUDT1|CCNDBP1|AKIRIN1|HCLS1|CXorf38|ANXA5|SGK1|MRPS33|ARMC1|PSMD13|RNF13|EDEM1|GGPS1|DAP|CYC1|SLC35A1|CAMLG|UBP1|PTTG1|KLRC1|SRP68|COPS5|GTF3A|RNASEH1|PUF60|RAD17|VPS25|PPM1B|ITGAL|SWI5|IKBKG|AP1M1|GHITM|DPP3|WSB2|MCEE|TIPRL|IL10RA
GSE15330_WT_VS_IKAROS_KO_GRANULOCYTE_MONOCYTE_PROGENITOR_UP	5.64264e-05	0.00229481	-0.449727	-1.65995	4	192	POU2F2|H2AFZ|MYO18A|RILPL2|GLOD4|THYN1|MRPL49|HMGXB4|KARS|PHTF2|DDRGK1|RBMX|NAMPT|PSME1|PTS|HAUS1|GYPC|DDB2|DIABLO|NDUFS8|EBAG9|LRR1|CHCHD7|MIF|SMIM19|THAP4|PNPLA6|PCNA|C8orf82|TMEM128|C1orf174|CASP3|ADIPOR2|IRF1|RCSD1|ARHGEF3|CRYL1|CBX4|AATK|PSMA7|NUDT19|B3GNT2|NOL7|ADSL|DUSP2|ZRANB2|SAP18|PSMG1|PSMA1|CD81|HSPBP1|RFC5|VRK2|ETFB|HAUS5|PWP1|SLAMF7
GSE26669_CTRL_VS_COSTIM_BLOCK_MLR_CD8_TCELL_UP	5.64264e-05	0.00229481	-0.449155	-1.65784	4	192	NSA2|IFITM3|FAM98C|THYN1|SRP14|RNF19B|SRA1|MTHFD1|EEF1E1|NAA38|TOMM7|DUT|PRDX4|NMI|ZNF593|SSR4|CASP7|NME1|NDUFA6|MRPS33|ENOPH1|PSMA4|TYW1|PPIH|BID|ACADVL|RNF114|C8orf33|MTX2|IL15|EPSTI1|MVP|GSTO1|LGALS1|KRT10|SNRPC|EBNA1BP2|PFDN1|MRPS28|COPS5|CHMP5|HIST1H2BD|CKAP2L|MRPL48|RAD51AP1|CCT6A|EMC2|NOL7|UBXN2A|TFB1M|TPI1|DYNLL1|CUTA|EIF5A|CHCHD1|PSMB4|HARS|RSAD2|RFC5|S100A8|ATIC|LSM2|EIF3J|IDI1|PAM16|ER…
GSE13485_DAY7_VS_DAY21_YF17D_VACCINE_PBMC_UP	5.65023e-05	0.00229481	-0.454291	-1.67568	4	191	UBALD2|ST3GAL5|CTSL|FNIP2|CMTR1|RBBP8|HMOX1|UPP1|CDKN1A|HMGXB4|METRNL|KLF10|SH2B3|MAFB|LAP3|UBE2E3|SASH1|IRF7|DDX60|SAMD4A|EPSTI1|PARP12|DTX3L|ISG15|SMAD7|RCN1|SCO2|C19orf66|SLU7|LYN|TRIM22|SNN|IFI6|RNASEH1|UTRN|BLVRA|HAUS8|LY6E|TRIM69|IFIT3|MARCKS|SAT2|GALNT6|AKAP8|FBXO6|IFIT1|RCC2|MGLL|ABL1|PIK3AP1|ADAR|MX1|ZBED1|RYBP|RSAD2|PHF11|ZCCHC2|OASL
GSE17721_LPS_VS_GARDIQUIMOD_1H_BMDC_UP	5.65023e-05	0.00229481	-0.45321	-1.67169	4	191	SUCO|RMDN3|NDUFS6|HAUS3|CWC15|SFR1|NEURL1|RWDD4|TNF|CD83|CKS2|PFDN5|CFD|DDRGK1|SIL1|NFKBIZ|SPAG7|ATF3|EMC8|IRS2|OSTF1|TIMP1|DUOXA2|MRPL22|SRSF7|ANKRA2|DIMT1|SNTA1|NUDT9|IER2|FBXO43|JUN|PFDN1|RHOB|ZNF274|PIBF1|SIRT1|C2CD2|DUSP2|LIAS|DLL4|CAP1|TSPO2|ADD2|SLC27A3|AKR1B1|C1orf54|KRT85
GSE27786_NKCELL_VS_MONO_MAC_UP	5.65163e-05	0.00229481	-0.455912	-1.68103	4	190	C1QA|RPS25|FAU|SIRT7|PSME2|METTL23|AZIN2|SMIM20|RPS16|MAP7D1|KLF10|MTHFD1|PIGF|COX16|ODC1|PYCARD|NUDT1|NDUFB5|C22orf39|NMI|HMGN3|SMIM15|RPS10|PARK7|THUMPD1|NDUFA12|PSMA4|BTBD1|MIF|UBA3|OTUD5|RNF114|TBC1D10C|DDX24|SH3GLB1|EPB41L2|LY96|NEMF|BAHD1|JAGN1|VPS29|HLA-E|NME7|GLRX5|MRPL32|PPIE|BBX|CCT6A|C2orf76|G3BP2|RBM22|NELFB|BRD2|DHX36|TOMM22|STK10|SLC44A2|SON|PANK4
GSE28408_LY6G_POS_VS_NEG_DC_DN	5.65163e-05	0.00229481	-0.453274	-1.6713	4	190	DDX39A|HNRNPAB|GYG1|IFITM3|GGCT|GPR137B|SNX10|SETBP1|MT1H|MT1E|RBMX|TUBA1A|NUDT1|SPDL1|IFITM1|H1FX|DEK|TNFRSF1B|PSMA4|RALY|PSMD13|MIS18A|LSM5|PRIM1|IL15|ALG6|EMC9|MRPL11|AAMDC|ME2|IRF1|RAN|PRMT7|PIH1D1|MRPL48|TNFRSF8|RFXANK|DAZAP1|CRELD2|CCRL2|SLC9A3R1|CCR5|SFN|DPYSL2|SNRPE|ECI2|NCAPD3|PSMG1|RAB9A|ANP32E|PSMC4|HMGB3|SLC27A3|BUB3|TAX1BP3|RFC5|IFI35|LILRA2|MFSD1|GCDH|MRPL16|IDI1
GSE339_CD4POS_VS_CD8POS_DC_IN_CULTURE_DN	5.65163e-05	0.00229481	-0.456589	-1.68352	4	190	LPCAT1|MPEG1|ST3GAL5|VDAC2|DBNL|NHP2|RPS18|SERF2|EIF6|DCTN3|CRIP1|TBCA|AP3S1|MT1E|SLC52A2|CYSTM1|PSMB8|ODC1|MRPL54|ACAA1|ANXA5|SEC61G|ERP29|THAP4|SOWAHC|IRF7|CYC1|NDUFB11|PPP1R14B|BSCL2|AKR1A1|CORO1B|LY6E|ESYT1|AP1M1|HLTF|DHRS1|CLASRP|TPI1|CD81|KIFAP3|NET1|COQ7|MRPS7|BCL2L11|STK10|C1QC|HINT1|MAN1B1|SNX17|RPL13A|KCTD10|RTN4|CDK1|RENBP|SLC25A20
GSE22432_CDC_VS_COMMON_DC_PROGENITOR_DN	5.65643e-05	0.00229481	-0.456524	-1.6824	4	189	CENPC|PSMG2|UBE2N|H2AFZ|SPATA24|ETF1|ABRACL|C5AR1|RWDD4|TNF|SUCLG2|CCNH|YWHAQ|GLO1|FYTTD1|OSTC|PHTF2|MTHFD1|NAP1L1|SET|EEF1E1|CHTF8|OAT|RBBP7|LSM6|CNOT10|SRSF10|POLD2|MLH1|TOP2B|UBE2E3|USP14|PLEK|GSAP|PPIL3|FUT4|MANF|RAD51AP1|NDUFAF2|SNRNP40|TIPIN|NPPA|UTP18|CYP11B2|SUV39H1|BUB3|HSPBP1|MYO19|OSGEP|NAT10|FANCL|NOP2|ATIC|HINT1|DARS|UBTD2|NUP37|PRPF19|CMTR2
GSE9988_LPS_VS_LPS_AND_ANTI_TREM1_MONOCYTE_UP	5.65643e-05	0.00229481	-0.453059	-1.66963	4	189	MARCKSL1|HCAR3|SNX18|SKP1|PFKFB3|ADA|KDM1A|SLC2A6|ORAI1|RASSF5|RNF19B|GTF3C6|PLAC8|NDUFV2|GCH1|LYSMD2|C1orf122|RAP2C|IER5|EPB41L3|NFKBIZ|DNAJA1|PSMA4|FAM89B|TNFAIP3|PLEKHF2|MAP3K8|NCOA4|BID|BIRC2|SMPDL3A|MAD2L2|CWC27|IRF1|SCO2|PNRC1|FFAR2|SAMSN1|HNRNPR|EHD1|CCM2|SMCO4|CREBL2|TNFSF13B|HCK|MARCKS|ATP6AP1|OAZ2|VAV1|IL10RA|PIK3AP1|ADAR|RBM22|LCOR|PLAGL2|XRCC5|VASP|TMPO-AS1|ZNF217|TOR1B
GSE411_WT_VS_SOCS3_KO_MACROPHAGE_UP	5.65886e-05	0.00229481	-0.458864	-1.6903	4	188	ST3GAL5|SAPCD2|NHP2|ANAPC16|PBDC1|TP53INP2|UQCRFS1|ANKMY2|MRPL21|CKS2|UBE2E1|ADAP1|DNAJA2|ACKR2|WDR70|DROSHA|KCTD17|RPA3|MRPL18|PMVK|SNRPD1|UBE2E3|RPS27L|BID|HDAC1|PRPS1|IMMT|DTNBP1|NSMCE2|UBE2J1|LSM14A|SEPT12|POP4|CBX4|CCDC34|AKR1A1|THOC7|TIPIN|GCLC|ATXN10|PPP1CC|DHRS1|NEDD8|CACYBP|NCAPD3|RAB9A|GNA13|RFTN1|LMF2|CUTA|NEU1|TAX1BP3|ATP6V1E1|UBE2M
GSE37532_TREG_VS_TCONV_PPARG_KO_CD4_TCELL_FROM_LN_DN	5.66174e-05	0.00229481	-0.45583	-1.67849	4	187	CMSS1|NHP2|CLUH|PSME2|DDX21|ETF1|YIF1A|CCDC88B|EIF5|CD83|KARS|GTF3C6|MRPL24|PNP|SCAMP3|DCTPP1|PAK1IP1|NAMPT|ACAA1|PRDX4|SSR4|GRPEL1|TYW1|NXT1|MKNK2|TM2D3|TM2D2|PDIA6|CCL4|DIMT1|IER2|HLA-J|MYD88|CYBA|PTPN6|NOP14|RPF2|SNX9|GAR1|RHOG|RUNX3|IFRD2|DNPEP|ARPC4|SSBP1|TMEM138|TSPAN31|TRUB2|C12orf45|SNX11|NAT10|LCP1|HLA-F|LYAR|EIF3J|TMEM123|MFSD1
GSE2770_UNTREATED_VS_IL4_TREATED_ACT_CD4_TCELL_48H_DN	5.66996e-05	0.00229481	-0.45623	-1.67815	4	185	PRADC1|ST3GAL5|SAPCD2|SPATA24|TICRR|DBF4|MRPL27|CCNH|CKS2|UBE2E1|NOA1|TSG101|NAF1|COX6B1|RCC1|SEC13|PRDX4|APOO|KIF20B|PPP1R8|TERF2IP|ANP32B|MRPL44|MIS18A|MRPL10|LAGE3|IMMT|NSMCE2|NME7|PIH1D1|CCDC34|CDC25B|SMCO4|CRELD2|THOC7|HES6|SUDS3|TIPIN|ATAD1|DPP3|NEDD8|CDC16|ETHE1|PINX1|SLC25A6|UBE2M|SLC15A3|CENPN|SLAMF7
GSE29617_DAY3_VS_DAY7_TIV_FLU_VACCINE_PBMC_2008_UP	5.71161e-05	0.0023067	-0.468371	-1.71474	4	176	ZNF703|TCF7L2|SNX18|CTSL|FNIP2|FIBP|CDKN1C|MT1X|CDK2AP1|MS4A7|CSK|GCH1|POLR2G|EPS8|CHMP1B|FAM102B|ATF3|FBP1|PSMA4|CTBP2|PAPSS2|COMMD8|PLEK|MAPKAPK3|ARF6|BID|SAMD4A|GDI2|HIGD1A|NPTN|CAMK1|RAP1B|RHOB|LGALS9|LAMP1|GPBAR1|CALM2|CORO1B|AMPD2|MTSS1|TNFSF13B|RHOG|ZNF628|MT1G|TPI1|PIK3AP1
GSE1740_UNSTIM_VS_IFNA_STIMULATED_MCSF_DERIVED_MACROPHAGE_DN	5.71978e-05	0.0023067	-0.470291	-1.72028	4	174	HCAR3|PSME2|MMADHC|CST13P|TNF|VPS9D1|BCL2A1|PSMB8|PNP|DECR1|KHNYN|PSMB9|DUSP5|ADM|DNAJA1|UBE2L6|WARS|DPH3|RNF149|HLA-DPA1|PLAUR|IRF7|EPSTI1|ORC6|STARD4|RBCK1|HLA-A|STARD8|IRF1|CREM|EAF1|HLA-E|IFRD1|SCML1|C21orf91|GNPDA2|NLRC5|GBP4|DYNLT1|CARD6|FBXO6|STAP2|NXT2|PLEKHO1|BTN3A2|GPR174|SS18L2|RSAD2|EIF1|C12orf42|CASP1|HINT1|CEP290|DNAJB11|LGALS3BP|EIF2B2|SLC39A11|CCL20|DYNC1H1
JIANG_AGING_HYPOTHALAMUS_UP	5.74374e-05	0.00231224	-0.659547	-1.95438	3	38	ACTB|SOD1|TBCA|PRDX1|COX7A2|CLK1|NDUFA1|NDUFB5|HSPE1|PSMD14|PSMA4|ANP32B|C1QBP|MAP2K1|AKR1A1|CCT6A
REACTOME_G2_M_CHECKPOINTS	5.79999e-05	0.00233073	-0.46671	-1.69082	4	157	RBBP8|PSME2|UBE2N|KAT5|PSMD10|DBF4|BABAM1|YWHAQ|PSMB8|PSMB9|RFC4|PSME1|PSMC5|PSMC3|RPA3|PSMC6|PSMD14|PSMA4|PSMD13|ORC6|SUMO1|PSMB3|PSMD9|PSMD1|PSMC1|HIST1H2BD|HIST2H4A|PSMB10|PSMD2|RAD17|YWHAG|PSMA7|HIST1H2BE|SFN|HIST1H2BK|PSMC4|PSMA1|PSMA8|UBB|UBE2V2|PSMB4|RFC5|ORC3|HIST1H4K|MCM5|RAD9A|HIST1H4I|PSMB1|CDK1|HIST3H2BB|HIST1H2BC|MCM7|HIST2H2BE|HIST1H2BG|PSMB5|HIST1H4C|PSMD7
MCBRYAN_PUBERTAL_BREAST_5_6WK_DN	5.86786e-05	0.00235381	0.429311	1.8334	0	121	SLC38A10|EIF3C|SEC61A1|RUNX1|COX8C|CPD|KDM5A|IL6ST|NDST1|SPPL2A|ZFHX3|WNK1|RBBP4|MAPK14|PTEN|SIRPA|VAPB|IL6R|EIF4EBP2|AKT2|TBL1X|DDX6|PURB|MEF2C|RBM5|SNTB2|ZEB2|NFATC3|FUS|RAB5C|WASL|FSCN1|PDAP1|OGT|MBTPS1|THRAP3|ATP8A1|SOX9|PRRX1|CNOT3|CYTH1|DBP|TAOK1|PANK1|FUBP1
MODULE_77	5.97229e-05	0.00239146	-0.708927	-1.98146	3	28	NDUFS6|NDUFA4|UQCRC1|NDUFA9|NDUFV2|NDUFA1|NDUFAB1|NDUFB5|NDUFS8|NDUFA3|NDUFS2|UQCRB|NDUFS3|NDUFB10|NDUFB3
GO_OXIDOREDUCTASE_ACTIVITY	6.06097e-05	0.00242267	-0.356303	-1.40757	5	693	NDUFAF5|OGFOD3|KDM2B|KDM8|NDUFS6|SOD1|HMOX1|ALDH16A1|HADHB|KDM1A|NDUFA4|UQCRC1|UQCRFS1|COX7A2L|LDHA|NDUFA13|PHYH|PRDX1|MICAL1|COX7A2|COX8A|RSAD1|COX6C|MTHFD1|NDUFA9|NDUFV2|NDUFA1|SH3BGRL3|DECR1|SDR39U1|MRPS36|NDUFAB1|LOXL3|ALKBH3|COX6B1|IDH3B|ACAA1|MDH1|GPD1L|HSD17B10|PDHA1|SESN1|NDUFB5|CYB561A3|PRDX4|NDUFS8|ETFA|PARK7|COX7C|NDUFB9|NDUFA6|WDR93|NDUFA12|KDM5D|GLRX2|HSD17B8|NDUFA3|UQCRQ|CTBP2|SUMF1…
REACTOME_PURINE_CATABOLISM	6.36142e-05	0.00253828	-0.783091	-1.98759	3	18	ADPRM|ITPA|NUDT15|PNP|NUDT1|NUDT18|NT5C2|NUDT9|NT5C
MORF_MBD4	6.41956e-05	0.00255695	-0.563565	-1.88392	4	80	SKP1|HADHB|COX7A2L|TBCA|KARS|NDUFA1|MDH1|HSBP1|SEC13|SRP19|PSMC6|EBAG9|BAG5|PSMA4|GABARAPL2|UQCRB|SLC35A1|SUMO1|PPP1CA|CTCF|PSMC1|SRP9|COPS5|DNPEP|NEDD8|SAP18|UTP18|ENSA|RAD21|ADAR|CNBP|PSMB4|UBR5|YY1|FAM20B|PRKAR1A|PSMD7|SYPL1|NDUFA2|PPP1R7|RALBP1|PSMC2
BASAKI_YBX1_TARGETS_UP	6.47612e-05	0.00257042	-0.417282	-1.58406	5	276	PHF19|DDX39A|SKA2|CENPW|NDUFS6|CENPU|MT1X|RRAS|ARPC5L|SLC52A2|MTHFD1|PLAC8|AHSA1|TUBA1A|KPNA2|TSEN15|COX20|MISP|SPDL1|DDB2|ALYREF|TPRKB|LRR1|GLRX2|SNRPA1|MIS18A|KNSTRN|ZWINT|TUBB2A|C3orf14|ORC6|PSMC3IP|KRT10|PTTG1|SMAD7|CREM|SLC3A2|PSMD2|CCM2|TOMM5|DAZAP1|FANCI|SIVA1|FGFBP1|TUFT1|SFN|CSTF3|IFRD2|MT1G|HAT1|UNG|CACYBP|PINK1|PLK2|RHOD|CAMTA1|MT2A|SLC7A5|MYO19|RFC5|RANGAP1|MCM5|CENPN|RUSC1|S100A3|BUB…
WALLACE_PROSTATE_CANCER_RACE_UP	6.47612e-05	0.00257042	-0.417095	-1.58335	5	276	C1QA|CYTIP|IFITM3|MS4A4A|C5AR1|PLEKHO2|BCL2A1|MICAL1|NR4A2|NFIL3|CD83|PLAC8|PSMB8|CXCR4|ICAM2|PSMB9|GPR183|GMFG|GPR65|PDHA1|IFITM1|HCLS1|UBE2L6|THEMIS2|CD69|ARL4C|C1QB|IRS2|IRF9|PLEK|DDX60|CCL4|IL15|PARP12|HLA-J|LYZ|ISG15|LY96|IRF1|CREM|HLA-E|TYMP|EVI2A|SAMSN1|CSF2RB|IFI6|EVI2B|STAG3|CLIC2|ITGAL|IRF8|APOBEC3G|CCR5|IFIT3|DUSP2|RUNX3|NKG7|IFIT1|IL10RA|MX1|NPIPB15|CLEC4A|GLRX|SRGN|C1orf54|RAC2|BTN3A…
GCM_PSME1	6.5161e-05	0.00258175	-0.571252	-1.88216	4	72	RABGGTB|NPM1|CBFB|H2AFZ|HMGN1|RPS5|NAP1L1|SET|POLR2G|PSME1|DUT|PTMA|SNRPD3|NDUFA12|PCBP1|SNRPA1|SNRPD2|HDAC1|QARS|PSMB3|PNN|IK|COPS5|SNRPF|ZNHIT3|SLBP|POLG|RPL10A|NASP|SAP18|PSMA1
REACTOME_PROCESSING_OF_CAPPED_INTRON_CONTAINING_PRE_MRNA	6.59544e-05	0.0026086	-0.431889	-1.62043	5	233	CWC25|DDX39A|SNRNP25|SNRPB|MAGOH|HNRNPK|CWC15|GCFC2|SNRNP27|HNRNPF|FYTTD1|ZCRB1|SMNDC1|POLR2I|RBMX|SNW1|BCAS2|NCBP2|LSM6|POLR2G|SRSF10|PHF5A|NDC1|SEC13|ALYREF|SNRPD3|CHTOP|LSM7|SNRPD1|POLR2J|SRRM1|PCBP1|NXT1|SNRPA1|HNRNPA3|LSM5|EIF4A3|PPIH|SNRPD2|SRSF7|SNRPG|CWC27|PPIL3|SF3B2|SNRPC|SNRPF|CTNNBL1|SLU7|NUP107|ZRSR2|PPIE|SLBP|HNRNPR|PUF60|GPKOW|CWC22|SF3B5|NXF1|THOC7|SNRNP40|SNRNP35|ISY1|SRSF6|RBM17…
REACTOME_REGULATION_OF_RAS_BY_GAPS	6.62313e-05	0.00261498	-0.590785	-1.91276	4	64	PSME2|PSMD10|SPRED3|PSMB8|RBX1|PSMB9|RASA1|PSME1|PSMC5|HRAS|PSMC3|PSMC6|PSMD14|PSMA4|PSMD13|PSMB3|PSMD9|PSMD1|PSMC1|PSMB10|PSMD2|PSMA7|PSMC4|PSMA1|SPRED1|PSMA8|UBB|PSMB4
GNF2_RFC4	6.71159e-05	0.00264093	-0.608762	-1.94584	4	59	H2AFZ|CKS2|RFC4|SSRP1|MLH1|RPA3|SNRPD1|SMC4|PCNA|PRIM1|ZWINT|CKS1B|CCT2|RAN|GMNN|RAD51AP1|SLBP|RRM1|FANCI|SNRPE|TIMELESS|LIG1|RFC5|CDK1|MCM7|PAICS|KNTC1|DKC1|FEN1|BIRC5|NDC80|ITGB3BP|FOXM1
GO_REGULATION_OF_CELLULAR_AMINO_ACID_METABOLIC_PROCESS	6.73011e-05	0.00264093	-0.603542	-1.92381	4	58	PSME2|PSMD10|AZIN1|PSMB8|ODC1|PSMB9|SLC7A7|PSME1|PSMC5|PSMC3|PSMC6|PSMD14|PSMA4|PSMD13|PSMB3|PSMD9|PSMD1|PSMC1|PSMB10|PSMD2|PSMA7|OAZ2|PSMC4|PSMA1|PSMA8|PSMB4
GSE411_UNSTIM_VS_100MIN_IL6_STIM_MACROPHAGE_UP	6.75942e-05	0.00264093	-0.45307	-1.67434	5	195	MPEG1|ZNF703|CD68|TEX30|BATF3|CYTIP|ANAPC16|UQCRFS1|ANKMY2|CRIP1|NR4A2|RELL2|MAGED1|WBP1L|PYCARD|ADAP1|ACKR2|CHST7|RPS10|KCTD17|ATF3|TNFRSF1B|TUBB3|FAM167A|CEBPB|PLEK|EDEM1|DDT|TUBB2A|PAXBP1|GSTO1|TGIF1|LGALS1|TNFRSF14|EVI2A|CYBA|FAM107B|MAFF|PRDX6|CCR5|DKKL1|RNF138|GOT1|RAB9A|HK2|SNX20|SRGN|NEU1|PLEKHO1|IGBP1|ATP6V1E1|MRPS7|RTCA|BCL10|VRK2|SLC15A3|HINT1
GSE22140_GERMFREE_VS_SPF_MOUSE_CD4_TCELL_UP	6.76453e-05	0.00264093	-0.451565	-1.6681	5	194	UBE2S|HEG1|KLF4|CDKN1A|KLF6|TNF|VPS9D1|BCL2A1|RNF19B|MAGED1|GCH1|DUSP5|PITPNB|COX6B1|ZFP36|IFITM1|UBE2L6|CD69|C1QB|WARS|IRF9|SASH1|PLEK|EDEM1|EIF4A3|IRF7|SAMD4A|GDI2|MVP|PSMB3|RBCK1|ANKS1A|SH2B2|ISG15|IRF1|SCO2|CREM|TRIM22|CSF2RB|MAK16|LAMP1|POLG|IRF8|CCRL2|HCK|IFIT3|DYRK4|ARID5A|TRIM26|IL10RA|MX1|RSAD2|BCL2L11|IFIT2|OASL|IFI35|CXCL10|P2RX4|ISG20
GSE29164_UNTREATED_VS_CD8_TCELL_AND_IL12_TREATED_MELANOMA_DAY7_DN	6.76453e-05	0.00264093	-0.449776	-1.66149	5	194	NDUFAF5|MARCKSL1|NPM1|SLC25A33|NDUFS6|EAPP|DNAJB2|RHOC|CDKN1A|FAM98C|THYN1|RPL22L1|COX8A|COX6C|PFDN5|RAB8A|SLC52A3|UNC119|IFT43|NDUFA6|PMVK|RTCB|SEC61G|HSPB1|NXT1|CHURC1|ST8SIA6|EMC9|ACKR1|EBNA1BP2|SNRPF|MRPL48|TNFRSF8|SNN|TIMP3|SLC25A25|SFTPD|PIGP|FAM162A|DLL4|STAP2|VPS37B|COMMD3|VAMP8|ZMAT5|C1orf54|PFN1|HSPBP1|RTCA|RABAC1|PIN4|TMEM123|BAG1|ACOT13|MARCO|IMMP2L|PIGU
GSE17721_LPS_VS_GARDIQUIMOD_8H_BMDC_UP	6.78196e-05	0.00264093	-0.451259	-1.66387	5	190	RMDN3|PSME2|UPP1|ADPRM|CDKN1B|UBR7|PLEKHO2|DNAJB1|RABGEF1|PDZD11|KARS|SIK1|PSMB9|DNAJA2|POLR2G|DNAJA1|VAMP3|RFX5|CDC42EP4|RAB12|IFT81|PI4K2B|NINJ1|PLEKHF2|MTHFS|ARPP19|HDAC1|C8orf33|GTF2B|IL15|ANKRA2|NUDT9|SYT17|IRF1|NME7|PNRC1|KATNA1|MTMR14|UFM1|IRF8|DPCD|NUDT19|ASB13|FBXO25|G3BP2|RFK|BMI1|GNA13|SUV39H1|SEC24B|TIPARP|IGBP1|UBE2B|ARF4|VRK2|LCP1
GSE14000_UNSTIM_VS_4H_LPS_DC_TRANSLATED_RNA_DN	6.79063e-05	0.00264093	-0.457424	-1.68499	5	188	MT1HL1|TCF7L2|ADPRM|TNIP2|DNAAF1|CELA1|BCL2A1|CMPK2|GCH1|DUSP5|PMAIP1|NFKBIZ|POM121L12|NAMPT|IFITM1|UBE2L6|CASP7|ATF3|MICB|WARS|PI4K2B|PTGER4|IRF7|CCL4|IL15|EPSTI1|TMEM74B|DTX3L|ISG15|FUT4|IRF1|SOD2|RAB29|NT5C3A|MYD88|NIM1K|TRIM69|APOBEC3G|IFIT3|NLRC5|DYNLT1|DRAM1|IFIT1|TRIM26|MX1|RSAD2|TOR1B|IFIT2|OASL|SLC25A28|SLAMF7|ISG20|HERC5|SP110|GBP2
GSE23568_ID3_KO_VS_WT_CD8_TCELL_UP	6.79063e-05	0.00264093	-0.455466	-1.67778	5	188	AMZ2|ANAPC16|GYG1|DRC1|RPIA|MRPL27|KCTD9|CKS2|PLAC8|SET|NDUFAB1|MIEN1|ARPC3|NUDT1|RHOQ|UNC119|FABP5|POLD2|SEC13|ALYREF|GABARAPL1|SPAG7|CHCHD7|SEC61G|MAP3K8|ARPP19|TM2D2|LAGE3|ORC6|ITGAE|PSMB3|CKS1B|GSTO1|PTTG1|SOD2|MRPS28|CUEDC2|MARCKS|HHEX|NDUFB3|DHRS1|NEDD8|MX1|HMGB3|RASD1|LIG1|COQ7|RFC5|BCL2L11|NDUFA5|BUB1|CDK1|ST3GAL4|KLRD1|DCPS|ASF1B|YARS|MCM7|MRPL51|S100A11|POLA1|AHR
GSE46606_UNSTIM_VS_CD40L_IL2_IL5_DAY1_STIMULATED_BCELL_DN	6.79409e-05	0.00264093	-0.455259	-1.67638	5	187	PRADC1|SNHG17|SNRNP25|ATG101|COPRS|WDYHV1|BATF3|NAA20|LDHA|HNRNPF|SH2B3|EEF1E1|LYSMD2|HSD17B10|ZNF593|TNFRSF1B|BAG5|ENOPH1|WARS|GRPEL1|EMC8|HNRNPDL|SRSF7|MAD2L2|CD40LG|UTP3|DRG1|MPHOSPH6|HEY1|DDX47|DNAJA3|NDUFAF2|YWHAG|KLF2|ESYT1|GALE|PAQR7|FAM50A|IFRD2|KLHL21|PWP2|PSMG1|PSMC4|TDG|REXO4|ZMPSTE24|RPS19BP1|SS18L2|EIF1|CD3EAP
GO_RRNA_METABOLIC_PROCESS	6.80944e-05	0.00264234	-0.455349	-1.67403	5	184	NHP2|NSA2|DDX21|RPL26|RPL35|NOP10|RPS16|NOP58|EXOSC9|RPL14|MRPL1|NAF1|LSM6|TSR2|TRMT61B|RRP1B|POP5|THUMPD1|RPS21|FRG1|DDX27|EMG1|NSUN5P1|NOL8|EXOSC8|EIF4A3|C1D|DIMT1|KRI1|TRMT112|UTP3|MPHOSPH6|EBNA1BP2|WDR55|ZNHIT3|PIH1D1|ESF1|POP4|DDX47|NOP14|RPF2|RPL10A|GAR1|BOP1|RIOK1|SIRT1|PWP2|NOC4L|IMP4|TFB1M|NSUN5|NOL11|UTP18|RPL7A|SUV39H1|TSR1|BMS1|IMP3|REXO4|MPHOSPH10|NOB1|EXOSC7|RPS19|NAT10|NOP2|ISG20|L…
GO_AMYLOID_BETA_CLEARANCE_BY_TRANSCYTOSIS	6.82423e-05	0.00264354	0.904878	1.94157	2	7	CLTC|LRP1|RAB11B|LRPAP1|PICALM
GSE7348_UNSTIM_VS_TOLERIZED_AND_LPS_STIM_MACROPHAGE_DN	6.88848e-05	0.00266386	-0.45787	-1.6711	5	170	MARCKSL1|ARL4A|DBNL|RMDN3|ACOT9|GGCT|SLC2A6|MS4A4A|DENND6B|ABRACL|SNX10|FAM53C|PSMB8|SNW1|PSMB9|PPP1R15A|NAMPT|MARCH5|OTUD5|PCGF5|TNFAIP3|MAP3K8|DCK|SOWAHC|DDX60|IL15|PARP12|PTTG1|ISG15|IRF1|SOD2|OR6F1|MPPE1|CCDC25|PSMB10|RIPK2|BBX|RASGEF1B|B3GNT2|MARCKS|CRLF3
REACTOME_REGULATION_OF_APOPTOSIS	6.90884e-05	0.00266717	-0.617879	-1.91521	4	49	PSME2|PSMD10|PSMB8|PSMB9|PSME1|PSMC5|PSMC3|PSMC6|PSMD14|PSMA4|OMA1|PSMD13|PSMB3|PSMD9|PSMD1|PSMC1|PSMB10|PSMD2|PSMA7|PSMC4|PSMA1|PSMA8|UBB|PSMB4
REACTOME_MITOTIC_G1_G1_S_PHASES	7.04358e-05	0.00271454	-0.487391	-1.75179	5	146	SKP1|PSME2|CDKN1C|PSMD10|CDKN1A|DBF4|CDKN1B|CCNH|PSMB8|POLE|PSMB9|PSME1|PSMC5|PSMC3|RPA3|PSMC6|PSMD14|PSMA4|PSMD13|PCNA|PRIM1|HDAC1|POLE3|ORC6|PSMB3|CKS1B|PSMD9|PSMD1|PSMC1|LYN|GMNN|PSMB10|PSMD2|CDK7|PSMA7|E2F2|PSMC4|PSMA1|ABL1|UBB|PSMB4|E2F6|ORC3|MNAT1|MCM5|PSMB1|CDK1|MCM7|PSMB5|POLA1|PSMD7|CCNE1|PPP2CA|ORC4|CDK4|E2F3|CDK6
GO_MITOCHONDRIAL_TRANSLATION	7.15444e-05	0.00275257	-0.49312	-1.75163	5	130	MRPL15|MRPS35|MRPL27|MRPL49|MRPL9|MRPL21|MRPL57|MRPL24|NOA1|TRMT10C|MRPL54|MRPS36|MRPL1|GARS|MRPL18|MRPS33|MRPL40|MTG1|MRPL3|MRPL44|MRPS17|MRPL13|MRPL10|MRPL22|MRPS10|CDK5RAP1|MRPL11|FASTKD3|C1QBP|MRPL43|MTIF2|MRPS28|IARS2|MRPS21|MRPL48|MRPL32|MRPS18C|MRPL33|TRUB2|RMND1|CHCHD1|MRPL52|HARS|MRPS7|NGRN|MRPL14|RPUSD4|MRPL16|MRPS9|AARS2|MTRF1|MRPL51|MRPS22|MRPL46
MORF_PPP2CA	7.18193e-05	0.00275845	-0.494541	-1.75079	5	126	DDX39A|HNRNPAB|HADHB|HNRNPK|ETF1|AP3S1|GPN1|YWHAQ|SLC25A5|MRPL9|SMNDC1|KARS|RBMX|SET|SDR39U1|HNRNPH3|IDH3B|MDH1|RNF4|COX7C|DEK|PSMA4|RTCB|TERF2IP|CTDNEP1|AATF|POLE3|C1D|GDI2|CCT2|IK|DRG1|RAP1B|IFRD1|SSB|PUF60|HDAC2|CALM2|BZW1|BECN1|UBN1|LYPLA1|G3BP2|POLR2A|PSMA1|RAD21|PIN1|CNBP|STARD7|SON|PWP1|HTATSF1|PUM1|SUMO2|PSMB1|RTN4|DNAJC7
KRIGE_AMINO_ACID_DEPRIVATION	7.42898e-05	0.00284849	-0.688818	-1.93954	4	29	DDIT3|CDKN1A|PPP1R15A|ATF3|DDIT4|WARS|CEBPB|CXCL8|SESN2|SARS
DER_IFN_BETA_RESPONSE_UP	7.45231e-05	0.00285259	-0.536714	-1.84546	5	99	SKP1|DDX21|HADHB|RHOC|ATP6V0B|PSMB8|RBMX|NAP1L1|PSMB9|PMAIP1|PSME1|IFITM1|LIPA|NMI|IRF9|PLAUR|HLA-A|ISG15|IRF1|SRP9|HLA-E|TRIM22|PSMB10|IFI6|IFIT3|BST2|SSBP1|IFIT1|TRIM26|ADAR|CTR9|EIF2B1|MX1|HIF1A|IFIT2|OASL|IFI35|HADH|PARP1|BAG1|B2M|DDX1|SP110
BOUDOUKHA_BOUND_BY_IGF2BP2	7.49241e-05	0.00286262	-0.536154	-1.8354	5	96	C6orf226|FAU|GID8|CMC4|MAP1LC3B|ABRACL|RPS16|COX8A|RPL22|NDUFA1|RPL36|EPB41L3|SRSF10|ALYREF|MAN2A1|EPS8|COX7C|PCBP1|FAM89B|MARCH2|LSM5|ISCA2|VBP1|NAPG|VTI1B|VPS29|LSM10|RPS4X|CHCHD4|VPS54|PSIP1|VAMP8|DYNLL1|CD81|UAP1|TMEM147
REACTOME_TNFR2_NON_CANONICAL_NF_KB_PATHWAY	7.50385e-05	0.00286262	-0.542397	-1.85434	5	95	SKP1|PSME2|PSMD10|TNF|PSMB8|PSMB9|PSME1|PSMC5|PSMC3|PSMC6|PSMD14|TNFRSF1B|PSMA4|PSMD13|UBA3|BIRC2|PSMB3|PSMD9|TNFSF13|CD40LG|PSMD1|PSMC1|TNFRSF14|PSMB10|TNFRSF8|PSMD2|PSMA7|TNFSF13B|PSMC4|PSMA1|PSMA8|UBB|PSMB4|UBE2M
MODULE_42	7.57518e-05	0.00288496	-0.719502	-1.96375	4	25	NDUFS6|NDUFA4|NDUFA9|NDUFV2|NDUFA1|NDUFAB1|NDUFB5|NDUFS8|NDUFA6|NDUFA3|NDUFS2|NDUFS3|NDUFB10|NDUFB3|NDUFA5|NDUFB8|NDUFB7|NDUFS4|NDUFA2
MCLACHLAN_DENTAL_CARIES_UP	7.68336e-05	0.00292123	-0.426051	-1.59996	6	236	SASH3|HCAR3|C1QA|CYTIP|MT1X|MS4A4A|C5AR1|BCL2A1|NFIL3|CFD|PLAC8|KPNA2|NAP1L1|CXCR4|RPS4Y1|ADM|NAMPT|HCLS1|SSR4|PTP4A3|TNFRSF1B|C1QB|WARS|KDM5D|ARPC1B|PTGER4|HLA-DPA1|PLEK|TNFAIP3|CXCL8|TIMP1|PLAUR|CLEC2B|EIF1AY|ACKR1|G0S2|LYZ|LY96|FCGR3B|SOD2|SCO2|RAB29|LYN|TYMP|EVI2A|SAMSN1|CYBA|CSF2RB|EVI2B|MAFF|C3|IRF8|HCK|SLC1A4|SLC46A3|MT1G|IL10RA|VAMP8|GLRX|HLA-DMA|HLA-DRB4|SRGN|MT2A|RAC2|FCER1G|S100A8|LCP1…
MODULE_252	7.70069e-05	0.00292175	-0.432457	-1.62185	6	232	PSMD10|CDKN1A|H2AFZ|HNRNPF|SNW1|NAP1L1|NCBP2|RFC4|SRSF10|RCC1|POLD2|UBE2A|SSRP1|MLH1|NME1|RPA3|DEK|HMGN4|TAF7|PSMA4|SNRPD1|HMGB1|SNRPA1|PCNA|DCK|PRIM1|ZWINT|HDAC1|SRSF7|SUMO1|PNN|PTTG1|SNRPC|CTCF|JUN|RAN|MPHOSPH6|ADNP2|SLU7|NUP107|PSMD2|SSB|RAD23A|SLBP|HNRNPR|CBX4|CSNK2A1|CDK7|HDAC2|CBX1|PPP4C|NASP|HLTF|HAT1|HIST1H2BK|UNG|SNRPE|BMI1|PSMC4|RAD21|TAF6|TSN|GNL2|XRCC5|LIG1|ZNF217|RFC5|HNRNPA0|FOS|MND…
GNF2_PA2G4	7.7106e-05	0.00292175	-0.560658	-1.8715	5	79	MRPL15|SNRPB|H2AFZ|NAE1|SSRP1|MLH1|ETFA|PTGES3|PSMD14|PSMA4|SNRPD1|MRPL3|PCNA|LSM5|MRPL22|CKS1B|SNRPG|CCT2|FH|RAN|NUP107|GMNN|SLBP|RRM1|CCT6A|NASP|HAT1|SSBP1|SNRPE|XRCC5|BUB3|MCM5|MRPL16|NUP37|IARS|MCM7|PAICS|CDK4|MCUR1|CCT3|SERBP1|DKC1|EIF2S1|LSM4
GSE25087_FETAL_VS_ADULT_TREG_UP	7.89195e-05	0.00297003	-0.448787	-1.65784	6	194	MRPL15|PSME2|LAMTOR5|RHOC|HNRNPK|CDK2AP1|SRP14|MRPL27|GLO1|NDUFA9|CSRNP1|CMPK2|PSME1|DRAP1|CEP85|APOO|ATPAF1|GNG5|ATF4|PSMD14|DOLPP1|ARPC1B|PPIF|VBP1|PDIA6|MRPL13|YTHDF2|ITGAE|CASP3|ADIPOR2|EPB41L2|HEY1|SAMSN1|GRHPR|TUBA1B|SMCO4|CHCHD4|HYOU1|ACYP1|TUBA1C|SAP18|PIGY|RAD21|ACAA2|UBA5|TIMELESS|HMGB3|UBA2|STARD7|VRK2|SLC25A20|YY1|AIF1|XPNPEP1|TLR2|ASMTL|CYFIP1|SLC29A1|TFRC|ESD|NDUFB7|CXCL3|SDC4|LRRC3…
GSE15930_NAIVE_VS_24H_IN_VITRO_STIM_IL12_CD8_TCELL_DN	7.91229e-05	0.00297003	-0.44986	-1.65871	6	190	BATF3|NDUFS6|TNF|PGAM1|PIGF|DCTPP1|MRPS36|NCBP2|RFC4|TPD52L2|NUDT1|RCC1|RRP1B|POLD2|HRAS|RPA3|MRPL18|DUSP12|ENOPH1|ARMC1|EMC8|SAAL1|PTGER4|CHCHD10|DCK|MRPS10|MTX2|ORC6|CKS1B|HAX1|SOD2|JAGN1|RCN2|MSMO1|GMNN|ESF1|RAD51AP1|RRM1|SIVA1|RPF2|IRF8|SPR|CCT6A|CCR5|ELOF1|FAM162A|TIMM9|FKBP2|NEURL4|TSPAN31|TPI1|XPOT|HK2|LIG1|RFC5|NOP2|MCM5|LSM2|IDI1|CDK1|PPA1|DDX1|PDIA4|NVL
GSE17974_0H_VS_2H_IN_VITRO_ACT_CD4_TCELL_UP	7.919e-05	0.00297003	-0.451648	-1.66443	6	189	UBALD2|ST3GAL5|RAP1GAP2|WDYHV1|TOB1|KLF4|PIGA|ADPRM|HAUS3|KLHL15|PTP4A1|SUCLG2|NFIL3|MORC2-AS1|EVL|DNASE1L1|SIK1|MRPL1|EIF2D|LYRM9|NFKBIZ|PET117|FBXO33|CLIP2|ZBED6CL|GSTK1|CNBD2|GSAP|G0S2|TBC1D22A|POLR3GL|JUN|MAN2B2|RCSD1|SNN|RFXANK|RNPEP|TMEM141|LINC00173|TPRN|BIN2|RPS6KC1|MICA|LMF2|ETHE1|DTD1|TARBP1|ARRDC3|ALKBH7|ATP6V0E2|TMIGD2|ZNF337|FOS|CASP1|C9orf72|TYSND1|NMRK1|PGAP3|PARP3|CTSH|S100A6|ZDHH…
GSE37416_CTRL_VS_24H_F_TULARENSIS_LVS_NEUTROPHIL_DN	7.92241e-05	0.00297003	-0.454485	-1.67416	6	188	LPCAT1|DENND5A|DEDD2|RELT|JOSD1|RBBP8|WDR45B|ETF1|MAP1LC3B|DBF4|AP3S1|RABGEF1|OXSR1|PGAM1|CYSTM1|PTS|HSPA13|PRDX4|MEA1|CD69|PSMC6|PTGES3|ZNF674-AS1|SEC61G|PCBP1|MALT1|PTGER4|TNFAIP3|CD63|EIF4A3|GABARAPL2|CHMP4B|SNX3|ADIPOR2|GPR35|SFXN3|MAP2K1|IFNGR2|CRY1|NSMCE2|PNRC1|SLC3A2|DNAJB9|GPI|BZW1|SH3BP5|FAM50A|HPS5|TPI1|PPP1R15B|G3BP2|RAB9A|ING1|LRP5L|SERTAD3|LAMTOR3|RYBP|GOLGA1|IGBP1|LONP1|CDC26|NDUFA5…
GSE5589_UNSTIM_VS_45MIN_LPS_AND_IL10_STIM_MACROPHAGE_DN	7.92241e-05	0.00297003	-0.45452	-1.67429	6	188	RPS25|CMSS1|RBBP8|CENPC|CCDC172|HNRNPK|CELA1|MICU2|ABRACL|ADTRP|NDUFA9|DCTN6|NAP1L1|UXT|UBLCP1|ALKBH3|MDH1|TOMM20|UBE2E3|HNRNPA3|GGPS1|MRPL22|APMAP|C1D|MRPL11|PTTG1|CUL4A|SOD2|VPS29|RHOB|MS4A13|PDHB|HNRNPR|POLR1D|COA6|VPS25|MRI1|THOC7|MARCKS|DNPEP|HAT1|MDM1|PSMC4|NR2C2AP
GSE17721_CTRL_VS_GARDIQUIMOD_2H_BMDC_UP	7.94434e-05	0.00297003	-0.4541	-1.66944	6	184	SASH3|KANSL2|UBALD2|ZNF703|FAU|BTK|SIDT2|RNF181|SNRNP27|RELL2|CYSTM1|PLAC8|CXCR4|CDK20|GET4|PIGH|SCAND1|GOLT1B|CHCHD7|DOLPP1|MRPL44|TUBB2A|ANKRA2|LPAR2|C6orf62|NDUFB11|CUEDC2|HMGCL|UPF2|RIPK2|COA6|AKAP8|MITD1|HEBP1|RMND1|GLIPR1L2|TIMELESS|RHOD|UBA2|FTSJ1|TAX1BP3|TESK2|IFIT2|OASL|NME3|CASP6|SLC25A20|ACOT13|ERCC6L|FUOM|RGL2
GSE24634_NAIVE_CD4_TCELL_VS_DAY3_IL4_CONV_TREG_UP	7.94434e-05	0.00297003	-0.452164	-1.66233	6	184	KANSL2|CACFD1|TOB1|ARHGEF18|TCTA|DPEP2|PDCD4-AS1|VPS51|OSER1|CLK1|FBXW4|SIK1|PFDN5|ELF2|LMBR1L|IFT20|SDR39U1|KHNYN|CXCR4|RPL36|LYRM9|GYPC|TMEM243|SCAND1|SNX6|ATG14|PTGER4|TNFAIP3|DNASE2|IER2|SLC25A16|SMAD7|RPL23AP32|MAN2B2|ITM2B|SLC16A6|ZNF211|ICAM3|KAT2B|SPSB3|CDIPT|ZNF266|MLLT3|SYF2|CUTA|SRSF5|L1TD1|IQCK|IGBP1|BNIP2|KBTBD2|FKBP9|ACVR2B|PLEKHA1|TRAPPC6A|BRF2|CSGALNACT1|GADD45B|ZNF862|HIST2H2BE|C…
GSE22886_NAIVE_BCELL_VS_NEUTROPHIL_UP	7.95681e-05	0.00297003	-0.455955	-1.67454	6	182	DDX39A|NPM1|RPS25|RPS18|RPL26|MRPS35|RPL23|RPL35|SETBP1|RPS16|GLO1|CD83|EVL|RPS5|PLAC8|NAP1L1|ODC1|MDH1|TSPYL4|HMGN3|CD69|EBAG9|PSMD14|MALT1|HLA-DPA1|NMD3|POLE3|SRSF7|RPS13|GSAP|PRPS1|JUN|MUTYH|IRF8|FBXO21|ATXN10|HYOU1|DNPEP|PHLPP2|TTC31|MAP3K4|COMMD3|CYP20A1|RFTN1|RPL7A|RPL27A|EIF3L|TIMELESS|CD81
GSE10856_CTRL_VS_TNFRSF6B_IN_MACROPHAGE_DN	7.97675e-05	0.00297003	-0.457017	-1.67578	6	179	TMC6|ZBTB21|PAPSS1|COX7A2|SYTL1|BLOC1S4|TMEM38B|PMAIP1|LINC00909|KBTBD8|PIP4K2C|HMGB3P1|SIGLEC17P|PSMC3|PSMA4|TRIAP1|SNAPC5|KNSTRN|LINC00667|PRIM1|FAM13B|METTL22|ACADM|BCCIP|FH|EBNA1BP2|STAG3|TIMM21|CDK7|SMCO4|SLC25A35|SLC25A25|MRPS18C|ATXN10|SYVN1|CYB561D1|DUS2|PHLPP2|LYPLA1|DHX29|UBA2|E2F6|ZFAND6|SLC50A1|C1orf54|LINC01010|TOR1B|ARL1|BFAR|CDC26|ALKBH6|CIB1|ATIC|NDUFA5
GSE27241_WT_VS_RORGT_KO_TH17_POLARIZED_CD4_TCELL_TREATED_WITH_DIGOXIN_UP	7.98722e-05	0.00297003	0.466503	2.09583	0	175	TMEM245|KMT2C|CEP104|PPP1R12B|PKM|KANSL1|RALGAPA1|RALGAPA2|FRYL|RIF1|CCSER2|ATAD2B|IQGAP2|DOCK8|OTOS|SMC1A|SRGAP3|ZFP36L2|ATM|PPP1R10|KIAA1109|GPR25|TTLL4|BAZ2A|PRR14L|CNOT6L|ERC1|WNK1|TET2|SMARCD1|NCOR1|TLN1|BPTF|SMG1|VPS13C|HERC1|TSC2|CLIC4|ARID1A|TBCEL|SETD2|FNDC3A|MAP4K4|BAZ1B|ATP2A2|MED13|SOS1|TNKS|PITPNC1|ATF7IP|CREBBP|TULP4|CORO2B|RFX7|NPEPPS|CEP350|NF1|ATP13A3|FCHSD2|BMPR2|TBCK|PPM1E|PRRC…
MORF_FEN1	7.99126e-05	0.00297003	-0.589134	-1.89779	5	62	NHP2|HNRNPAB|SOD1|H2AFZ|POLR2I|MTHFD1|AHSA1|KPNA2|HSPE1|SNRPA1|HNRNPA3|PCNA|ZWINT|VBP1|CCT2|RRM1|HAT1|SSBP1|UNG|MFAP1|HCCS|BUB3|NAA10|DDX1|MCM7|DHX16|PPM1G|VDAC1|ALG8|CDK4|CCT3|RFC2|LSM4|FEN1
GSE14415_ACT_VS_CTRL_NATURAL_TREG_UP	8.00769e-05	0.00297003	-0.459293	-1.68005	6	174	UCHL3|NHP2|TEX30|PSMG2|PBDC1|LDHA|MRPL49|GLO1|PGAM1|CKS2|KPNA2|EEF1E1|MRPL1|RBBP7|SEC13|EXOC8|ALYREF|NME1|RPA3|MRPL18|LSM7|OMA1|ERP29|PCBP1|SNRPA1|DCK|ACAT2|MRPL22|ORC6|C1QBP|LSM10|MXD3|MSMO1|MAFF|NDUFAF2|SIVA1|POLG|HIRIP3|CRELD2|ADSL|ARL3|CAB39L|EEF1D|CYP20A1|ING1|BUB3|RFC5|C1orf35|LSM2|CASP1|HIST1H4I|OR2AK2|LYAR|CDK1|HIST3H2BB|NUP37|MED30|ASF1B
SCGGAAGY_ELK1_02	8.00897e-05	0.00297003	-0.33138	-1.32139	7	1192	PRADC1|EIF4A1|CWC25|TMEM230|FAM219A|RPS25|AMZ2|FIBP|SNRPB|DDIT3|WRAP53|ACTB|RPS18|WDR83OS|C12orf57|ADPRM|EAPP|RPL26|TCTA|UBE2N|KAT5|ITPA|TMEM222|MAGED2|NAA20|CWC15|ANKMY2|SRP14|KAT7|MRPL27|MRPL49|DNAJB1|RRAS|RNF181|SNRNP27|STPG2|RABGEF1|ENDOV|BABAM1|PDZD11|COX8A|SLC25A5|GSKIP|ZCRB1|SRBD1|SLC52A2|RPS5|FAM192A|BZW2|RPL36AL|ATP13A1|ZPR1|TMEM208|UXT|RAB24|UBLCP1|GNAI3|RAB8A|TMEM167A|ZBTB8OS|C1orf122|…
GSE14000_TRANSLATED_RNA_VS_MRNA_4H_LPS_DC_DN	8.06926e-05	0.00298513	-0.465588	-1.69384	6	164	ZFAS1|TMEM230|AMZ2|SERF2|CMC2|CXorf40A|CWC15|CXorf40B|MANBAL|RPL22|STARD3NL|TMEM167A|RPL36|COX20|TP53TG1|PTS|AKIRIN1|RAB12|GNG5|DPH3|UQCRQ|ORMDL1|DAP|C19orf25|UBE2Q2|TBPL1|PNN|SNTA1|DNAJC19|RBCK1|PERM1|CHMP6|JAGN1|LRRC10B|CD99P1|SMCO4|RHOG|UBXN2A|NEDD8|PIGY|CACNG5|RAP2A|TMEM147|MKKS|SMIM12|CDC26|SLC35B1|MRPL14|BAG1|ST3GAL4|NDUFA11|FUOM|GOLGA7
REACTOME_DECTIN_1_MEDIATED_NONCANONICAL_NF_KB_SIGNALING	8.07613e-05	0.00298513	-0.598687	-1.90833	5	58	SKP1|PSME2|PSMD10|PSMB8|PSMB9|PSME1|PSMC5|PSMC3|PSMC6|PSMD14|PSMA4|PSMD13|UBA3|PSMB3|PSMD9|PSMD1|PSMC1|PSMB10|PSMD2|PSMA7|PSMC4|PSMA1|PSMA8|UBB|PSMB4|UBE2M
GO_ORGANIC_CYCLIC_COMPOUND_CATABOLIC_PROCESS	8.15594e-05	0.0030097	-0.36802	-1.44503	7	558	DEDD2|NPM1|RPS25|TOB1|MAGOH|PSME2|RPS18|ADA|HMOX1|UPP1|ADPRM|RPL26|PSMD10|ITPA|SIDT2|NUDT15|ETF1|RPL23|RPL35|RPS16|DNASE1L1|EXOSC9|RPL22|RPS5|RPL14|PSMB8|PNP|ZPR1|SET|DCTPP1|NCBP2|RPL36|MTPAP|PSMB9|RPS4Y1|SMG8|RPS23|NAF1|NUDT1|LSM6|POLR2G|PSME1|CNOT10|ZFP36|DUT|DROSHA|PSMC5|MLH1|RPS10|DERA|RPL4|PSMC3|PSMC6|PSMD14|TNFRSF1B|PPP1R8|RPS21|SLIRP|LSM7|PSMA4|NUDT18|HSPB1|HMGB1|SND1|PSMD13|DXO|PAIP1|EXOS…
REACTOME_DEGRADATION_OF_DVL	8.18777e-05	0.00301652	-0.606694	-1.90576	5	53	PSME2|PSMD10|PSMB8|RBX1|PSMB9|PSME1|PSMC5|PSMC3|PSMC6|PSMD14|PSMA4|PSMD13|PSMB3|PSMD9|PSMD1|PSMC1|PSMB10|PSMD2|PSMA7|PSMC4|PSMA1|PSMA8|UBB|PSMB4
CSR_EARLY_UP.V1_UP	8.23219e-05	0.00302795	-0.477261	-1.71307	6	144	EIF4A1|ATG101|DDX21|CBFB|UBE2N|MRPS35|ZBTB2|PTP4A1|DNTTIP2|KLF10|PNP|CCDC59|TRMT10C|DNAJA1|EIF4A3|PLAUR|PPIF|NMD3|POLE3|SPRY4|MAPRE1|UTP3|SMAD7|RIPK2|FAM107B|C21orf91|YWHAG|ADRM1|YOD1|PHLPP2|AMMECR1L|RFK|TDG|GNL2|NET1
VECCHI_GASTRIC_CANCER_EARLY_UP	8.31843e-05	0.00305469	-0.384815	-1.49302	7	409	ZFAS1|ZNF703|NPM1|CENPW|UCHL3|SNRPB|TBCB|UPP1|IFITM3|ITPA|CENPU|SFR1|CRIP1|SLC52A2|CKS2|PSMB8|NCBP2|PRR11|PITPNB|NTPCR|MTFR2|POLR2G|IDH3B|SPDL1|PFDN2|NELFCD|IFITM1|ALYREF|HSPE1|PTMA|NME1|RPA3|RPS21|SNRPD1|HSPB1|HMGB1|TMED9|SMC4|CXCL8|MRPS17|BID|ZWINT|AATF|GSS|MRPL13|C8orf33|MRPS10|CYC1|NCAPG2|CKS1B|PTTG1|ISG15|SOD2|EBNA1BP2|MRPS28|PHF20|RAD51AP1|IFI6|FANCI|CTSV|RP9|CDC25B|PSMA7|MZT1|AGO2|ZNF511|N…
KEGG_SPLICEOSOME	8.4378e-05	0.0030935	-0.49703	-1.75091	6	121	SNRPB|MAGOH|CCDC12|HNRNPK|CWC15|SNRNP27|SMNDC1|RBMX|SNW1|BCAS2|NCBP2|LSM6|SRSF10|PHF5A|ALYREF|SNRPD3|LSM7|SNRPD1|PCBP1|SNRPA1|HNRNPA3|LSM5|EIF4A3|PPIH|SNRPD2|SRSF7|ZMAT2|SNRPG|SF3B2|SNRPC|SNRPF|CTNNBL1|SLU7|PPIE|PUF60|SF3B5|SNRNP40|HSPA6|ISY1|SRSF6|RBM17|SNRPE|THOC3|SYF2|RBM22|SRSF5|RBM8A|THOC1|PRPF18
GO_MITOCHONDRIAL_RESPIRATORY_CHAIN_COMPLEX_I	8.45309e-05	0.00309408	-0.63697	-1.93087	5	43	NDUFS6|NDUFA4|NDUFA13|NDUFA9|NDUFV2|NDUFA1|NDUFAB1|NDUFB5|NDUFS8|PARK7|NDUFB9|NDUFA6|WDR93|NDUFA12|NDUFA3|NDUFS2|NDUFS3|NDUFB11|NDUFB10
GSE25088_IL4_VS_IL4_AND_ROSIGLITAZONE_STIM_STAT6_KO_MACROPHAGE_DAY10_UP	8.58738e-05	0.00313814	0.364736	1.65279	0	188	CBWD1|MOB3A|FAM160B1|NHSL2|MS4A6A|EIF4E3|NLRP12|SLC15A4|CCNY|PADI2|MPZL3|CRISPLD2|MPP7|PHF21A|MEGF9|EXOC6|KIAA0040|MAP3K2|TOB2|PTEN|PHF2|TRIM25|TTLL3|FKBP8|PAIP2|CDA|LIMD2|TBC1D1|SMURF2|CLEC4C|S100A12|EIF4EBP2|HIPK3|ABHD2|LIN7A|PCMTD1|TLR5|MED13L|SSH2|GNAQ|HAL|PHF3|TLR6|PADI4|TNRC6B|NFATC3|LILRA1|APLP2|DOCK5|ARRB2|NTN4|GLT1D1|KLF3|PACS1|TMEM50A|ZDHHC18|MTMR3|NIN|BAZ2B|RERE|TRERF1|KBTBD7|TRIM27|SU…
MODULE_91	8.64541e-05	0.00315425	-0.660169	-1.94656	5	37	PSME2|PSMD10|H2AFZ|PSME1|PSMC5|PSMC6|PSMD14|PSMA4|PSMD13|PSMB3|PSMD9|PSMD1|PSMC1|PSMD2|PSMA7|PSMC4|PSMA1|PSMB4
GSE4984_LPS_VS_VEHICLE_CTRL_TREATED_DC_DN	8.6881e-05	0.00316471	0.370056	1.67901	0	191	ARHGAP31|EFCAB14|EMB|GPR108|HNRNPLL|RUNX1|LPAR6|AGO4|BROX|TNRC18|IQGAP2|MICAL2|GAB3|FAM53B|ALOX5AP|KIAA1109|APOBEC3D|AKAP13|UBR2|CNOT1|NBEAL2|WNK1|KIAA2026|BICD1|CHST11|RCBTB2|SLC30A7|PICALM|NEK6|IQGAP1|SLC6A6|TBC1D2B|GRAMD4|OGDH|PRKCD|ACTN4|TMEM39A|ARHGAP35|CNKSR3|AOAH|SMAD5|NF1|SYNE1|CEP128|FLVCR2|PLXND1|PLEKHA5|ATXN1|BAZ2B|TRERF1|CD82|CYTH3|GGA2|ST8SIA1|TBXAS1|HLA-DPB1|NCOA2|ADAM9|HECTD3|USP45…
GSE36888_STAT5_AB_KNOCKIN_VS_WT_TCELL_IL2_TREATED_2H_DN	8.77886e-05	0.00319262	0.437788	1.98669	0	192	FNDC3B|EMB|ZC3H11A|IL13RA1|HNRNPLL|ACTN1|NLRP12|ZNF775|MYCL|IL17RA|CMTM3|CCNY|SCYL1|MICAL2|FAR2|SEC61B|CRISPLD2|CYP2S1|MPP7|ALOX5AP|C16orf70|CES1|STX3|HEXA|MEGF9|PARP8|NAIP|SGMS2|PLD1|ANO10|F13A1|F5|TOP3A|PLXDC2|CLMN|AGTRAP|TNFSF8|SNTB1|SIRPA|CLIC4|PLCB1|SMARCD3|IL6R|PLA2G7|STEAP4|LIN7A|ST14|VNN2|CANX|ZNF277|ATPAF2|AQP9|TSHZ3|EIF4G3|ITGAM|CARS2|ZNF358|SCPEP1|JPH4|CYB5R1|ATXN1|NSMAF|SPG21|OLA1|RNF…
REACTOME_KERATINIZATION	8.95335e-05	0.00324427	0.440728	2.00613	0	196	KRTAP5-6|KRTAP27-1|KRTAP10-1|KRTAP10-9|KRTAP4-9|KRTAP5-10|KRTAP2-2|KRTAP5-3|KRTAP2-1|KRTAP12-3|KRTAP5-7|KRTAP10-4|KRT19|KRTAP1-1|KRT6A|KRTAP10-2|KRT14|KRT40|KRTAP12-4|KRTAP10-5|KRT39|KRTAP19-5|LCE1F|KRTAP10-12|LCE3A|KRTAP10-10|KRT34|PERP|LCE3B|KRTAP6-2|PPL|KRTAP4-3|LCE2A|ST14|KRTAP4-4|KRTAP9-3|LCE1A|KRT18|KRT77|KRTAP20-2|KRTAP5-4|KRTAP19-1|KRTAP6-3|FURIN|KRTAP5-2|KRTAP13-2|KRTAP9-9|KRTAP9-4|LCE1D…
GSE360_HIGH_DOSE_B_MALAYI_VS_M_TUBERCULOSIS_DC_DN	9.00566e-05	0.00324427	-0.451502	-1.66929	7	196	ARL4A|CTSL|PSME2|ADA|LAMTOR5|MT1H|MT1E|DBI|CD83|RNF19B|GCH1|DUSP5|ARPC3|PPP1R15A|DNAJA1|HSBP1|UBE2L6|PARK7|MICB|TUBB3|WARS|ACP2|PTGER4|TIMP1|TUBB2A|CCL4|G0S2|CGRRF1|PSMD1|PSMC1|TRIM22|MSMO1|TYMP|MANF|PSMB10|CSF2RB|IFI6|TOMM34|TP53BP2|CRLF3|PARP2|BST2|MT1G|KAT2B|IFIT1|IL10RA|MGLL|DYNLL1|CDC42|GLRX|SPTB|MT2A|ATP6V1E1|IFIT2|VRK2|S100A8|LCP1
GSE19198_1H_VS_6H_IL21_TREATED_TCELL_DN	9.02212e-05	0.00324427	-0.446746	-1.64973	7	193	DDIT3|IFITM3|CDKN1A|EIF6|CD300LF|NAA20|ETF1|MT1E|NFIL3|KARS|PSMB8|TBK1|PSMB9|HK1|GARS|DNAJA2|MARCH5|RRP1B|UBE2L6|HMGN3|C11orf96|SNRPD1|IRF9|TIMP1|RALGDS|SOWAHC|IRF7|RNF114|DDX60|CCL4|DDX24|KTN1|FGR|RCN1|MYD88|SAMSN1|PSMB10|RIPK2|MAFF|BBX|IRF8|ASB13|IFIT3|NASP|VPS54
GSE360_LOW_DOSE_B_MALAYI_VS_M_TUBERCULOSIS_DC_DN	9.02212e-05	0.00324427	-0.4452	-1.64402	7	193	DENND5A|UBE2S|CTSL|PFKFB3|MT1X|LDHA|BCL2A1|MT1E|CD83|RNF19B|PNP|DUSP5|PPP1R15A|DNAJA1|SEC13|UBE2L6|NME1|ATF3|TUBB3|WARS|PLAUR|TUBB2A|G0S2|RBCK1|CCT2|FCGR3B|CETN2|CASP5|MYD88|IFRD1|TYMP|PSMD2|SSB|RER1|GJB1|CCRL2|LY6E|SH3BP5|BST2|MT1G|HIST1H2BK|IL10RA|RFTN1|DYNLL1|ADAR|CDC42|MT2A|TESK2|IFIT2|OASL|PAIP2B|FANCL|S100A8|LCP1
GSE45365_HEALTHY_VS_MCMV_INFECTION_CD8A_DC_UP	9.02212e-05	0.00324427	-0.445267	-1.64427	7	193	SASH3|ACTB|INPP5K|CALM3|CXorf40A|CXorf40B|VPS51|FIS1|YWHAQ|RANGRF|LMBR1L|SDR39U1|LOXL3|ACTR1B|TP53TG1|SPDL1|RFX5|GYPC|SNF8|RPA3|TRIAP1|SRRM1|PCBP1|IFFO1|UQCRQ|GAB2|OSTF1|TRAPPC12|WWP1|LSM5|G6PC3|PRIM1|ERLIN2|TXN2|ALG6|TBC1D22A|CCNB1IP1|RING1|UTRN|RNPEP|DNAJA3|TXNDC15|P4HTM|CRELD2|BLVRA|MTSS1|PCYOX1L|PKN1|PGAP2|NKRF|PHLPP2|TTC31|SPECC1L|PCBD1
GSE43955_1H_VS_20H_ACT_CD4_TCELL_WITH_TGFB_IL6_UP	9.02822e-05	0.00324427	-0.446299	-1.64729	7	192	RABGGTB|CDIP1|ARFGAP3|INPP5K|RPS18|GPR137B|ATP6V0B|CCDC12|TMEM222|MEPCE|RASSF5|UBR7|FYTTD1|POLR2I|TMEM38B|SLC7A7|DNAJA1|POLD2|H1FX|MRPS33|SCAF8|NDUFA3|BID|C1orf174|VRK1|IER2|PSTPIP2|CTCF|FH|PHB2|CDK5RAP3|CD34|SWAP70|LTA4H|RAD23A|MOS|GMCL1|HES6|ARL6IP4|FBXO21|TUFT1|HCK|TDP2|COQ3|DHRS1|OAZ2|AKAP8|CLASRP|ADAR|PARN|ALDOA|EIF3L|MKRN1|XRCC5|RASD1|TMEM246|PLEKHO1|METTL18
GSE17721_CTRL_VS_LPS_24H_BMDC_DN	9.04037e-05	0.00324427	-0.4492	-1.6569	7	191	ST3GAL5|DDX39A|AMZ2|ATP6V0B|CDKN1A|NDUFA4|MAGED2|CDK2AP1|TMEM183A|RWDD4|SNRNP27|MRPL21|PSMB8|PIGF|TUBA1A|COX16|ODC1|HK1|IER5|TPD52L2|PHF5A|GYPC|SNRPD3|TMEM243|FAM214B|PMVK|ABCF1|ZNF18|HDAC1|SRSF7|C1orf174|GSAP|HAX1|LSM14A|MTMR14|RAD23A|TUBA1B|IRF8|DENND4B|SLC9A3R1|CHCHD4|NDUFB3|HAT1|CEP164|CACYBP|VAMP8|MITD1|PLK2|CLCF1|CHCHD1|RBM8A|PTTG1IP|TGFBI|ZMPSTE24|RUVBL2|MKKS|DNAJC1
GSE42724_MEMORY_VS_B1_BCELL_DN	9.04261e-05	0.00324427	-0.448464	-1.65356	7	190	DENND5A|C17orf58|CMTR1|CYTIP|TNIP2|CCDC115|CDKN1A|SLC2A6|MRPL49|PSMB8|CSRNP1|GCH1|PEF1|CXCR4|DUSP5|C4orf3|NFKBIZ|PIM3|MYO1G|HIST1H2AJ|TNFAIP3|EDEM1|EPSTI1|IRF1|SOD2|RAB29|HIST1H2BD|PNRC1|MSMO1|EHD1|HIST1H2BE|PGK2|C15orf48|GBP4|HIST1H2BK|TUBA1C|RFTN1|RYBP|SRGN|BCL2L11|MCM5|PXYLP1|ISG20|NME3|IDI1
GSE5542_IFNA_VS_IFNA_AND_IFNG_TREATED_EPITHELIAL_CELLS_24H_DN	9.05029e-05	0.00324427	-0.449523	-1.6566	7	189	PHF19|UBALD2|CNEP1R1|SAPCD2|SLC25A33|WRAP53|MMADHC|RGCC|DPY30|NR4A2|MRPL9|PALM|KPNA2|HMCES|RFC4|ACTR10|NDC1|MAN2A1|PSMC3|TTF1|POC1A|SNAPC5|NODAL|ELMOD3|VBP1|GDI2|QARS|ZNF25|LGALS1|HAX1|ACSF2|MXD3|LRRC10B|TMEM9B|CDC25B|SMCO4|NASP|ARL3|COMMD2|CBFA2T3
GSE11864_CSF1_IFNG_VS_CSF1_IFNG_PAM3CYS_IN_MAC_DN	9.06454e-05	0.00324427	-0.454493	-1.6727	7	186	DENND5A|TCF7L2|ANKRD19P|UPP1|HES4|PBDC1|GPR137B|CDKN1A|ORAI1|ETF1|SMS|MT1E|PLAC8|PNP|CCDC59|TMEM120A|RSL24D1|GARS|UBE2A|ZNF830|RAPGEF1|FUNDC2|PSMC3|PSMD14|LFNG|STEAP1B|SH3GLB1|SH2B2|LYRM4|PSMD1|CREM|CASP5|NME7|USP49|RRAGA|FBXO46|SAMSN1|MB21D2|EHD1|TP53BP2|CCR5|RUNX3|PROX1-AS1|MICA|MGLL|UBAP1
SARRIO_EPITHELIAL_MESENCHYMAL_TRANSITION_UP	9.1244e-05	0.00326053	-0.456605	-1.67344	7	178	PHF19|SAPCD2|UBE2S|RELT|CENPW|GGCT|CALM3|CMC2|CENPU|CDK2AP1|ARPC5L|TUBA1A|ODC1|HSP90AA1|RFC4|FABP5|HSPE1|TUBB3|ENOPH1|ARPC1B|PCNA|DCK|PRIM1|PLAUR|ZWINT|TIMM10|ORC6|CKS1B|CRY1
GSE40274_CTRL_VS_SATB1_TRANSDUCED_ACTIVATED_CD4_TCELL_DN	9.16202e-05	0.0032688	-0.460904	-1.68486	7	173	EIF4A1|JOSD1|RBBP8|MOB2|DRC1|RGCC|SLC2A6|BHLHE40|CCDC177|NAF1|VAMP3|SNRPD1|SNRPA1|MAFK|MAPKAPK3|TUBB2A|MFSD12|FOSB|SLC25A26|NRIP3|MED10|JAGN1|SLC3A2|RIPK2|EHD1|PUF60|UFM1|ZNF639|CBX1|SMARCC1|BOP1|NRARP|MARCKS|GCLC|KLHL21|IFIT1|TRUB2|XPOT|TIPRL|GOT1|NR1D2|CENPB|TRMT6|USP1|RYBP|MPHOSPH10|MED9|BCL2L11|PPP4R2|PMPCA|JTB|CMTR2|PRMT3|YARS|BAMBI
DER_IFN_GAMMA_RESPONSE_UP	9.19939e-05	0.00327696	-0.5755	-1.88002	6	68	SKP1|HADHB|RHOC|ATP6V0B|PSMB8|NAP1L1|PSMB9|PMAIP1|PSME1|IFITM1|NMI|IRF9|HLA-A|ISG15|IRF1|SRP9|HLA-E|PSMB10|IFIT3|BST2|SSBP1|TRIM26|ADAR|EIF2B1|IFIT2|IFI35|HADH|PARP1|BAG1|B2M|SP110
GO_RESPONSE_TO_CADMIUM_ION	9.32314e-05	0.00331581	-0.577555	-1.86049	6	62	MT1HL1|SOD1|HMOX1|MT1X|CDKN1B|MT1H|MT1E|NUDT1|MT1A|ERCC1|PCNA|GSS|SUMO1|JUN|MT1M|GPI|GCLC|MT1G|GOT1|MT2A|FOS|MAPK9|CDK1|B2M|PRNP
GO_KERATINIZATION	9.41708e-05	0.00334395	0.428788	1.95711	0	203	KRTAP5-6|KRTAP27-1|KRTAP10-1|KRTAP10-9|KRTAP4-9|KRTAP5-10|KRTAP5-3|KRTAP2-1|KRTAP12-3|KRTAP5-7|KRTAP10-4|KRT19|KRTAP1-1|KRT6A|KRTAP10-2|KRT14|KRT40|KRTAP12-4|KRTAP10-5|KRT39|KRTAP19-5|LCE1F|KRTAP10-12|LCE3A|KRTAP10-10|KRT34|PERP|LCE3B|KRTAP6-2|PPHLN1|PPL|KRTAP4-3|LCE2A|ST14|KRTAP4-4|KRTAP9-3|LCE1A|KRT18|KRT77|KRTAP20-2|KRTAP5-4|CNFN|KRTAP19-1|KRTAP6-3|FURIN|KRTAP5-2|KRTAP13-2|KRTAP9-9|KRTAP9-4|LC…
MORF_AP3D1	9.61273e-05	0.00340807	-0.491889	-1.73749	7	124	VDAC2|HADHB|AP3S1|GPN1|YWHAQ|KARS|PGAM1|POLR2I|IDH3B|MDH1|COX7C|PSMA4|RTCB|SND1|TMED9|NDUFS2|CTDNEP1|COASY|PDIA6|HDAC1|IMMT|HAX1|PSMD1|COPS5|PDHB|IFRD1|SSB|RAD23A|RBMS1|BZW1|ATXN10|NDUFB3|SSBP1|CAP1|G3BP2|DYNLL1|PIN1|CCT7|XRCC5|STARD7|RUVBL2|TAX1BP1|LSM2|SUMO2|PSMB1|RTN4|COX5B|PRKAR1A|TRAPPC3|BAG6|PPP2CA|NDUFS4|GAK|MGRN1|EIF2S2|EIF4H|NARS|NONO|CS
GO_INTERMEDIATE_FILAMENT_CYTOSKELETON	9.995e-05	0.00352145	0.383634	1.76368	0	215	KRTAP5-6|KRTAP27-1|KRTAP10-1|KRTAP10-9|KRTAP4-9|KRTAP5-10|KRTAP5-3|KRTAP2-1|KRTAP12-3|KRTAP4-12|KRTAP5-7|KRTAP10-4|FAM83H|KRT19|KRTAP1-1|KRT6A|KRTAP10-2|TLK2|KRT14|KRT40|GPER1|CLIP1|KRTAP12-4|KRTAP10-5|KRT39|KRTAP19-5|KRTAP10-12|KRTAP10-10|KRT34|SMG7|NSFL1C|KRTAP6-2|PLEC|PPL|KRTAP4-3|KRTAP4-4|KRTAP9-3|BCAS3|SLC1A6|KRT18|KRT77|KRTAP20-2|KRTAP5-4|PADI6|KRTAP19-1|KRTAP6-3|KRTAP5-2|KRTAP13-2|KRTAP9-9…
DAZARD_RESPONSE_TO_UV_NHEK_UP	0.000100086	0.00352145	-0.436499	-1.62639	8	214	UBE2S|ID2|TOB1|CDKN1C|HIST2H2AA3|NR4A2|COX7A2|TAGLN|NDUFA1|ODC1|NCBP2|ADM|RPS23|PMAIP1|HIST2H2AC|PPP1R15A|ZFP36|H1FX|HRAS|COX7C|SGK1|ATF4|ATF3|RPS21|TUBB3|ERCC1|SEC61G|RALY|ZNF330|TNFAIP3|CXCL8|GPS2|TUBB2A|PPIF|PMS2P1|UQCRB|MVP|RPL31|IER2|CTCF|JUN|TYMP|CYBA|GPI|HIST1H2BE|LY6E|IGFBP6|ECHS1|NOL7|TSTA3|MT1G|SNRPE|DYNLL1|BRD2|NEU1|ANXA2P3|PFN1|UBE2M|BCL2L11|FOS|MNAT1|CSRP1|HLA-F
REACTOME_SRP_DEPENDENT_COTRANSLATIONAL_PROTEIN_TARGETING_TO_MEMBRANE	0.000100172	0.00352145	-0.532978	-1.81993	7	94	RPS25|FAU|RPS18|RPL26|RPL23|SRP14|RPL35|RPL22L1|RPS16|RPL22|RPS5|RPL14|RPL36AL|RPL36|RPS4Y1|RPS23|RPL26L1|SEC11A|SRP19|SSR4|DDOST|RPS10|RPL4|RPS21|SEC61G|RPS27L|SPCS1|RPL31|RPS13|RPN2|SRP68|SRP9|RPS3|RPS4X
JOHNSTONE_PARVB_TARGETS_3_DN	0.000100627	0.00352145	-0.348056	-1.37955	9	808	PHF19|TCF7L2|SKA2|SUCO|IRF2BPL|CENPW|CMSS1|C2orf69|UCHL3|THAP9-AS1|PFKFB3|ATXN1L|CBFB|PBDC1|CMC2|NUDT15|MAP1LC3B|DBF4|KLHL15|NOP58|EIF5|GLO1|SMNDC1|PHTF2|NAE1|TSEN15|SET|ODC1|STARD3NL|EEF1E1|MTPAP|C1orf122|RFC4|PDHA1|HSPA13|SRP19|RAB12|ALYREF|MAN2A1|ABCB10|PTMA|IER3IP1|EVA1A|SMIM15|MEA1|CHTOP|RPA3|KIF20B|NDUFA6|PSMC6|DEK|EBAG9|HMGN4|TPRKB|LRR1|GOLT1B|PPP1R8|MICB|MED27|HMGB1|CCDC43|SNRPA1|EXOSC8|Z…
BUYTAERT_PHOTODYNAMIC_THERAPY_STRESS_UP	0.00010066	0.00352145	-0.348272	-1.37984	9	790	TCF7L2|RABGGTB|RSRC2|VCPKMT|DDIT3|ARFGAP3|TOB1|SIRT7|KLF4|PFKFB3|CDKN1C|HMOX1|UPP1|DNAJB2|GPR137B|CDKN1A|MXD4|ZC3H7A|KLF6|YPEL5|MT1X|BHLHE40|MAP1LC3B|PTP4A1|PLEKHO2|DNAJB1|HIST2H2AA3|RABGEF1|EIF5|KLF10|OSER1|CLK1|NFIL3|MXI1|FAM53C|RNF19B|SIK1|LMBR1L|AHSA1|NAP1L1|KHNYN|GNAI3|MTPAP|HSP90AA1|DUSP5|PMAIP1|PPP1R15A|NAMPT|ABHD3|RHOQ|DNAJA1|XIAP|HSPA13|ZFP36|DUSP10|HSPE1|GABARAPL1|CLIP2|IKZF5|RNF103|CHT…
GSE17721_LPS_VS_GARDIQUIMOD_16H_BMDC_UP	0.000101216	0.00352145	-0.448123	-1.6577	8	197	DDIT3|RMDN3|PFKFB3|GLOD4|METRNL|RNF19B|RPS5|BLOC1S4|SNW1|IER5|PPP1R15A|HNRNPH3|PTS|GPR65|FABP5|PIGH|RAB12|CHST7|SPAG7|PMVK|PI4K2B|RPS27L|AIDA|RNF135|PLEKHF2|BID|BIRC2|RNF114|C8orf33|SMPDL3A|PSMB3|AAMDC|ISG15|EBNA1BP2|C19orf66|SLC25A22|C11orf68|LSM10|SAMSN1|PSMA7|DPCD|GHITM|BST2|KPNA3|BMI1|ACAA2|UBAP1|BRD2
CASORELLI_ACUTE_PROMYELOCYTIC_LEUKEMIA_DN	0.000101297	0.00352145	-0.356433	-1.40518	9	642	SNRNP25|CTSL|NPM1|VOPP1|HNRNPAB|SNRPB|ACTB|INSIG1|NDUFS6|ACOT9|GGCT|SCRN1|KDM1A|SLC2A6|HNRNPK|UQCRC1|GLOD4|LDHA|SMS|HNRNPF|GLO1|KPNA2|HMCES|ODC1|PRR11|HSP90AA1|RFC4|RPS4Y1|GARS|NUDT1|HNRNPH3|TSR2|IDH3B|POLD2|MAD1L1|PRDX4|SSRP1|SNF8|PSMC3|NME1|CHTOP|WARS|GRPEL1|KDM5D|RALY|PSMD13|SNRPA1|HNRNPA3|COA7|SMC4|RTN3|HLA-DPA1|NDUFS2|CLEC2B|ZWINT|PDIA6|RABGAP1|AATF|GSS|EIF1AY|ACADVL|ACAT2|MRPS10|C3orf14|CYC…
GSE360_L_DONOVANI_VS_T_GONDII_MAC_DN	0.000101391	0.00352145	-0.448352	-1.6569	8	195	ST3GAL5|HEG1|NHP2|TEX30|CDKN1C|UQCRC1|POLR2I|ZPR1|KPNA2|ODC1|RFC4|PMAIP1|HAGH|RCC1|POLD2|SRP19|CASP7|HRAS|RALY|MAPKAPK3|SNRPD2|ZWINT|AATF|SRRD|IRF7|LAGE3|LPAR2|IER2|NDUFS3|GSTZ1|RIN1|CREM|SNRPF|RCN2|TYMP|ZBTB24|TIMP3|SIVA1|TOMM34|AMPD2|ADRM1|PSMG1|CCT7|MX1|LCOR|TARBP2|RASSF1|NAA10|TMEM147|DNAJC11|INPP4B|RUSC1|RAD9A|FKBP9
GSE23505_UNTREATED_VS_4DAY_IL6_IL1_IL23_TREATED_CD4_TCELL_UP	0.000101568	0.00352145	-0.443729	-1.63781	8	192	IFNAR2|PLGRKT|CACFD1|DDIT3|RBBP8|WHAMM|CLUH|ATXN1L|CBFB|GPR137B|ZFAND2A|TMEM222|CIPC|EIF5|AZIN1|KCTD18|EPC1|ARHGAP17|MTPAP|GPR183|GMFG|CHST7|SGK1|BAG5|FAM167A|IRS2|SLC26A11|RTN3|MAFK|NINJ1|MAP3K8|NCOA4|AATF|ZNF18|NT5C3A|ZNF622|IFRD1|RIPK2|FEM1C|PTDSS1|MZT1|CCRL2|USP16|C15orf48|TIMM9|RFTN1|NR1D2|SNX4|GNL2|CAMK1D|RYBP|XPC|BFAR|DNASE1L3|PANK4|CXCL10
GSE36476_CTRL_VS_TSST_ACT_16H_MEMORY_CD4_TCELL_OLD_UP	0.000101704	0.00352145	-0.448291	-1.65355	8	191	KANSL2|ARL4A|RAP1GAP2|JOSD1|TOB1|ARHGEF18|DPEP2|NUDT15|YPEL5|PTP4A1|MOAP1|DNAJB1|OSER1|MXI1|DNASE1L1|SIK1|ELF2|LINC01260|ZFP36|TSPYL4|ACKR2|FAM8A1|ARL4C|CHD1|BAG5|IRS2|GSTK1|TNFAIP3|JUN|CRYL1|PLCD1|ATF7IP2|ITM2B|RASGRP2|KLF2|ZNF331|CKLF|MMP15|CUTA|MLLT11|LINC00588|AKAP7|TBC1D5|LILRA6|FOS|ZBTB25|TXNIP|CBFA2T2|PARP3|ADD3|RGL2|PBXIP1|NME8|SH3BGRL|SIGIRR|S100G
GSE14769_40MIN_VS_360MIN_LPS_BMDM_UP	0.000101729	0.00352145	-0.447379	-1.64956	8	190	KANSL2|VDAC2|ATG101|HMOX1|MXD4|CMC2|MRPS35|ABHD17A|ANKMY2|THYN1|DPY30|MRPL49|COX8A|TMEM208|RFC4|NTPCR|SEC11A|PRPSAP2|IDH3B|HAUS1|DUT|ABCB10|NME1|MRPS33|THAP4|RPS27L|MRPS17|LAGE3|MFSD12|MTX2|WDR11|GSTO1|CGRRF1|CHMP6|PDCL|SARS|ZNF622|AHCY|ING2|ERH|CTSV|TXNDC15|FAM162A|ATP6AP1|CPSF4|CEP164|DHRS1|RPP21|ANP32E|CENPB|GMPR2|SLC50A1|THUMPD2|RPS19|ABCB7|PIK3CG|BTBD3|HSPA14|MAF1|S100A6|CETN3|PRKAR1A
GSE2770_TGFB_AND_IL4_VS_IL12_TREATED_ACT_CD4_TCELL_48H_DN	0.000101729	0.00352145	-0.44678	-1.64736	8	190	DDX39A|GPR137B|TP53INP2|PTRHD1|VPS51|PLEKHO2|CCNH|RNF19B|SIK1|FAM110A|DCTN6|ARHGAP17|MRPL54|LYSMD2|ADM|DNAJA2|AIP|GPR65|ZFP36|DDB2|ALYREF|MAN2A1|HSPE1|PTMA|SGK1|CPQ|PPIF|MICALL1|CCL4|UBP1|SMAD7|RMND5A|SOD2|RAP1B|CREM|DNAJB9|PJA1|POLR1D|SMIM3|TUBA1B|CDC25B|ITM2B|APOBEC3C|SLC12A7|PATL2|AGO2|SFN|RHOG|DPYSL2|BAG3|AKAP8|IL10RA|UTP18|ACAA2|ADAR|MLLT11|CAMK1D|TICAM1
GSE13485_DAY3_VS_DAY7_YF17D_VACCINE_PBMC_DN	0.00010186	0.00352145	-0.449099	-1.65433	8	188	CTSL|CMTR1|IFITM3|TNF|PLAC8|CMPK2|GCH1|IFITM1|UBE2L6|NMI|LAP3|WARS|LINC00293|RTCB|ABCF1|PI4K2B|ACP2|IRF7|DDX60|SAMD4A|CCL4|EPSTI1|PARP12|PRPS1|DTX3L|ISG15|NT5C3A|CHMP5|TRIM22|FFAR2|IFI6|SLC7A13|LINC00470|BLVRA|LY6E|TRIM69|CCR5|MRPS18C|IFIT3|MARCKS|IFIT1|ADAR|MX1|RSAD2|TOR1B|IFIT2|PHF11|ZCCHC2|OASL|FANCL|CXCL10|HERC5|SP110|MVB12A|LGALS3BP|EIF2B2|TNFAIP6|CCL20|GADD45B|GLYATL2|SUCNR1|HIST2H2BE
GSE29618_PRE_VS_DAY7_POST_LAIV_FLU_VACCINE_BCELL_UP	0.00010186	0.00352145	-0.449405	-1.65545	8	188	DENND5A|FAU|ZBTB18|WDR45B|PSMG2|DPEP2|MAP1LC3B|MOAP1|ICE1|MICAL1|TSC22D4|DCTN6|RSL24D1|PYCARD|TSG101|GMFG|LSM6|PTS|NAA60|TMEM11|GYPC|PSMA4|ERCC1|TMED1|UQCRQ|NXT1|FAM89B|SULT1A2|KRT10|CCDC69|FUT4|COPS3|ADNP2|EMP3|PLCD1|MANF|RAD23A|RNASEH1|DAZAP1|XKR8|SLC12A7|RHOG|ECHS1|ADSL|ARID5A|UBAP1|ETHE1|ZFAND6|ZMPSTE24|AIFM1|PLA2G4C|VPS4B|KRT32|NOP2|SLC15A3
MORI_LARGE_PRE_BII_LYMPHOCYTE_UP	0.000101891	0.00352145	-0.55008	-1.85134	7	84	UBE2S|HNRNPAB|HAUS3|CDKN1A|H2AFZ|CMC2|TUBA1A|KPNA2|ALYREF|PRDX4|SMC4|CKS1B|LGALS1|PSMC1|SLBP|RRM1|CBX1|CALM2|SMARCC1|ANP32E|RAD21|HMGB3|LIG1|BUB3|RANGAP1|NUCKS1|CDK1|CENPE|ASF1B|MCM7|SLC29A1
GSE12845_IGD_NEG_BLOOD_VS_NAIVE_TONSIL_BCELL_UP	0.000101911	0.00352145	-0.44955	-1.65536	8	187	TMEM230|UCHL3|ATRAID|PSME2|ADA|NDUFA4|MAGED2|SMAP1|NOP10|MT1E|FIS1|SLC25A5|EXOSC9|SCAMP3|KPNA2|PEF1|RAB8A|ICAM2|SLC7A7|ABHD3|NDUFS8|CASP7|PSMD14|PSMA4|ZNHIT1|GLRX2|UQCRQ|TMED9|THAP4|ARPC1B|SMC4|G6PC3|DAP|SUMO1|SNRPG|G0S2|HSPB11|FAM114A2|VTI1B|FLAD1|AP2S1|RHOB|PPIE|RAD17|GPKOW|BSCL2|SF3B5|THOC7|ADRM1|DYRK4|NDUFB3|NKG7
GSE23321_EFFECTOR_MEMORY_VS_NAIVE_CD8_TCELL_DN	0.000101976	0.00352145	-0.452285	-1.66457	8	186	KANSL2|VDAC2|ATG101|COPRS|HNRNPAB|BATF3|EIF6|RGCC|MRPS35|NAA20|RILPL2|ETF1|NFIL3|CD83|BEND3|TRMT10C|PITPNB|KBTBD8|DUSP12|SLIRP|C1orf52|EMC8|ABCF1|NXT1|MAFK|MAP3K8|TMX2|PPIF|SDF4|EBNA1BP2|OTUD4|SLC3A2|CEBPZ|CSNK2A1|RHOG|TIPIN|RIOK1|PHLPP2|TMEM138|PPP1R15B|CLCF1|RBM8A|PLAGL2|CAMTA1|IFT57|RYBP|PLEKHA3|MRPS7|SLC7A5|THUMPD2|URB2|UAP1|HIF1A
GSE17974_CTRL_VS_ACT_IL4_AND_ANTI_IL12_12H_CD4_TCELL_UP	0.000102384	0.00353015	-0.454532	-1.66833	8	181	TCF7L2|RAP1GAP2|TOB1|RNF139|KLF4|ATXN1L|ADPRM|HAUS3|ZFAND2A|YPEL5|KLHL15|VPS9D1|NR4A2|OSER1|MXI1|SIK1|ELF2|GPR65|PNPLA8|MYLIP|TSPYL4|FBXO33|MYO1G|SGK1|FAM8A1|OTUD1|DDIT4|IRS2|TNFAIP3|ITGB2-AS1|ASH1L-AS1|C16orf54|G0S2|LPAR2|ZNF34|CCDC69|JMY|ING2|DNAJB9|TTC32|MAFF|SKIL|LINC00173|YOD1|DAO|LINC-PINT|BIN2|KAT2B|BAG3
GO_FEEDING_BEHAVIOR	0.000102617	0.00353277	0.448899	1.85804	1	99	DMBX1|NPW|UBE2Q1|UBR3|MTOR|SGIP1|GIGYF2|APP|STAT3|CPT1A|TCF15|EN1|CALCA|HELT|UCN|HTR2C|NEGR1|GHRL|USP46|PRLH|BBS12|GLS|LEPR|OPRM1|HCRTR1|STRA6|INS|OPRL1|OXTR|NPY|OPRD1|GHSR|NAPEPLD|LEP|OXT|TBR1|PEX13|NPY2R
BASSO_B_LYMPHOCYTE_NETWORK	0.000106455	0.00365932	-0.478609	-1.71095	8	138	UBE2S|HNRNPAB|BHLHE40|DBF4|CRIP1|HIST2H2AA3|AHSA1|EEF1E1|NDUFAB1|RFC4|GARS|RCC1|POLD2|IFITM1|DDB2|PRDX4|HSPE1|ZNF593|SSRP1|NME1|PSMD14|TNFRSF1B|EMG1|MRPL3|PCNA|PMS2P1|CYC1|MVP|GSAP|LGALS1|PSMD1|EBNA1BP2|SNRPF|HLA-E|PSMD2|PRSS53|LGALS9|HHEX|SLC46A3|SSBP1|XPOT|ETHE1|SRGN|SLC7A5|P2RY10|RUVBL2|TOMM40|USP4
PRAMOONJAGO_SOX4_TARGETS_UP	0.000110143	0.00378034	-0.610704	-1.89959	7	50	TNIP2|BHLHE40|CLK1|NFIL3|MXI1|SMNDC1|NAP1L1|CXCR4|ADM|TNFAIP3|RBCK1|JUN|SOD2|MYD88|MAFF
MORF_GSPT1	0.000110937	0.00380182	-0.616659	-1.90432	7	48	NHP2|HNRNPAB|MAGOH|SOD1|GGCT|MTHFD1|AHSA1|SCAMP3|KPNA2|SNRPA1|VBP1|PSMD9|SF3B2|UTP3|HAT1|SSBP1|UNG|MFAP1|HCCS|NAA10|ATIC|TOMM40|DDX1|PPM1G|VDAC1|ALG8|CDK4
GCM_APEX1	0.00011125	0.00380494	-0.52321	-1.80573	8	102	EIF4A1|NPM1|CBFB|H2AFZ|HMGN1|YWHAQ|RPS5|RPL14|NAP1L1|SET|RPS23|POLR2G|PSME1|DUT|PTMA|SNRPD3|NDUFA12|PCBP1|SNRPA1|SNRPD2|HDAC1|GDI2|QARS|PNN|IK|COPS5|SNRPF|ZNHIT3|SLBP|ERH|POLG|RPL10A|NASP|PPP1CC|SNRPE|PSMA1|RAD21|CCT7|EIF4B|PFN1|SLC25A6|RPS19
REACTOME_CROSS_PRESENTATION_OF_SOLUBLE_EXOGENOUS_ANTIGENS_ENDOSOMES	0.000111365	0.00380494	-0.616879	-1.89766	7	47	PSME2|PSMD10|PSMB8|PSMB9|PSME1|PSMC5|PSMC3|PSMC6|PSMD14|PSMA4|PSMD13|PSMB3|PSMD9|PSMD1|PSMC1|PSMB10|PSMD2|FCGR1B|PSMA7|PSMC4|PSMA1|PSMA8|PSMB4
GSE26727_WT_VS_KLF2_KO_LPS_STIM_MACROPHAGE_DN	0.000112657	0.00381574	-0.444072	-1.64109	9	195	LPCAT1|HNRNPAB|TNF|BCL2A1|PRDX1|HNRNPF|PGAM1|PNP|ZPR1|TUBA1A|WBP1L|GNAI3|NCBP2|DUSP5|TMEM251|CHMP1A|HRAS|TMEM243|GNG5|RPA3|ATF3|PSMD14|TNFRSF1B|IMPA1|EIF4A3|SUB1|WDR47|CCL4|DIMT1|PSMD9|CD40LG|SLC25A16|FH|RPN2|IFRD1|MUTYH|POP4|ZBTB24|EVI2B|GABPB1|TUBA1B|AGO2|SS18L1|RHOG|DUSP2|HPS5|UNG|DYNLL1|TIMELESS|GNL2|PLAGL2|UBA2|IQCB1|SLC7A5|TOR1B|URB2|BCL10|CHSY1|HNRNPA0
BERTUCCI_MEDULLARY_VS_DUCTAL_BREAST_CANCER_UP	0.000112742	0.00381574	-0.445164	-1.64445	9	194	PHF19|PLGRKT|GYG1|SLC2A6|RILPL2|PSMB8|PSMB9|KBTBD8|RFX5|C1RL-AS1|ISCU|TNFRSF1B|MICB|RPS21|LAP3|WARS|EMG1|ANXA7|PPIF|IL15|C1orf174|ZCCHC9|DTX3L|MAP2K1|CCDC69|ME2|POGLUT1|PHB2|IRF1|KLRC1|SOD2|TNFRSF14|TYMP|PSMB10|SCML1|CYBA|RNF207|GABPB1|PTPN6|DAZAP1|LARS|C2CD2|GBP4|DRAM1|PPP1R15B|PRR13|CHCHD1|GLRX|BUB3|SRGN|ABCA3|NOP2|C9orf72|TYSND1|NME3|PPA1|LINC00869|XPNPEP1|NR1H3|ASPHD2|TLR2|CTSS|CUL2
GSE411_UNSTIM_VS_100MIN_IL6_STIM_SOCS3_KO_MACROPHAGE_DN	0.000112742	0.00381574	-0.444786	-1.64306	9	194	ST3GAL5|ZNF703|SLC25A33|NSA2|DDIT3|INSIG1|IFITM3|DNAJB2|UQCRFS1|ZBTB2|SH2D1B|CRIP1|METRNL|DUSP5|GPD1L|PNPLA8|ZNF830|TMEM11|CHST7|KCTD17|ATF3|ARL4C|TUBB3|LASP1|PLEK|EDEM1|TUBB2A|APOBR|ST8SIA6|DAP|CKB|TGIF1|LGALS1|IER2|ZCCHC9|CEP112|UBL3|EMP3|FAM107B|POLR1D|SKIL|CYP51A1|KDM6B|CDC25B|SH3BP5|BST2|TXNDC16|RAB9A|GNA13|PIK3AP1|SPRED1|RASD1|RYBP|SRGN|IGBP1|ATP6V1E1|MRPS7|RTCA|UBE2B|BCL2L11|HIF1A|EIF4EBP1
GSE11961_PLASMA_CELL_DAY7_VS_MEMORY_BCELL_DAY40_UP	0.000113005	0.00381574	-0.447701	-1.65138	9	191	VDAC2|POU2F2|CDKN1C|UPP1|CYTIP|UBE2N|HNRNPK|GPN1|SMS|OSER1|CD83|EVL|SMNDC1|MRPL24|UBE2E1|EIF2A|RBBP7|SRSF10|MDH1|GOLPH3|TOP2B|IMPA1|NDUFA12|ANXA4|HNRNPA3|NINJ1|PRIM1|RALGDS|POLE3|HSPB11|TMX1|EBNA1BP2|VTI1B|RAB3IL1|HLA-E|PNRC1|RPS4X|MUTYH|CCRL2|IGFBP6|ZC2HC1C|RPL3|OAZ2|AKAP8|MGLL|PSIP1
GSE19888_CTRL_VS_A3R_INHIBITOR_TREATED_MAST_CELL_UP	0.000113005	0.00381574	-0.446454	-1.64678	9	191	PRADC1|SAPCD2|PLGRKT|HNRNPAB|SNRPB|GGCT|ITPA|C16orf91|MGME1|HNRNPF|DBI|EXOSC9|MTHFD1|NDUFA9|KPNA2|MDH1|KIF20B|MICB|CCDC167|POC1A|RPS27L|MRPL44|TTI2|EME1|MRPL13|ACADM|PPCDC|HAX1|GSTZ1|SNRPF|LSM10|MSMO1|CKAP2L|HINT2|RPF2|SF3B5|MZT1|HAUS8|GALE|E2F2|COQ3|HAT1|RNF138|MFAP1|CKLF|EIF2B1|MLLT11|XRCC5|MYO19|PAXIP1|C3orf18|MRPL16|RRP36|HSPA14|COX5B|COMMD7|DIAPH3|SNUPN|CHID1|DLAT|NDUFB8|PUSL1|TFRC
GSE22886_DAY1_VS_DAY7_MONOCYTE_IN_CULTURE_UP	0.000113005	0.00381574	-0.445555	-1.64346	9	191	LPCAT1|HCAR3|ATG2A|PFKFB3|UPP1|TNIP2|SLC2A6|KLF6|DNTTIP2|OSER1|PLAC8|SNW1|GCH1|PMAIP1|RAP2C|PPP1R15A|NAMPT|UNC119|R3HCC1|SEC61G|TNFAIP3|NINJ1|PPIF|IRF7|KIF3B|PSMC1|SOD2|HLA-E|SH3GL1|PTX3|LYN|EMP3|RIPK2|BANP|EHD1|C15orf39|GON4L|NKTR|NXF1|CCRL2|MTSS1|RHOG|MARCKS|CFP|KLHL21|MAP3K4|TJAP1|ZNF266|ZBTB43|BRD2|PSMB4|RSAD2|KBTBD2|OASL
GSE23321_CD8_STEM_CELL_MEMORY_VS_EFFECTOR_MEMORY_CD8_TCELL_DN	0.000113005	0.00381574	-0.446063	-1.64533	9	191	VDAC2|UBE2S|OARD1|SOD1|UPP1|KLF6|MICU2|TBCA|BCL2A1|SLC25A5|TUBA1A|GNAI3|GPR183|GARS|PRPSAP2|MDH1|ZFP36|H1FX|ETFA|ISCU|CEBPB|ERCC1|UQCRQ|UBA3|EXOSC8|PLEK|TNFAIP3|ARF6|CD63|PRPS1|RAN|RAP1B|FEM1C|SLBP|ESYT1|RNF11|TDP2|FKBP2|DYNLT1|MRPL33|SLC25A14|DPYSL2|SSBP1|IMP4|LYPLA1|PSMG1|GOT1|IL10RA|GNA13|RGS19|UBB|ALDOA|RYBP|PTTG1IP|SLC7A5|PJA2|STK10|ELP4|TAX1BP1|HTATSF1|MAP4
GSE44649_NAIVE_VS_ACTIVATED_CD8_TCELL_MIR155_KO_UP	0.000113033	0.00381574	-0.445242	-1.64168	9	190	RABGGTB|NTMT1|DDX21|CENPC|CCDC115|UBE2N|ZBTB2|EIF5|KCTD9|OSTC|PGAM1|SH2B3|TBK1|ARPC3|NAMPT|ZFP36|CHMP1B|RNF4|CHD1|ENOPH1|PCBP1|IRS2|UBA3|HNRNPA3|PCNA|CCL4|SNRPG|PNN|MAPRE1|CDCA4|VPS29|WDR55|IFRD1|TYMP|ZRSR2|SLC3A2|DNAJB9|SNN|SLBP|PTPN6|FAM76B|PRDX6|CLOCK|SNX9|IRF8|GAR1|GCLC|TIMM9|PARP2|RBM17|IMP4|RNF138|UTP18|LCOR|RASD1|SLC7A5|EIF1|NOP2|EMC6|P2RX4|CHKA|MFSD1|SLC38A2|PPA1|SLC20A1|CMTR2
GSE22886_NAIVE_VS_IGG_IGA_MEMORY_BCELL_DN	0.00011358	0.00382316	-0.452505	-1.66267	9	183	SGPP1|VOPP1|NDUFS6|SCRN1|UBE2N|BHLHE40|PAPSS1|CRIP1|AP3S1|KLF10|ARPC5L|MTHFD1|TBK1|PSMB9|PYCARD|GARS|GOLPH3|ANXA5|THEMIS2|SND1|ARPC1B|GSTK1|GBAP1|RALGDS|SUB1|DAP|UQCRB|MVP|LGALS1|ISG15|UBE2J1|EVI2A|SAMSN1|EHD1|PMM1|AMPD2|HSPA6|MARCKS|NT5C|GCLC|PXDC1|NDUFB3|DPYSL2|TPI1|LDHB|ACAA2|DYNLL1|RPL27A|DDAH2|ZFAND6|AIFM1|MKKS|MNDA|ACP5|PPA1|CTSH|S100A6|ORMDL2|CSGALNACT1|TOR3A|CCNG1|KCNN4|TFRC|NDUFB7|AIM2|A…
REACTOME_MRNA_SPLICING	0.000113669	0.00382316	-0.452114	-1.66044	9	182	CWC25|SNRNP25|SNRPB|MAGOH|HNRNPK|CWC15|GCFC2|SNRNP27|HNRNPF|ZCRB1|SMNDC1|POLR2I|RBMX|SNW1|BCAS2|NCBP2|LSM6|POLR2G|SRSF10|PHF5A|ALYREF|SNRPD3|LSM7|SNRPD1|POLR2J|SRRM1|PCBP1|SNRPA1|HNRNPA3|LSM5|EIF4A3|PPIH|SNRPD2|SRSF7|SNRPG|CWC27|PPIL3|SF3B2|SNRPC|SNRPF|CTNNBL1|SLU7|ZRSR2|PPIE|HNRNPR|PUF60|GPKOW|CWC22|SF3B5|SNRNP40|SNRNP35|ISY1|SRSF6|RBM17|CPSF4|CSTF3|SNRPE|POLR2A|SYF2|CPSF3|RBM22|SRSF5|RBM8A|ZMAT5
GSE14000_4H_VS_16H_LPS_DC_DN	0.00011376	0.00382316	-0.450331	-1.65291	9	181	MARCKSL1|C9orf78|WRAP53|CXorf40A|CXorf40B|MOAP1|ADTRP|HIST2H2AA3|NFIL3|KLHDC2|RSAD1|KCTD9|LMBR1L|PDRG1|PEF1|MTFR2|ZBED6CL|MTG1|ATG14|LRRC47|NXT1|MRPL44|TTI2|HENMT1|SUGT1|ANKRA2|TRMT112|MRPS28|ZNHIT3|SCAMP1-AS1|STAG3|GABPB1|GPKOW|PIGC|CBX1|HIST1H2BE|ZSCAN16|COMMD2|SIMC1|MED7|PHLPP2|NSUN5|THAP11|CCDC137|BUB3|SLC25A36|BTN3A2|RASSF1|ORC3|TTPAL|PXYLP1|PHF13|C9orf72|NFATC2IP|RRP36|NUP37|RPAP3|LGALS3BP|…
GSE6259_DEC205_POS_DC_VS_BCELL_DN	0.000114111	0.00382925	-0.449197	-1.64548	9	177	DENND6A|PSME2|RPS18|CENPC|NAA20|MS4A4A|RNF19B|PLAC8|PSMB8|EEF1E1|PSMB9|POLR2G|PSME1|PFDN2|PSMC5|NMI|PSMC6|ANXA4|MIF|AIDA|EDEM1|IRF7|RNF114|DDX60|DPY19L3|IL15|CHMP4B|SF3B2|ISG15|POGLUT1|SLC25A22|PSMB10|CYBA|LGALS9|BBX|AKR1A1|TSPO|ASB13|GBP4|TXNDC16|IFIT1|COMMD3|RCC2|PIK3AP1|GSDMD|PRR13|PSMB4|TGFBI|REXO4|DNASE1L3|ARF4|RBM28|IFIT2|PHF11|ZCCHC2|SLC15A3|MNDA|CSRP1|IFT52|MAPK9|PPA1|AIF1|GBP2|LGALS3BP|N…
GO_TRANSLATIONAL_INITIATION	0.000114808	0.00384652	-0.45364	-1.65566	9	170	EIF4A1|NPM1|RPS25|RPS18|RPL26|EIF6|TICRR|RPL23|RPL35|TNF|RPS16|EIF5|RPL22|RPS5|RPL14|NCBP2|RPL36|RPS4Y1|RPS23|EIF2D|EIF2A|PPP1R15A|POLR2G|RPS10|RPL4|ATF4|RPS21|EIF2B3|HSPB1|PAIP1|EIF3I|EIF1AY|FMR1|YTHDF2|CTIF|RPL31|RPS13|PPP1CA|MTIF2|COPS5|RPS3|RPS4X|AGO2|RPL10A|RPL3|EIF1AD|PPP1R15B|RPL7A|EIF2B1|DHX29|RPL27A|EIF3L|EIF4B|EIF3D|EIF4E|EIF1|RPS19|PAIP2B|EIF4EBP1
GSE40274_CTRL_VS_IRF4_TRANSDUCED_ACTIVATED_CD4_TCELL_DN	0.000114966	0.00384652	-0.455907	-1.66222	9	168	CWC25|SNX18|C6orf226|UBE2S|ZMAT4|MAGOH|KLF4|INSIG1|SIDT2|KLF6|BHLHE40|OSER1|SIK1|LMBR1L|AHSA1|ODC1|MRPL54|SLC52A3|OTUD1|FAM167A|MAP3K8|SLC25A38|NT5C2|TGIF1|MED10|CRY1|SLC3A2|RASGEF1B|CCT6A|TUFT1|UNG|FBXO6|NR1D2|HCCS|RYBP|EXTL2|ARRDC3|C1orf35|OASL|PNPO|FOS|ZBTB25|C14orf28|UNC45A|KCTD10|EMD
BRACHAT_RESPONSE_TO_CAMPTOTHECIN_DN	0.000115272	0.00385104	-0.654473	-1.92977	7	37	SASH3|ADPRM|IFITM3|PLAC8|IFITM1|ANXA4|OSTF1|HIGD1A|RCN1|SSB|GPI|SWI5|EMC2|ESYT1|RPL3|ANP32E|SLC44A2|TAX1BP1|CDK1
DEURIG_T_CELL_PROLYMPHOCYTIC_LEUKEMIA_DN	0.000117629	0.00391821	-0.403689	-1.54105	10	302	RAP1GAP2|CTSL|ID2|HEG1|ACOT9|GPR137B|HAUS3|CMC2|MT1X|MT1H|MICAL1|NDUFV2|TBK1|BCAS2|KHNYN|GCH1|GNAI3|DUSP5|PMAIP1|RAP2C|KLHL2|HNRNPH3|GPR65|IFITM1|DDB2|MAN2A1|THUMPD1|TNFRSF1B|DUSP12|ZNF14|MALT1|HLA-DPA1|LINC00667|CLEC2B|KIF21B|APMAP|GTF2B|CCL4|GSAP|CDKN2AIP|SFXN3|ANKRD49|KLRC1|IK|UBL3|CREM|SERINC1|TRIM22|SCML1|CEBPZ|EVI2B|NKTR|CEP57|SLC16A6|APOBEC3C|CHMP7|B3GNT2|RECQL|USP16|CACNA2D2|DYNLT1|NKG7|H…
MODULE_72	0.000117629	0.00391821	-0.404874	-1.54557	10	302	DDX39A|ARL4A|ZBTB18|WDR45B|GYG1|DNAJB2|UBE2N|KDM1A|HMGXB4|CKS2|CFD|NAE1|SNW1|EEF1E1|TSG101|HAGH|EPB41L3|TSPYL4|SRP19|RNF4|KCTD17|PSMD14|PSMA4|MRPL3|SNRPA1|PAIP1|PCNA|ARPP19|ZWINT|BIRC2|POLE3|NECAB3|SCP2|ADIPOR2|IMMT|RBCK1|LPAR2|MAPRE1|PTTG1|SNRPC|PPP4R1|IK|COPS5|CREM|COPS3|SNRPF|ZNHIT3|RCN2|MSMO1|TCEAL4|LSM14A|CEBPZ|SLBP|CSNK2A1|TSPYL2|CBX1|TOMM34|ECHS1|PARP2|HIST1H2BK|SSBP1|OAZ2|PSMG1|MDM1|UTP18
MARTINEZ_RESPONSE_TO_TRABECTEDIN_UP	0.000119216	0.00395357	-0.57524	-1.86244	8	64	SKP1|ID2|ATRAID|SOD1|IFITM3|NDUFA13|GLO1|COX7A2|COX8A|NDUFA1|COX6B1|HSBP1|IFITM1|ANXA5|ATF3|UQCRB|ITGAE|LYZ|ITM2B|SERTAD1|IGFBP6
REACTOME_ASSEMBLY_OF_THE_PRE_REPLICATIVE_COMPLEX	0.000119216	0.00395357	-0.576037	-1.86502	8	64	PSME2|PSMD10|PSMB8|PSMB9|PSME1|PSMC5|PSMC3|PSMC6|PSMD14|PSMA4|PSMD13|ORC6|PSMB3|PSMD9|PSMD1|PSMC1|GMNN|PSMB10|PSMD2|PSMA7|E2F2|PSMC4|PSMA1|PSMA8|UBB|PSMB4|ORC3|MCM5|PSMB1|MCM7|PSMB5|PSMD7|ORC4|E2F3|PSMC2
RHODES_CANCER_META_SIGNATURE	0.000119216	0.00395357	-0.575405	-1.86297	8	64	UBE2S|PSME2|LDHA|CKS2|KPNA2|NCBP2|RFC4|PRDX4|HSPE1|PTMA|NME1|MRPL3|EIF4A3|HDAC1|TGIF1|IFNGR2|SNRPF|AHCY|MANF|TSTA3|SSBP1|SNRPE|PSMC4
GO_DNA_METABOLIC_PROCESS	0.000120807	0.00400045	-0.347252	-1.37558	11	784	TCF7L2|NPM1|NHP2|WRAP53|RBBP8|AUNIP|VRTN|UBE2N|KAT5|KDM1A|MAPT-AS1|NUDT15|MYO18A|TICRR|UVSSA|SFR1|HMGN1|KLHL15|STUB1|MGME1|NOP10|ENDOV|BABAM1|CCNH|DNASE1L1|MORF4L1|POLR2I|RBX1|POLE|AP5S1|KPNA2|BEND3|DCTPP1|HSP90AA1|RFC4|PRIMPOL|NAF1|ALKBH3|NUDT1|POLR2G|UHRF2|POLD2|UBE2A|ZNF830|WDR70|DDB2|ALYREF|UBE2L6|SSRP1|MLH1|H1FX|NME1|RPA3|PARK7|DEK|REC114|PTGES3|PSMD14|TOP2B|ERCC1|GLRX2|TERF2IP|POLR2J|HMGB1|…
GO_APOPTOTIC_SIGNALING_PATHWAY	0.000122216	0.00404117	-0.364194	-1.43099	11	570	SGPP1|VDAC2|TCF7L2|DEDD2|APOPT1|FNIP2|CDIP1|DDIT3|BTK|SOD1|HMOX1|RPL26|GGCT|PSMD10|KDM1A|CDKN1A|HNRNPK|CRIP1|NDUFA13|TNF|MOAP1|BCL2A1|FIS1|YWHAQ|NR4A2|SLC25A5|GSKIP|ACKR3|MAGED1|SNW1|BLOC1S2|GNAI3|PYCARD|PMAIP1|PPP1R15A|DNAJA1|DIABLO|MLH1|HRAS|PARK7|ATF4|ATF3|TNFRSF1B|BAG5|DDIT4|CEBPB|MIF|TRIAP1|ERP29|HSPB1|PCGF2|RPS27L|CHCHD10|TNFAIP3|MKNK2|BID|PLAUR|PPIF|STRADB|HDAC1|DAP|QARS|PPP1CA|HIGD1A|CASP…
MEISSNER_BRAIN_HCP_WITH_H3K27ME3	0.00012276	0.00405322	0.393606	1.84074	0	253	FFAR4|DRAXIN|DMBX1|HMX3|WNT3|FOXB2|LMX1A|FEV|GSC|KRT19|BCL3|LHX8|AQP5|FOXD4L1|MAFA|FOXE3|GDF7|SIX2|LOXL1|ESPN|PRDM13|SIX6|TLX2|LBX2|KCNK15|GBX2|BARX1|NAGS|PTF1A|HELT|TNFAIP2|GRIN3B|KRT18|BHLHE23|IGFBPL1|CALB2|HMX2|HOXD1|HOXD13|SPINT1|DHH|WDR86|AMN|SCARF2|WNT3A|PLBD1|GATA5|FOXA2|FOXB1|KDF1|FOXL1|IRX4|CRLF1|SLC44A3|FOXE1|DMRTA1|INSRR|VAX2|HOXD8|KCP|SIM1|ATP2A3|GFI1|TFAP2E|DLX4|HOXA13|LHX1|TCFL5|TME…
GSE9988_ANTI_TREM1_VS_ANTI_TREM1_AND_LPS_MONOCYTE_UP	0.000124054	0.0040592	-0.441073	-1.62878	10	193	CNEP1R1|SKP1|WDR82|ACTB|CYTIP|PSMG2|CXorf40A|NTAN1|SNAPIN|PLEKHO2|MAP7D1|MIEF1|ARPC5L|DNASE1L1|PNP|BLOC1S2|MRFAP1|TSR2|FABP5|PCBP1|LASP1|MAPKAPK3|ARRDC2|TM2D2|PPIF|COASY|ISCA2|APOBR|ATXN7L3|PPP1CA|TMEM203|CXCL16|BCAP31|TMEM9B|RING1|PTPN6|YWHAG|PSMA7|SERTAD1|GNB2|PPP4C|ZNF511|AP1M1|SH3BP5|CYB561D1|ARID5A|CAP1|G3BP2|RGS19|DYNLL1|ALDOA|PRR13|NELFB|MKRN1|CNBP|SERTAD3|PLEKHO1|LINC01010|ZNF134|BFAR|CHS…
GSE32986_CURDLAN_HIGHDOSE_VS_GMCSF_AND_CURDLAN_HIGHDOSE_STIM_DC_DN	0.000124305	0.0040592	-0.442637	-1.6327	10	191	SNHG17|MARCKSL1|RPS18|SLC2A6|TNF|PLEKHO2|CD83|RNF19B|CSRNP1|DUSP5|NFKBIZ|DNAJA2|PPP1R15A|ZFP36|RFX5|SNRPD3|CD69|TNFRSF1B|PTGER4|TNFAIP3|RALGDS|SUB1|HDAC1|CCL4|PSTPIP2|ISG15|IRF1|SOD2|SWAP70|SAMSN1|SNN|MTMR14|EHD1|MAFF|SKIL|PTPN6|KDM6B|RASGEF1B|CCRL2|TRIM69|HCK|NOL7|DUSP2|ZRANB2|IL10RA|SPRED1|VASP|IFT57
GSE9650_EFFECTOR_VS_EXHAUSTED_CD8_TCELL_UP	0.000124305	0.0040592	-0.444093	-1.63807	10	191	LAMTOR4|HNRNPAB|TMC6|TBCB|ANAPC16|HADHB|LAMTOR5|ATP6V0B|EIF6|RPP25L|SMIM20|DNAJB1|DBI|PLAC8|JKAMP|TMEM208|HMCES|ICAM2|MIEN1|CCNDBP1|MTCH1|HCLS1|ARL4C|WARS|PSMD13|PCGF5|FAM89B|MKNK2|EIF4A3|DUS1L|PPIF|PDIA6|C8orf33|DAP|SCP2|PSMB3|PTTG1|KLRC1|EBNA1BP2|SRP68|SWAP70|CHFR|RAD17|PTPN6|DPM2|DPEP1|ITGAL|BSCL2|ST13|CORO1B|BLVRA|AP1M1|CAB39L|DHRS1|TSPAN31|VAV1
GSE19888_ADENOSINE_A3R_INH_PRETREAT_AND_ACT_BY_A3R_VS_TCELL_MEMBRANES_ACT_MAST_CELL_UP	0.000124336	0.0040592	-0.442753	-1.63251	10	190	MPEG1|CMTR1|BTK|PSME2|IFITM3|MS4A8|SNX10|RNF19B|PSMB8|PNP|CMPK2|GCH1|PSMB9|NAMPT|PSME1|MARCH5|UBE2L6|NMI|THEMIS2|WARS|HK3|IRF9|AIDA|EDEM1|TIMP1|DCK|BID|IRF7|IL15|EPSTI1|PARP12|DTX3L|ISG15|IRF1|RAP1B|HLA-E|LYN|SAMSN1|PSMB10|TCIRG1|IRF8|LY6E|INPP1|CCR5|HCK|IFIT3|GBP4|ARID5A|BST2|DPYSL2|IFIT1|PIK3AP1|GSDMD|ADAR|MX1|RSAD2|IFIT2|OASL|IFI35|CXCL10|CASP1|SLAMF7|ISG20|GLA|SP110|PARP3|AIF1|GBP2
GSE17721_POLYIC_VS_PAM3CSK4_12H_BMDC_DN	0.000124441	0.0040592	-0.444807	-1.63922	10	189	CLUH|WDR83OS|PBDC1|MOB4|ATP6V0B|SRP14|RWDD4|AP3S1|RPIA|PRDX1|MRPL21|MPND|COX6C|NOA1|NCBP2|HSP90AA1|NTPCR|TSR2|SRSF10|HSBP1|NAA60|MYLIP|ABCB10|HNRNPDL|DOLPP1|CTBP2|RPS27L|NUDT2|MAP3K8|PLAUR|SNRPD2|GTF2B|TIMM10|SLC35A1|SNRPG|IMPDH2|TMX1|ACADM|DRG1|JAGN1|HNRNPR|SLC7A13|UFM1|ITGAL|SRSF6|GCLC|ADSL|FAM50A|DHRS1|SAP18|ECI2|UTP18|RGS19|PSMA8|CLEC4A|EIF4B|AKR1B1|GPX6|MRPS7|ARL1|POLR2E|TSKU|MTRR|ITGB1BP1
REACTOME_CELLULAR_RESPONSES_TO_STRESS	0.000124453	0.0040592	-0.381577	-1.4824	11	421	DEDD2|PSME2|SOD1|ANAPC16|TUBA3E|KAT5|PSMD10|CDKN1A|H2AFZ|DCTN3|CDKN1B|DNAJB1|PRDX1|HIST2H2AA3|PSMB8|UBE2E1|DCTN6|RBX1|TUBA1A|HSP90AA1|PSMB9|ATOX1|HIST2H2AC|DNAJA2|PHC1|RBBP7|PSME1|ACTR10|DNAJA1|HSBP1|HSPA13|NDC1|SEC13|PSMC5|TUBB8|PSMC3|RPA3|PSMC6|MRPL18|PTGES3|PSMD14|ANAPC4|BAG5|TUBB3|PSMA4|CEBPB|HIST1H2AJ|TERF2IP|HSPB1|PSMD13|CXCL8|MAPKAPK3|NUDT2|TUBB2A|TXN2|HIGD1A|PSMB3|PSMD9|JUN|PSMD1|PSMC1|SO…
GSE26669_CTRL_VS_COSTIM_BLOCK_MLR_CD4_TCELL_UP	0.000124495	0.0040592	-0.44751	-1.64847	10	188	AMZ2|RMDN3|UPP1|CDKN1A|DCTN3|CWC15|MT1E|NOP58|RNF19B|MTHFD1|RBMX|CMPK2|DUSP5|ATOX1|DROSHA|ALYREF|CASP7|PSMD14|ENOPH1|RTCB|EIF2B3|SND1|WDR48|NXT1|SAAL1|IRF7|ACAT2|C8orf33|MRPS10|CHMP4B|TRMT112|PSMD1|NSMCE2|SNRPF|GPI|RNPEP|UBL4A|CYP51A1|PSMA7|ASB13|ADSL|NLRC5|SLC25A14|HAT1|DKKL1
GSE40666_UNTREATED_VS_IFNA_STIM_CD8_TCELL_90MIN_DN	0.000124495	0.0040592	-0.447677	-1.64909	10	188	DENND6A|NDUFAF5|OGFOD3|SNX18|SKA2|C9orf78|TMEM183A|DNAJB1|EVL|SRA1|MRPL24|TRMT10C|EIF2D|EIF2A|LOXL3|NDC1|PIGH|TMEM243|DERA|SYAP1|SCAND1|BAG5|DPM1|SNRPD1|ZNHIT1|TRIAP1|MRPL3|WIPF2|HNRNPDL|UQCRQ|CTBP2|TRAPPC12|MAPKAPK3|LINC00667|SOWAHC|ZWINT|NPTN|DRG1|TCHP|RCN2|TMEM9B
GSE3982_MAC_VS_NEUTROPHIL_UP	0.000124558	0.0040592	-0.446098	-1.64265	10	187	PLGRKT|CD68|SOD1|ADA|CBFB|PAPSS1|UBR7|MICU2|STUB1|C1orf216|RSL24D1|EEF1E1|APOO|HSPE1|DDOST|PRPF39|TUBB3|ABCF1|LRRC47|AGA|DNASE2|PHF10|PTTG1|MAP2K1|HYAL2|FAM114A2|RAN|PSMD1|NEMF|RPN2|GTF3A|NME7|ARHGEF3|RRM1|CTSV|POLG|HDAC2|P4HTM|FBXO21|BZW1|FTO|ADSL|C2CD2|SLC46A3|ACYP1|G3BP2|RAB9A|HMGB3|TOMM22|PFDN4|RTCA|PLA2G4C|ETFB|AAMP|CSRP1|MAPK9|HINT1|SLC20A1|ADI1|LPIN1|CUL2|MRPS22|TRAPPC3|DTWD1|ZNF629|CPT2|Y…
GSE18791_CTRL_VS_NEWCASTLE_VIRUS_DC_10H_DN	0.000124739	0.00405924	-0.449439	-1.65317	10	185	DENND5A|CMTR1|ACOT9|ADPRM|PAG1|TNF|CLK1|CSRNP1|CMPK2|GCH1|DUSP5|PMAIP1|NAMPT|ACTR10|ARHGAP27|INTS12|OTUD1|WARS|FBXO34|RTCB|ISCA1|PI4K2B|PCGF5|TNFAIP3|MAP3K8|SESN2|DDX60|GTF2B|EPSTI1|DTX3L|ISG15|FUT4|IRF1|CREM|C19orf66|LYN|TRIM22|RIPK2|FEM1C|FAM107B|C21orf91|IFNA14|IRF8|APOBEC3G|IFIT3|NLRC5|GBP4|DYNLT1|ARID5A|IFIT1|RNF138|TRIM26|RAB9A|GNA13|ADAR
GSE13547_WT_VS_ZFX_KO_BCELL_ANTI_IGM_STIM_2H_DN	0.000125978	0.00409364	-0.452393	-1.65375	10	173	COX14|TOB1|C6orf136|CIPC|CHCHD2|NOP10|FYTTD1|NFIL3|EVL|SMNDC1|CXCR4|ICAM2|GPR183|SMG8|R3HCC1|GNG5|NFU1|EBAG9|PTGES3|BAG5|HSD17B8|NDFIP1|ARHGEF28|AATF|IRF7|VPS28|FASTKD3|HIGD1A|DDX24|CAMLG|TRMT112|MPHOSPH6|ZBTB4|HINT2|TMEM9B|MAFF|NOP14|CREBL2|KLF2|FAM50A|RNF138|NR1D2|CLCF1|DPH5|PFN2|IMP3|METTL18|SLC25A36|POLR2E|RPS19|P2RY10|SIAH1|ABHD14B|PLEKHA1|TCEAL1|VKORC1|AMD1|BAMBI|SMYD3|HEXIM1|POLR1C|ADCK2|P…
GO_ORGANELLAR_RIBOSOME	0.000127105	0.00412091	-0.544763	-1.83626	9	85	MRPL15|MRPS35|MRPL27|MRPL49|MRPL9|MRPL21|MRPL57|MRPL24|MRPL54|MRPS36|NDUFAB1|MRPL18|MRPS33|MRPL40|MTG1|MRPL3|MRPL44|MRPS17|MRPL13|MRPL10|MRPL22|MRPS10|MRPL11|MRPL43|MRPS28|MRPS21|MRPL48|MRPL32
KEGG_PROTEASOME	0.000127266	0.00412091	-0.630371	-1.90254	8	42	PSME2|PSMB8|PSMB9|PSME1|PSMC5|PSMC3|PSMC6|PSMD14|PSMA4|PSMD13|PSMB3|PSMD1|PSMC1|PSMB10|PSMD2|PSMA7|PSMC4|PSMA1|PSMA8|PSMB4
GO_PEPTIDASE_COMPLEX	0.000127364	0.00412091	-0.548277	-1.84527	9	84	PSME2|DNAJB2|PSMD10|ZFAND2A|PSMB8|PSMB9|SEC11A|PSME1|PSMC5|PSMC3|PSMC6|PSMD14|PSMA4|HSPB1|PSMD13|USP14|SPCS1|ATXN7L3|PSMB3|PSMD9|PSMD1|PSMC1|PSMB10|PSMD2|RAD23A|PSMA7|ADRM1|PSMC4|PSMA1|TAF6|PSMA8|PSMB4
ZHU_CMV_24_HR_UP	0.000127784	0.00412858	-0.54385	-1.8245	9	82	EIF4A1|UBE2S|NPM1|EIF5|PNP|GCH1|NAMPT|IFITM1|HSPE1|IMPA1|GRPEL1|SNRPA1|TUBB2A|SRSF7|ISG15|IRF1|PSMC1|HLA-E|TRIM22|MANF|PSMD2|IFI6|RAB2B|MX1|MLLT11|GGCX|EIF4E
KEGG_ALZHEIMERS_DISEASE	0.000129363	0.00417293	-0.471286	-1.69163	10	144	NDUFS6|CALM3|NDUFA4|UQCRC1|UQCRFS1|COX7A2L|TNF|COX7A2|COX8A|COX6C|NDUFA9|NDUFV2|NDUFA1|NAE1|NDUFAB1|COX6B1|HSD17B10|NDUFB5|NDUFS8|CASP7|COX7C|NDUFB9|NDUFA6|NDUFA3|UQCRQ|NDUFS2|BID|CYC1|UQCRB|CASP3|NDUFS3
GO_PUTRESCINE_BIOSYNTHETIC_PROCESS	0.000129526	0.00417293	-0.951453	-1.75806	6	5	AZIN2|AZIN1|ODC1
ZHAN_V1_LATE_DIFFERENTIATION_GENES_DN	0.000130416	0.00419562	-0.794504	-1.93162	7	15	SNRPB|CSK|HIST2H2AA3|CKS2|ADM|DDB2|ANP32B
MALONEY_RESPONSE_TO_17AAG_DN	0.00013083	0.00420294	-0.561156	-1.84137	9	70	EIF4A1|HNRNPAB|SNRPB|LDHA|RPL35|RPS16|RPL36AL|RBMX|KPNA2|MDH1|PRDX4|PTMA|PTGES3|SUB1|SRSF7|SNRPG|SNRPF|SSB|GNPAT|PSMA7|CALM2|CCT6A|HAT1|SNRPE|TPI1|DYNLL1|RPL27A|XRCC5
REACTOME_ORC1_REMOVAL_FROM_CHROMATIN	0.000131626	0.00422249	-0.575824	-1.87704	9	67	SKP1|PSME2|PSMD10|PSMB8|RBX1|PSMB9|PSME1|PSMC5|PSMC3|PSMC6|PSMD14|PSMA4|PSMD13|ORC6|PSMB3|PSMD9|PSMD1|PSMC1|PSMB10|PSMD2|PSMA7|PSMC4|PSMA1|PSMA8|UBB|PSMB4|ORC3|MCM5|PSMB1|MCM7|PSMB5|PSMD7|ORC4
GO_PEPTIDE_BIOSYNTHETIC_PROCESS	0.000132055	0.00422944	-0.35976	-1.41575	12	601	EIF4A1|NPM1|RPS25|MRPL15|TOB1|RNF139|MAGOH|RPS18|RPL26|GGCT|EIF6|MRPS35|TICRR|ETF1|RPL23|NEURL1|RPL35|TNF|MRPL27|MRPL49|RPL22L1|RPS16|EIF5|MRPL9|MRPL21|MRPL57|SRBD1|KARS|RPL22|RPS5|MRPL24|RPL14|NOA1|RPL36AL|TRMT10C|MRPL54|RSL24D1|MRPS36|EEF1E1|NCBP2|RPL36|RPS4Y1|MRPL1|RPS23|EIF2D|HAGH|EIF2A|GARS|PPP1R15A|RPL26L1|POLR2G|KBTBD8|CNOT10|ZFP36|RPS10|RPL4|ATF4|MRPL18|MRPS33|RPS21|MRPL40|MTG1|WARS|DPH3|…
ANDERSEN_LIVER_CANCER_KRT19_UP	0.000132217	0.00422944	-0.672444	-1.92946	8	32	RPS25|RPS18|RPIA|NOP58|YWHAQ|NAP1L1|CHKB|ZDHHC7|CCT2|CTSV|CALM2|RPL10A|DYNLT1|RPL3|RPP21|RPL27A
GSE45365_NK_CELL_VS_CD11B_DC_DN	0.000135085	0.0042982	-0.441229	-1.63131	11	196	EIF4A1|MPEG1|DDX39A|MARCKSL1|PPP1R18|RNF122|CYTIP|ZFAND2A|CD300LF|NOP58|NFIL3|RNF19B|CSRNP1|GCH1|MAFB|DUSP5|IER5|NFKBIZ|ZFP36|MYO1G|SEMA4C|CEBPB|RNF149|TNFAIP3|TIMP1|CCL4|PTX3|LYN|SLC3A2|CSF2RB|MAFF|PTPN6|SMIM3|KDM6B|GAR1|C15orf48|PPP4C|ISY1|PPP1R15B|EFHD2|C12orf45|EIF5A|TSR1|VASP|TIPARP|EPGN|SLC7A5|BCL2L11|UAP1|BCL10|CHSY1|RUVBL2|NOP2|FOS|SLC15A3|S100A8|NRROS
GSE33424_CD161_HIGH_VS_INT_CD8_TCELL_UP	0.000135291	0.0042982	-0.44037	-1.62674	11	194	MPEG1|RABGGTB|NPM1|KLF4|GPR137B|C9orf85|GLO1|NFIL3|PHTF2|PLAC8|UBE2E1|TUBA1A|KPNA2|NAP1L1|OAT|SLC7A7|PTS|MTCH1|PRDX4|EPS8|PSMD14|CHD1|TUBB3|TRAPPC12|MAP3K8|PLAUR|POLE3|IMPDH2|TGIF1|UBL3|LYN|AHCY|EVI2A|KIAA1522|PPP1R21|KLF2|NUDT19|CCT6A|HCK|HHEX|GBP4|ARL3|CNIH4|XPOT|IL10RA|HK2|MGAT1|RASD1|TIPARP
GSE11973_MIR223_KOVS_WT_BONE_MARROW_NEUTROPHIL_UP	0.000135605	0.0042982	-0.440849	-1.6261	11	191	VDAC2|DRC1|RILPL2|ETF1|RPIA|C9orf85|KLHDC2|RNF19B|MPND|DNASE1L1|CKS2|DDRGK1|PLAC8|PNP|SNW1|NAA38|COX6B1|FABP5|UBE2A|PRDX4|SSR4|RAPGEF1|MYO1G|MRPL3|PSMD13|TPK1|CPQ|G6PC3|RALGDS|PPCDC|ZNF622|LRMP|MRPL48|PSMD2|EHD1|ZCCHC18|BLVRA|FBXW7|EMC2|IGF2-AS|ARID5A|TSPAN31|XRCC5|EIF4B|NAA10|PECR|PNPO|CXCL10|RAB37|MFSD1|CREB3|RTN4
GSE14769_UNSTIM_VS_60MIN_LPS_BMDM_UP	0.000135605	0.0042982	-0.44128	-1.62769	11	191	KANSL2|BOD1|SKA2|MMADHC|CCDC115|YPEL5|MRPL27|MRPL49|RNF181|BABAM1|FAM32A|COX8A|MRPL57|TMEM63C|BLOC1S2|PYCARD|HSBP1|CDK20|BTBD1|ZNHIT1|SEC61G|NSRP1|NDUFA3|BET1L|TMX2|ARRDC2|BID|MFSD12|C16orf54|MRPL43|COPS5|C19orf66|PSMB10|FAM76B|BLVRA|ARL6IP4|CHCHD4|HHEX|PAQR7|NLRP9|ATP6AP1|CACYBP|LRRC75A|TRMT6|CDC16|MKRN1|IMP3|ARRDC3|SS18L2|ALKBH7|SLC25A6|BNIP2|ARL14EP|PEBP1|LIPT1|FGD3|RPUSD4|TXNIP|C19orf53|FAM21…
GSE9006_TYPE_1_VS_TYPE_2_DIABETES_PBMC_AT_DX_UP	0.000135754	0.0042982	-0.443199	-1.63329	11	189	MARCKSL1|UBE2S|HNRNPK|ABHD17A|PDCD4-AS1|VPS51|VPS9D1|ATP13A1|ARHGAP17|PEF1|RPL36|AIP|PFDN2|FABP5|NAA60|POLD2|DRAP1|SSRP1|PTMA|SNF8|HRAS|SMARCD2|ERP29|SRRM1|RALY|TMED9|OSBPL2|GPS2|RALGDS|IMPDH2|CDCA4|TNFRSF14|CCDC22|SNRPF|SLC25A22|LSM14A|PSMB10|ARHGAP4|PUF60|PTPN6|DAZAP1|ERH|RASGRP2|ADRM1|DNAJC17|ILKAP|TSTA3|UBN1|ARPC4|PRR5|EEF1D|PIN1|E4F1|CD81|NELFB|SIPA1|PFN1|SLC7A5|UBE2M|POLR2E|RBM42|AAMP|BRMS1…
GSE13493_DP_VS_CD4INTCD8POS_THYMOCYTE_DN	0.000135813	0.0042982	-0.44455	-1.63757	11	188	TSACC|NHP2|TMEM256|DDX21|RPL23|PHYH|HMGXB4|KCTD9|EXOSC9|COX6C|RPL22|MTHFD1|RPL14|DECR1|PRR11|RCC1|THUMPD1|TUBB3|TYW1|MRPL3|SNRPA1|CHCHD10|MAPKAPK3|PPIL3|C1orf131|RCN1|NEMF|SNRPF|EMP3|TOMM40L|PPIE|EHD1|RPF2|SWI5|SMCO4|DPCD|FAM162A|CARD6|IFRD2|TFB1M|WDR61|FAM216B|PSMA8|E2F6|SRGN|WDSUB1|UAP1|UXS1|LONP1|ORAI3|SDHAF1|PWP1|FKBP9|PPA1|GPATCH1|ATAD3A|IL2RB|GPR19|CCT8|PTGER2|CEP41|NOD1
GSE45365_WT_VS_IFNAR_KO_CD8A_DC_DN	0.000135813	0.0042982	-0.446315	-1.64407	11	188	LPCAT1|DENND5A|DDX39A|SNRPB|JOSD1|PSME2|PFKFB3|ADA|SLC2A6|PPP1R15A|IFITM1|AKIRIN1|UBE2L6|NMI|TNFRSF1B|WARS|GRPEL1|PTGER4|TNFAIP3|NINJ1|BID|IRF7|MFSD12|GTF2B|PARP12|CASP3|PSMC1|OTUD4|RAB29|CASP5|EHD1|CTSV|SCNN1A|TP53BP2|BZW1|TDP2|ARID5A|BST2|DKKL1|SAA3P|PLAGL2|TICAM1|GLRX|EIF1|PHF11|KBTBD2|SLC25A28|SPHK1|MAD2L1BP|GBP2|LGALS3BP|ATAD3A|PAF1|TLR2|PELI1|MXD1|LILRB1|HIST1H2BG|PRKCG|CXCL3|SDC4|SRP54|VEZ…
GSE15330_MEGAKARYOCYTE_ERYTHROID_VS_GRANULOCYTE_MONOCYTE_PROGENITOR_IKAROS_KO_UP	0.000135968	0.0042982	-0.448293	-1.64988	11	186	PRADC1|LPCAT1|RPP25L|UBR7|SNX10|RPIA|ARPC5L|TSEN15|MRPL54|NCBP2|POLR2G|NAMPT|SNF8|DDOST|MEA1|PARK7|TPRKB|EMG1|ARMC1|TYW1|HMGB1|ANP32B|NXT1|ACP2|PTGER4|MAP3K8|MIS18A|EIF4A3|TM2D3|PDIA6|EIF1AY|C8orf82|C8orf33|PEX7|PRPS1|PNN|MTIF2|PFDN1|MRPS21|TMEM186|PYCR2|COA6|CYP51A1|AMPD2|CUTC|MRPS18C|PWP2|GTF2H3|EEF1D|CCDC107|UTP18|ALDH9A1|PARN|ALDOA|BNIP1|ZMPSTE24
GSE27786_NEUTROPHIL_VS_MONO_MAC_DN	0.000136079	0.0042982	-0.448016	-1.64794	11	185	PIGA|RPL26|ZFAND2A|PTRHD1|ANKMY2|RPL35|AKIP1|BOLA3|SUCLG2|MTHFD1|RFC4|NAF1|SEC11A|NUDT1|ZNF593|LRRC40|CHD1|POC1A|SAAL1|LDLRAD3|CPQ|PRIM1|EIF3I|ST8SIA6|SRSF7|ORC6|QARS|CKB|WDR11|DTNBP1|PRKAR2A|RAD51AP1|ZNF639|GNPDA2|BLVRA|SIRT1|ZNF511|FKBP2|PKN1|HAT1|EEF1D|NOL11|BMS1|IFT57|MRPL52|UAP1|PANK4|HADH|TRAK1|P2RX4|EIF3J|NAA40|CCDC38|ACD|ZBTB48|ATP1B1|ERCC6L
GSE17974_CTRL_VS_ACT_IL4_AND_ANTI_IL12_24H_CD4_TCELL_UP	0.000136513	0.00430587	-0.446686	-1.63953	11	181	DENND5A|ST3GAL5|HEG1|PFKFB3|UPP1|ATXN1L|DPEP2|ZFAND2A|PDCD4-AS1|YPEL5|VPS9D1|NR4A2|OSER1|MORC2-AS1|MXI1|NFKBIZ|PNPLA8|MYLIP|TSPYL4|FBXO33|GABARAPL1|SGK1|FAM8A1|IRS2|TNFAIP3|CNBD2|ASH1L-AS1|C16orf54|LPAR2|LYZ|CGRRF1|PDCL|JMY|ZBTB4|DNAJB9|TTC32|EVI2B|SPTY2D1|RASGRP2|KLF2|ZNF211|YOD1|BIN2|BAG3
GNF2_CKS2	0.000138177	0.00435228	-0.611545	-1.89558	9	49	HNRNPAB|CKS2|RFC4|RPA3|SNRPD1|SMC4|PCNA|ZWINT|VRK1|PTTG1|CCT2|GMNN|SLBP|RRM1|FANCI
RADAEVA_RESPONSE_TO_IFNA1_UP	0.000139206	0.00437859	-0.610704	-1.87867	9	47	IFITM3|MXD4|CDKN1B|PSME1|IFITM1|UBE2L6|IRF7|CASP3|ISG15|IRF1|HLA-E|IFI6|E2F2|BST2|ADAR|MX1|AKR7A2|RSAD2|IFI35|CXCL10|HLA-F
GNF2_NS	0.000143045	0.00449309	-0.64105	-1.9086	9	39	NPM1|HMGN1|GLO1|RSL24D1|MRPS33|PSMA4|MRPL3|SNRPD2|IMPDH2|C1QBP|RAN|SNRPF|ADSL|SSBP1|SNRPE|ATIC|PARP1|IARS|CCT8|CCNG1|PAICS|CCT3
BROWNE_INTERFERON_RESPONSIVE_GENES	0.000145709	0.0045607	-0.568156	-1.8395	10	64	PSMB8|GCH1|PSMB9|UBE2L6|NMI|THEMIS2|WARS|IRF7|IL15|RBCK1|ISG15|MYD88|TRIM22|TYMP|IFI6|APOBEC3G|IFIT3|BST2|MX1|RSAD2|IFIT2|OASL|IFI35|CXCL10|CASP1|HLA-F|ISG20|SP110|GBP2
GOLDRATH_EFF_VS_MEMORY_CD8_TCELL_UP	0.000146565	0.0045607	-0.437807	-1.61727	12	194	MPEG1|BATF3|IFITM3|UBE2N|H2AFZ|CMC2|BHLHE40|SNX10|MT1E|DBI|CKS2|PLAC8|TUBA1A|KPNA2|SPDL1|PRDX4|GABARAPL1|MRPL18|TUBB3|ANXA4|DCK|PRIM1|GTF2B|SNX3|CASP3|CKS1B|LGALS1|RAN|LYN|EMP3|GMNN|RAD51AP1|RRM1|C3|SIVA1|TUBA1B|CBX1|IRF8|SMARCC1|TIPIN|DUSP2|DHRS1|TUBA1C|HMGB3|LIG1|MT2A|RFC5|DNAJC1|S100A8|ISG20|BUB1|IDI1|CDK1|NR4A1|ASF1B
GSE19941_UNSTIM_VS_LPS_AND_IL10_STIM_IL10_KO_MACROPHAGE_DN	0.000146942	0.0045607	-0.440716	-1.62499	12	190	SLC25A51|SKA2|SUCO|C2orf69|KLF4|CDKN1C|CERKL|TICRR|ABRACL|CSK|C2CD5|OSTC|SIK1|POLE|RFC4|PSME1|XIAP|CHTOP|KIF20B|LRRC40|TRIAP1|MCU|DCK|PRIM1|SOWAHC|PPIH|EME1|CCL4|ORC6|CKS1B|PSMD9|VRK1|RFC1|PDHB|MUTYH|LRMP|C21orf91|ERH|THOC7|BLVRA|PPP1R26|EMC2|TIPIN|NOL7
GSE17974_0H_VS_1H_IN_VITRO_ACT_CD4_TCELL_DN	0.000147205	0.0045607	-0.444822	-1.63795	12	187	ATG101|CTSL|THUMPD3-AS1|PFKFB3|CYTIP|TNF|PLEKHO2|BCL2A1|PRDX1|KLF10|CCNH|CKS2|ZPR1|TMEM208|AP5S1|KPNA2|TRMT10C|HMCES|STARD3NL|GPR183|IER5|KBTBD8|GPR65|TMEM243|LRR1|TTI2|NRIP3|STARD4|GPR35|IER2|ALG13|JAGN1|CREM|RRAGA|IFRD1|EVI2A|EVI2B|TXNDC15|SERTAD1|CCRL2|SDR42E1|TMEM60|GAR1|SNRNP35|LINC01128|NASP|SLC25A32|DUSP2|AMMECR1L|MFAP1|COA4
GSE14769_UNSTIM_VS_360MIN_LPS_BMDM_UP	0.000147299	0.0045607	-0.446611	-1.64369	12	186	PRADC1|UBE2S|NPM1|KLF4|PBDC1|MXD4|THYN1|DPY30|FAM32A|COX7A2|TMEM208|RFC4|CNOT10|SPDL1|DUT|LIPA|DERA|RPL4|POP5|MRPL18|UBE2E3|USP14|RPS27L|PNPLA6|SNRPD2|MFSD12|MRPL11|PRPS1|IMPDH2|ACADM|CAMK1|ME2|PHB2|PDCL|PCED1B|SARS|PRMT7|COA6|ERH|TXNDC15|CEP78|GAR1|FAM162A|DHRS1|ZRANB2|SAP18|CCDC47|PSMA1|CENPB|ALDOA|TBC1D5|DHX32|CD3EAP|ITGB1BP1
GSE46606_IRF4HIGH_VS_IRF4MID_CD40L_IL2_IL5_DAY3_STIMULATED_BCELL_UP	0.000147299	0.0045607	-0.445364	-1.6391	12	186	ZNF703|VCPKMT|ANAPC16|ORAI1|SFR1|KLF10|PALM|RPS5|LAMTOR2|DDRGK1|PYCARD|NDUFAB1|GPR183|TSR2|IDH3B|TOMM7|TSPYL4|CHMP1A|RPL4|THUMPD1|EMG1|SNRPD1|TRIAP1|NXT1|SNRPD2|TM2D2|ACADVL|FAM220A|POLE3|TIMM10|CRBN|TRMT112|CUEDC2|CEBPZ|NDUFB10|COA6|CDK7|DNAJC17|CHCHD4|ADSL|AMMECR1L|LDHB|THAP11|UTP18|L3MBTL2|RGS19|SULT6B1|SUV39H1|DPH5|HLA-DMA|TAX1BP3|ARRDC3|SS18L2|ALKBH7|MPHOSPH10|ZFAND1|PWP1|HADH|BIN3|ZNF565|RP…
GSE7219_WT_VS_NIK_NFKB2_KO_DC_UP	0.000147299	0.0045607	-0.44397	-1.63397	12	186	CWC25|SNX18|UBE2S|IRF2BPL|KDM2B|TOB1|SIDT2|ZBTB2|TNF|DNAJB1|KLF10|NFIL3|HSP90AA1|PMAIP1|PPP1R15A|ZFP36|UBE2L6|ATF3|TNFRSF1B|MALT1|PTGER4|IRF7|CCL4|CASP3|SMAD7|JUN|JMY|RHOB|ZNF622|PNRC1|SERTAD2|RAD54L2|CBX4|SKIL|PRDX6|CYP51A1|CCDC117|SIRT1|DUSP2|ARID5A|CORO2A|NKRF|GOT1|PIK3AP1|BRD2|GLRX|ARRDC3|SLC7A5|RSAD2|HIF1A|ZCCHC2|CXCL10|ISG20|NMRK1|IDI1|GLA|PRNP|SLC38A2|AMD1|BAMBI|GPR34|GADD45B|MXD1
GSE12845_PRE_GC_VS_DARKZONE_GC_TONSIL_BCELL_DN	0.000147419	0.0045607	-0.446276	-1.64154	12	185	SGPP1|TMEM230|VOPP1|FAU|MRPL15|AMZ2|DCTN3|MICU2|FAM32A|RBX1|PEF1|EIF2D|NAA38|NUDT1|COX6B1|RHOQ|SEC13|ARPC1A|SNF8|NUS1P3|BLOC1S1|RNF103|MRPS33|EMG1|POLR2J|ANP32B|IFFO1|GPS2|DAP|PNN|SNTA1|RFC1|POLG2|SARS|UBE2J1|GLRX5|RER1|CDK7|ST13|CORO1B|ABCA11P|HLTF|IMP4|PSIP1|RAD21|KIFAP3|ZMAT5|IFT57|E2F6|EIF4E|NGRN|PDHX|TRAK1|EMC6|UBR5|PMPCA|EID1|C19orf53|DDX1|YIPF1|ARFGEF1
GSE15139_GMCSF_TREATED_VS_UNTREATED_NEUTROPHILS_UP	0.000147419	0.0045607	-0.444822	-1.63619	12	185	GUCD1|UBALD2|CNEP1R1|PLGRKT|SIRT7|INSIG1|TCTA|MAP1LC3B|UBR7|TMEM183A|MRPL49|ELF2|NDUFV2|PTS|LIPA|CIC|GABARAPL1|UBA3|SUMF1|FAM89B|RBM7|FAM13B|SDF4|RNASEH2A|MSMO1|SAMSN1|LTA4H|MPPE1|PSMB10|NDUFB10|DPM2|CYP51A1|TMEM60|RHOG|ELOF1|GALE|PPP1CC|ATP6AP1|HAT1|FBXO25|UNG|MDM1|ACAA2|NET1|IGBP1|BFAR|CSRP1|TMEM18|ZNF212|KLC3|MED30|COMMD7|GOLGA7|NRBF2
GSE18791_CTRL_VS_NEWCASTLE_VIRUS_DC_10H_UP	0.000147419	0.0045607	-0.444488	-1.63496	12	185	PRADC1|ELP6|CCDC12|THYN1|DHRS4-AS1|RANGRF|PNP|TRMT10C|MTFR2|SPDL1|HSD17B10|FBXO33|HRAS|SGK1|POP5|LRR1|MRPS33|CERK|PNPLA6|TRAPPC12|YLPM1|POLE3|HENMT1|C1orf131|BAHD1|FLAD1|PRMT7|LRMP|TOMM40L|ZCCHC17|TIMM21|PPP1R14B|GMCL1|NAT9|FBXO21|DIS3L|ARL3|ZNF180|TEX264|UNG|IMP4|NOL11|MCEE|THAP11|ASL|TARBP2|EXOSC7|URB2|MED11|G2E3|DNAJC11|FOS|MED29|NDUFA5|CAMKK1|GPATCH1|NUP37|CLP1|IRF3|NME6|DNAL1|FASTKD5|GSPT2|C…
GSE32034_UNTREATED_VS_ROSIGLIZATONE_TREATED_LY6C_HIGH_MONOCYTE_DN	0.000147419	0.0045607	-0.446614	-1.64278	12	185	KANSL2|RPS18|SRP14|TBCA|MRPL27|MRPL49|BCL2A1|CLK1|DBI|DNASE1L1|ACKR3|LAMTOR2|RPL14|MRPS36|RPS23|PRPSAP2|VAMP3|PSMC5|ARL4C|SLIRP|CHCHD7|RTCB|SMIM4|NDFIP1|CHCHD10|PAXBP1|MRPL11|CASP3|TGIF1|C1QBP|KRT10|RMND5A|MRPL43|BCAP31|WDR55|RHOB|QDPR|PNRC1|EPB41L4A-AS1|DPM3|GON4L|FBXL15|SNX9|SPR|CCR5|CACYBP|MCEE|TAF6|RBM8A|FNDC7|RASD1|ARL5A|MRPS7|ZNF821|ETFB|SDHAF1|PEBP1|FKBP9|P2RX4|CHKA|RPL13A|EID1|BAG1|CLCNKB…
GSE37301_HEMATOPOIETIC_STEM_CELL_VS_PRO_BCELL_DN	0.000149331	0.00461353	-0.453095	-1.65286	12	169	CNEP1R1|RSRC2|EAPP|MAGED2|UQCRFS1|COX7A2L|DPY30|POLR2I|BLOC1S4|TRMT10C|ICAM2|GPR183|C22orf39|R3HCC1|NFU1|SPAG7|WDR83|LSM7|HSD17B8|MRPL44|SNAPC5|NDUFS2|MTFR1L|GTF2B|RNF113A|NT5C3B|ANKRA2|PNN|TGIF1|SNRPC|NDUFB11|C11orf68|CTNNBL1|RPS4X|GLRX5|TMEM9B|MRI1|NT5C|SAP18|EEF1D|WDR61|CCDC107|SYF2|RPL7A|RBM22|PFN2|EIF3D|CRTAM|IGBP1|EIF1|ZFAND1|HINT1|DNAJC7|RRP36|MIIP|MAF1
GAVIN_FOXP3_TARGETS_CLUSTER_T7	0.000150981	0.00465815	-0.531113	-1.80599	11	91	SNRPB|DCTN3|CHCHD2|SCART1|HNRNPF|FIS1|KLHDC2|MTHFD1|NDUFA9|PSMB8|PNP|PDRG1|MDH1|HCLS1|RTCB|GDI2|QARS|PRPS1|LGALS1|PSTPIP2|CCT2|IK|CCDC22|SAMSN1|CYBA|ITM2B|MARCKS|SUPT4H1|FAM50A|NKG7|EIF3L|MKRN1|LIG1|AKR1B1|RAC2|BCL2L11|LONP1
GO_REGULATION_OF_MITOTIC_CELL_CYCLE	0.000152221	0.00468998	-0.357848	-1.40904	14	612	SKP1|ID2|KLF4|PSME2|CDKN1C|ANAPC16|PSMG2|RPL26|HAUS3|PSMD10|CDKN1A|CHMP2B|RGCC|DCTN3|TICRR|CEP131|MEPCE|CDKN1B|TNF|HAUS7|SIK1|CKS2|PLK5|PSMB8|UBE2E1|NAE1|RBX1|TUBA1A|HSP90AA1|PSMB9|CEP63|PSME1|UBE2E2|CNOT10|SPDL1|RCC1|HAUS1|ZNF830|MAD1L1|PIM3|PSMC5|CEP85|LCMT1|CHMP1A|CHMP1B|HRAS|PSMC3|RPA3|KIF20B|PSMC6|PSMD14|TOP2B|ANAPC4|PSMA4|TRIAP1|PSMD13|RPS27L|PCNA|DYNLT3|BID|ZWINT|EME1|AATF|CHMP4B|CEP250|PS…
CHICAS_RB1_TARGETS_LOW_SERUM	0.000152526	0.00469299	-0.531561	-1.79176	11	85	ZFAS1|CENPW|SNRPB|MT1X|TMEM258|MT1H|MT1E|NDUFA1|RPL36AL|ATOX1|COX6B1|TOMM7|RPA3|COX7C|RPS21|LSM7|NDUFA3|SNRPG|USP6|RNASEH2A
STEIN_ESRRA_TARGETS	0.000153731	0.00472362	-0.370899	-1.45136	14	504	ST3GAL5|VDAC2|RAP1GAP2|CTSL|PLGRKT|MRPL15|DDIT3|CMTR1|RNF139|CLUH|TMC6|MXD4|SLC2A6|CMC2|CENPU|UQCRC1|UQCRFS1|YPEL5|UBR7|VPS9D1|MIEF1|CD83|SIK1|NDUFA9|MPC2|NAP1L1|DECR1|DCTPP1|MAFB|HK1|RHOQ|IDH3B|ACAA1|MDH1|PDHA1|NDUFB5|PLIN3|INTS12|APOO|NDUFS8|GABARAPL1|RNF4|ISCU|NFU1|IMPA1|GRPEL1|ISCA1|THAP4|GSTK1|SULT1A2|RBM7|NDUFS2|PPIF|GTF2B|MTX2|UQCRB|NECAB3|KIF3B|MRPL11|QARS|CKB|HIGD1A|STX18|IMMT|NDUFS3|ACA…
GO_RNA_SPLICING	0.000156128	0.00478667	-0.382647	-1.48379	14	404	CWC25|DDX39A|SNRNP25|C9orf78|SNRPB|MAGOH|KDM1A|HNRNPK|CWC15|GCFC2|SNRNP27|HNRNPF|CLK1|ZCRB1|SMNDC1|POLR2I|RBMX|ZPR1|SNW1|BCAS2|TSEN15|NCBP2|ZBTB8OS|RBM15B|LSM6|POLR2G|HNRNPH3|SRSF10|PHF5A|RRP1B|ZNF830|ALYREF|SUGP2|SNRPD3|WDR83|PPP1R8|PRPF39|LSM7|FRG1|SCAF8|RTCB|SNRPD1|POLR2J|NSRP1|SRRM1|PCBP1|RALY|SNRPA1|HNRNPA3|LSM5|RBM7|EIF4A3|PPIH|SNRPD2|FMR1|SRSF7|ZMAT2|RNF113A|RPS13|UBL5|SNRPG|PNN|C1QBP|CWC2…
REACTOME_HOST_INTERACTIONS_OF_HIV_FACTORS	0.000156207	0.00478667	-0.485206	-1.71388	12	124	SKP1|NPM1|PSME2|PSMD10|SLC25A5|PSMB8|RBX1|PSMB9|PSME1|RCC1|NDC1|SEC13|PSMC5|PSMC3|PSMC6|PSMD14|PSMA4|PSMD13|PSMB3|PSMD9|HLA-A|RAN|PSMD1|PSMC1|AP2S1|NUP107|PSMB10|PSMD2|PSMA7|APOBEC3G|HCK|AP1M1|PSIP1|PSMC4|PSMA1|PSMA8|UBB|PSMB4|SLC25A6|AP1S2|RANGAP1|PSMB1|B2M|NUP37
GSE22103_UNSTIM_VS_LPS_STIM_NEUTROPHIL_UP	0.000158206	0.00482892	-0.43967	-1.62175	13	191	RABGGTB|IRF2BPL|AMZ2|DDIT3|ARFGAP3|ZBTB21|MMADHC|RHOC|RPP25L|BCL2A1|DCSTAMP|ARPC5L|MORF4L1|TUBA1A|BEND3|PSMG3|CEBPA|PIM3|ANXA5|THEMIS2|THUMPD1|ANAPC4|BAG5|ERCC1|NSRP1|LFNG|BET1L|MAPKAPK3|NINJ1|MRPL22|AMY2A|C8orf33|TIMM10|OTUD4|PTX3|RNASEH1|SKIL|RGP1|ZNF639|RASGEF1B|NAA16|RHOG|RNF11|TRMT61A|NECAP1|PPP1R15B|GNA13|PIGY|PRR13|SECISBP2|VASP|IMP3|RPS19BP1
ATGTACA_MIR493	0.000158303	0.00482892	0.348234	1.66062	0	306	AGO1|SRSF11|UBE2Q1|OTUB1|ZIC2|XPO7|DNAJC13|CPNE8|KDM6A|TM9SF3|PUM2|CTNND1|PHF12|SIN3A|PPP1R10|TLE4|LARP4|C16orf70|HIPK1|IRX3|MBNL2|NDST1|TRPS1|DNAJC21|BAZ2A|DCUN1D1|FNIP1|KIAA2026|RHOT1|CITED2|SMG1|RBM12|PDPK1|PHF2|MAPK1|RPE|ARID1A|KDM5B|FOXO1|MCL1|FBRS|PIAS1|WDFY3|BAZ1B|BCOR|SRSF3|ACAP2|PTPN12|MED13L|MEF2C|FAM91A1|ZNF362|CHSY3|GAB1|SSH2|ATP2A2|MED13|NMT1|CLASP1|SEL1L|CARM1|TNRC6B|SORCS3|CREBBP|C…
GSE34179_THPOK_KO_VS_WT_VA14I_NKTCELL_DN	0.00015838	0.00482892	-0.44191	-1.62854	13	189	MPEG1|MARCKSL1|MAGOH|H2AFZ|ORAI1|BHLHE40|PLEKHO2|KLHDC2|CD83|KARS|ACKR3|MEDAG|DUSP5|ADM|POLR2G|DUT|ZNF593|CD69|FAM167A|ANXA4|PLEK|SOWAHC|CCL4|NDUFS3|CCT2|C16orf46|SNRPF|GLRX5|SLC3A2|C3|STK32C|IRF8|MARCKS|VPS54|ZNF281|TAF5L|HK2|CYP11B2
GSE22935_24H_VS_48H_MBOVIS_BCG_STIM_MACROPHAGE_DN	0.000158529	0.00482892	-0.443425	-1.63281	13	187	KDM2B|OARD1|ITPA|CD300LF|FAM98C|YIF1A|THYN1|EIF5|MORF4L1|POLR2I|TMEM126A|TAGLN|TRMT10C|CXCR4|NTPCR|NAF1|EPB41L3|SEC11A|RHOQ|TSR2|PIP4K2C|PIGH|WDR83|PRPF39|SMARCD2|ARMC1|WASF2|RALB|EIF4A3|DUS1L|AATF|POLE3|PNN|CCT2|RMND5A|C9orf64|LY96|MTIF2|RNF20|CHFR|ING2|C15orf39|GON4L|BLVRA|TNFAIP8L1|ELOF1|RIC8A|GTF2H3|IMP4|EFHD2|THAP11|ZFYVE19|PEX16|MT2A|SS18L2|HIF1A|C1orf35|ARL14EP|AAMP|S100A8|PMPCA|C19orf53|E…
RHODES_UNDIFFERENTIATED_CANCER	0.000158655	0.00482892	-0.567997	-1.84314	11	65	UBE2S|CTSL|H2AFZ|CKS2|KPNA2|RFC4|GARS|NUDT1|PRDX4|NME1|RPA3|PSMD14|DPM1|PCNA|CKS1B|PSMD2|ADRM1|CCT6A|SSBP1|RAD21
GNF2_HDAC1	0.000159737	0.0048545	-0.506461	-1.75553	12	106	MAGOH|PSME2|CBFB|HNRNPK|CSK|HNRNPF|RPL22|PSMB8|NDUFA1|RBMX|CCDC59|UXT|RPS23|SRSF10|SNRPD3|RNF4|POP5|TAF7|SRRM1|HNRNPDL|HNRNPA3|EXOSC8|AIMP1|HDAC1|SRSF7|CDK5RAP1|ANKRD49|SF3B2|HSPB11|UBP1|UTP3|RPS3|GTF3A|DDX47|HNRNPR|TTC31|RNF138|NOL11|PSMA1|EIF2B1|EIF4B|EIF3D|SS18L2
GSE29617_CTRL_VS_TIV_FLU_VACCINE_PBMC_2008_UP	0.000159925	0.0048545	-0.44882	-1.64316	13	176	ATG2A|RELT|WHAMM|CYTIP|ZBTB21|YPEL5|ETF1|BHLHE40|KLHL15|PTP4A1|KAT7|SMNDC1|SIK1|CSRNP1|CXCR4|GPR183|NAMPT|ZFP36|EXOC8|PIM3|COLGALT2|CD69|ATF3|OTUD1|MAFK|CXCL8|RBM7|TM2D3|DDX24|G0S2|ZNHIT3|ZBTB5|EBLN2|DNAJB9|FEM1C|RASGEF1B|TUFT1|ARID5A|AKAP8|NECAP1|PLK2|TIPARP|HIF1A|NGRN|L3MBTL3|GZF1|GOLGA4|KBTBD2|RANGAP1|FOS|CXCL10|SIAH1
GSE18791_CTRL_VS_NEWCASTLE_VIRUS_DC_2H_DN	0.000161838	0.00490599	-0.457184	-1.6603	13	161	HCAR3|SLC25A33|TP53INP2|TNF|DNAJB1|METRNL|NR4A2|CLK1|CSRNP1|PMAIP1|NAMPT|KBTBD8|PIM3|DDX59|FBXO34|C11orf96|IRS2|PTGER4|MAFK|IRF7|TGIF1|ISG15|SSBP3-AS1|IRF1|CREM|RHOB|TMEM212|TTC32|SCML1|KDM6B|NEBL-AS1|PATL2|TP53BP2|SIRT1|IFIT3|LINC-PINT|IFIT1|ZBTB43|MX1|IFIT2|CXCL10|PHF13|GNL3L|CAMKK1|FOXO3|NR4A1|GADD45B|PELI1|MXD1|GFOD1|EZH2|ZC3H8
THEILGAARD_NEUTROPHIL_AT_SKIN_WOUND_UP	0.000168069	0.00508804	-0.550836	-1.82848	12	76	EIF4A1|HCAR3|UPP1|KAT5|TNF|BCL2A1|RPS16|EIF5|KLF10|OXSR1|AZIN1|NAMPT|GPR65|ZFP36|CHD1|USP14|PLEK|CXCL8|GABARAPL2|SH2B2
GSE28237_FOLLICULAR_VS_EARLY_GC_BCELL_DN	0.000169279	0.00511125	-0.437347	-1.61425	14	192	RABGGTB|VOPP1|NSA2|DDX21|CXorf40A|GLOD4|UBR7|AP3S1|NOP58|SUCLG2|KPNA2|BCAS2|DCTPP1|RSL24D1|PRR11|NDUFAB1|DNAJA2|FABP5|VAMP3|KIF20B|DEK|TOP2B|ENOPH1|NUDT2|NCOA4|POLE3|CASP3|NUP107|KHDC3L|C21orf91|CCM2|LAMP1|TUBA1B|CRELD2|ARL6IP4|SS18L1|CDCA7L|TNFAIP8L1|DYNLT1|SLC25A14|DHRS1|TECTB|ANP32E|CCT7|CDC16|NLRP14|HSCB|EIF5A
MORF_ACTG1	0.000169289	0.00511125	-0.488404	-1.71694	13	119	EIF4A1|NPM1|RPS25|FAU|SNRPB|ACTB|RPS18|HNRNPK|RPL23|LDHA|SRP14|RPS16|COX8A|RPL22|RPS5|RPL14|NAP1L1|HSP90AA1|ARPC3|RPS23|PTMA|RPS10|RPL4|COX7C|RPL31|RPS13|RAN|RPS3|RPS4X|TUBA1B|CALM2|RPL10A|EEF1A1|RPL3|UBB|RPL27A|PFN1|SLC25A6|RPS19|HINT1|SUMO2|PSMB1|RPL13A|B2M|JTB|COX5B
GSE17721_0.5H_VS_12H_PAM3CSK4_BMDC_UP	0.000169549	0.00511228	-0.439859	-1.62183	14	190	SASH3|SKA2|KDM2B|TOB1|RGCC|H2AFZ|KLF6|ABHD17A|ZBTB2|RPIA|HNRNPF|CCNH|MXI1|MPND|RPL22|MTHFD1|DECR1|MAFB|NAF1|C1QB|IRS2|PAPSS2|SAAL1|OSBPL2|ZDHHC7|AIMP1|C8orf33|FAM13B|C1D|ACSF2|RAB3IL1|GTF3A|PRMT7|FFAR2|HINT2|SMIM8|BSCL2|TMEM141|RECQL|SRSF6|ARID5A|TXNDC16|CLEC4A|GGCX|C1orf54|IGBP1|SLC7A5|MGMT|SDHAF1|AEN|EID1|SPHK1|MIIP|DCPS|ERCC6L|S100A6
GSE20500_CTRL_VS_RETINOIC_ACID_TREATED_CD4_TCELL_UP	0.000169852	0.00511459	-0.442031	-1.62768	14	187	OARD1|ZBTB18|ABHD17A|HNRNPF|MRPL9|SET|NDUFAB1|HAGH|ZSCAN32|PIGH|PINLYP|SNRPD3|LSM7|ERP29|UBE2E3|DOLPP1|COA7|TRAPPC12|HLA-DPA1|MIS18A|YLPM1|PEX7|SLC35A1|FN3KRP|SNRPG|NDUFB11|PDCL|RAN|AP2S1|PPCS|FBXO46|CHFR|PPIE|SLBP|DNAJA3|NAT9|NAA16|TIPIN|NOL7|FAM162A|PCYOX1L|E2F2|PGAP2|DNPEP|NECAP1|LDHB|RFK|CCT7|METTL18|DHX32|SLC25A6|MTRR|PWP1|HTATSF1|HINT1|GSTA4|PSMB1|MLC1|ST3GAL4|OGDHL|YIPF1|SYNCRIP
GO_CELLULAR_PROTEIN_CONTAINING_COMPLEX_ASSEMBLY	0.000170467	0.00512627	-0.333842	-1.32788	16	989	NDUFAF5|VDAC2|UBE2S|NPM1|CENPW|COX14|SLC25A33|SNRPB|WHAMM|CENPC|NDUFS6|PSMG2|DRC1|DNAAF1|CCDC115|PSMD10|EIF6|TICRR|CENPU|SMIM20|COX7A2L|CDKN1B|GCFC2|TTC19|TBCA|STUB1|NDUFA13|EIF5|CCNH|COX7A2|ARPC5L|EVL|RANGRF|RPS5|NDUFA9|NDUFV2|BRK1|NDUFA1|RBX1|COX16|NAP1L1|SET|RSL24D1|COA5|HSP90AA1|PYCARD|NDUFAB1|ARPC3|RPS23|GMFG|EIF2D|EIF2A|RASA1|NAF1|COX20|RBBP7|PET117|SRSF10|NAA60|VAMP3|TSPYL4|NDUFB5|NDC1|ARP…
GSE3920_IFNA_VS_IFNG_TREATED_ENDOTHELIAL_CELL_UP	0.000172706	0.00518668	-0.453099	-1.65002	14	166	CWC25|SUCO|CTSL|KLF4|ZBTB21|DNAJB2|ERICH6|ZFAND2A|TTC19|EIF5|NR4A2|CLK1|SIK1|TAGLN|LMBR1L|CSRNP1|SET|GCH1|UHRF2|DUSP10|ATF3|HNRNPDL|TNFAIP3|PITPNM1|TGIF1|SMAD7|CRY1|JMY|POLG2|CREM|KATNA1|SLC3A2|MAFF|SKIL|KDM6B|SERTAD1|SLC25A25|ISY1|SIMC1|NKRF|BAG3|IFIT1|VPS37B|NR1D2|PRAM1
KEGG_OXIDATIVE_PHOSPHORYLATION	0.00017368	0.00520902	-0.516681	-1.77875	13	100	NDUFS6|ATP6V0B|NDUFA4|UQCRC1|UQCRFS1|COX7A2L|COX7A2|COX8A|COX6C|NDUFA9|NDUFV2|NDUFA1|NDUFAB1|COX6B1|NDUFB5|NDUFS8|COX7C|NDUFB9|NDUFA6|NDUFA3|UQCRQ|NDUFS2|CYC1|UQCRB|NDUFS3|NDUFB10|TCIRG1
MEISSNER_NPC_HCP_WITH_H3K4ME2_AND_H3K27ME3	0.000174368	0.00522271	0.365139	1.75011	0	324	FFAR4|ARID3C|DMBX1|HMX3|RBFOX3|EIF4E3|SHISA6|VWA2|FOXB2|FAM78A|LMX1A|FAM43B|FEV|PARD6B|DOCK8|RERG|SYNE3|LHX8|AMER3|STX3|SOX18|FOXD4L1|MAFA|XKR4|TMEM150C|PLD5|AHNAK|TGFB1|KCNK12|FOXE3|SIX2|HS3ST6|GSX1|ST6GAL2|EMX1|KCNG3|TLX2|TCF15|LY6H|WNT9B|PTF1A|HELT|HRK|UCN|SORCS3|IGFBPL1|HMX2|HOXD1|HOXD13|SPINT1|NPAS2|CRABP1|KCNH8|RPRML|WNT3A|PPP2R2C|WNT6|SERINC2|C1QL1|WNT4|FLI1|B3GNT7|SLC30A10|BAIAP2L1|OAF|FO…
GSE5503_MLN_DC_VS_PLN_DC_ACTIVATED_ALLOGENIC_TCELL_DN	0.000176507	0.00527978	0.349348	1.58655	1	193	AGO1|PDS5B|SEC61A1|XPO7|FAM78A|CPSF7|PRKCB|CD36|AKAP13|WNK1|FAM120AOS|CHST15|ZFP36L1|TRIM25|BMP2K|DHX30|KIAA1211L|PARP14|RASSF9|FOXO1|GRAP|RAD18|TMEM173|USP34|ABHD2|MED13L|SRRM2|MED1|PIP4K2A|FLCN|SEMA4A|FAM160B2|LY6D|ANKLE2|ATF7IP|CREBBP|PPARD|FOXN3|USP7|ZGRF1|WASL|NEK5|UBA6|TP53INP1|CCDC93|TNRC6A|ELMSAN1|KIAA0930|TRAF3IP2|S1PR3|PRDM2|ZFX|UBE4B|APCDD1|ENDOU|TBL1XR1|ST8SIA1|C9orf116
MIKKELSEN_NPC_HCP_WITH_H3K27ME3	0.000177336	0.00529757	0.305801	1.46681	0	327	FFAR4|DMBX1|RBFOX3|EVX2|EIF4E3|SHISA6|VWA2|LIN28A|FOXB2|LMX1A|FAM43B|FEV|DOCK8|CYP2S1|TCERG1L|SYNE3|LHX8|DEGS2|SOX18|TMEM150C|FOXE3|HS3ST6|TMEM91|GSX1|EMX1|SIX6|TCF15|LIPG|LY6H|WNT9B|PTF1A|TFAP2B|UCN|BHLHE23|SORCS3|IGFBPL1|GPR37|SPINT1|NPAS2|SNAI3|NKX2-3|MPPED1|RPRML|WNT3A|PPP2R2C|GATA5|TMEM130|C6orf132|SERINC2|C1QL1|WNT4|B3GNT7|FOXL1|SCN4B|WNT1|DPP10|SIM1|PROK2|GFI1|GRIK3|GABRG3|CPLX1|HOXA13|HCR…
GSE16385_ROSIGLITAZONE_IFNG_TNF_VS_IL4_STIM_MACROPHAGE_UP	0.000180251	0.00537753	-0.437949	-1.61846	15	195	SNX18|FAM229B|CYTIP|TP53INP2|HMGXB3|ORAI1|RILPL2|ETF1|TTC19|DNAJB1|CLK1|SRA1|DUSP5|GPR183|NFKBIZ|PPP1R15A|GPR65|DNAJA1|VAMP3|ZFP36|PIM3|CD69|ARL4C|PTGER4|TNFAIP3|MAP3K8|EMC4|TM2D3|TM2D2|CCL4|FOSB|AAMDC|TGIF1|IER2|ZNF622|PNRC1|MAFF|RPF2
GO_OXIDATION_REDUCTION_PROCESS	0.000180754	0.00538541	-0.338449	-1.34399	17	899	NDUFAF5|OGFOD3|KDM2B|INPP5K|KDM8|NDUFS6|SOD1|HMOX1|ALDH16A1|HADHB|GYG1|KDM1A|NDUFA4|UQCRC1|UQCRFS1|COX7A2L|LDHA|TTC19|NDUFA13|PHYH|PRDX1|SUCLG2|MICAL1|COX7A2|COX8A|RSAD1|COX6C|MTHFD1|NDUFA9|NDUFV2|NDUFA1|NOA1|SH3BGRL3|DECR1|SDR39U1|MRPS36|NDUFAB1|LOXL3|ALKBH3|COX20|MTFR2|COX6B1|IDH3B|ACAA1|MDH1|GPD1L|HSD17B10|PDHA1|SESN1|NDUFB5|CYB561A3|PRDX4|NDUFS8|ETFA|BLOC1S1|PARK7|COX7C|NDUFB9|NDUFA6|WDR93|ND…
GO_UNFOLDED_PROTEIN_BINDING	0.000182112	0.00541872	-0.490409	-1.71684	14	115	NPM1|DNAJB2|CCDC115|DNAJB1|PFDN5|AHSP|PDRG1|SIL1|HSP90AA1|DNAJA2|AIP|SRSF10|DNAJA1|PFDN2|HSPA13|HSPE1|TOMM20|PTGES3|GRPEL1|PPIH|PPIF|CCT2|PFDN1|PPID|PPIG|PPIE|DNAJA3|NKTR|ST13|CCT6A|HSPA6|SYVN1|CCT7|PFDN4|TTC1|RUVBL2|MKKS|AAMP|CCT6B|PET100|DNAJB11|HSPA14|NUDCD2|CDC37L1|CCT8|HEATR3
GNF2_RBBP6	0.00018475	0.00549	-0.563921	-1.83421	13	66	RSRC2|NSA2|RPL22|RBMX|CCDC59|RPS23|HNRNPH3|PTMA|THUMPD1|NOL8|HNRNPDL|EXOSC8|AIMP1|HDAC1|SRSF7|CDK5RAP1|PNN|UBP1|GTF3A|TRAPPC8|ESF1|DDX47|CEBPZ|USP16|RNF138|NOL11|EIF4B|EIF3D
REACTOME_SELENOAMINO_ACID_METABOLISM	0.000186086	0.00552175	-0.513862	-1.76904	14	100	RPS25|FAU|RPS18|RPL26|RPL23|PAPSS1|RPL35|RPL22L1|RPS16|KARS|RPL22|RPS5|RPL14|RPL36AL|EEF1E1|RPL36|RPS4Y1|RPS23|RPL26L1|RPS10|RPL4|RPS21|PAPSS2|RPS27L|AIMP1|QARS|RPL31|RPS13|RPS3|SARS|RPS4X|AHCY
GNF2_DAP3	0.000186308	0.00552175	-0.515591	-1.77283	14	99	NSA2|MAGOH|DDX21|RPL23|RPS16|KARS|RPL22|RPL14|RBMX|CCDC59|UXT|RPS23|SRP19|PTMA|SNRPD3|RPL4|COX7C|PPP1R8|SRRM1|PSMD13|EXOSC8|PPIH|HDAC1|SRSF7|GDI2|QARS|RPL31|UTP3|RPS3|GTF3A|IFRD1|HNRNPR|PSMA7|RPL3|SNRPE|COMMD3|RNF138|NOL11|PSMA1|RPL7A|RPL27A|EIF3L|EIF3D|ABCB7|DHX15|SUMO2|PSMB1|RPL13A
MORF_SMC1L1	0.000187253	0.0055425	-0.578996	-1.85618	13	60	HNRNPAB|H2AFZ|GPN1|ICE1|RBMX|SET|DEK|HNRNPA3|PCNA|HDAC1|POLE3|GDI2|NDUFS3|HSPB11|CCT2|CTCF|COPS5|RAD23A|SLBP|HNRNPR|RRM1|NASP|HAT1|G3BP2|USP1|CNBP|UBA2|STARD7|BUB3
REACTOME_CYCLIN_A:CDK2_ASSOCIATED_EVENTS_AT_S_PHASE_ENTRY	0.000191676	0.00565945	-0.537454	-1.80304	14	82	SKP1|PSME2|PSMD10|CDKN1A|CDKN1B|CCNH|PSMB8|PSMB9|PSME1|PSMC5|PSMC3|PSMC6|PSMD14|PSMA4|PSMD13|PSMB3|CKS1B|PSMD9|PSMD1|PSMC1|PSMB10|PSMD2|CDK7|CDC25B|PSMA7|PSMC4|PSMA1|UBB|PSMB4
LINDGREN_BLADDER_CANCER_CLUSTER_3_UP	0.000191706	0.00565945	-0.397857	-1.52238	17	313	SKA2|CMSS1|TEX30|INSIG1|HMOX1|GGCT|H2AFZ|CENPU|DBF4|PRDX1|YWHAQ|GLO1|DBI|TINCR|CKS2|NDUFA9|KPNA2|RFC4|PAK1IP1|RBBP7|CEP85|PRDX4|RPA3|DEK|GOLT1B|ANXA4|POC1A|USP14|RTN3|PCNA|MIS18A|DYNLT3|ZWINT|HENMT1|NCAPG2|CKS1B|MAD2L2|SNTA1|VRK1|MAPRE1|ACADM|PTTG1|HIST1H2BD|RNASEH2A|GMNN|MRPL48|POP4|SCML1|GNPAT|PIGC|GMCL1|LINC00173|LINC01128|NASP|CSTF3|HLTF|XPOT|VAMP7|SNX4|PSMC4|ALDH9A1|ING1|PIK3AP1|NXT2|TRMT6|K…
GSE22140_HEALTHY_VS_ARTHRITIC_MOUSE_CD4_TCELL_UP	0.000192108	0.00566274	-0.438342	-1.61685	16	191	MARCKSL1|HCAR3|VOPP1|FIBP|INPP5K|PSME2|ITPA|CDKN1A|HMGN1|CRIP1|CSK|COX7A2|CKS2|NDUFV2|NDUFA1|PSMB9|NDUFAB1|SLC7A7|POLR2G|PLIN3|CEBPA|DDB2|CIC|BLOC1S1|MEA1|SGK1|FBP1|WARS|HSPB1|RALY|PNPLA6|NDUFS2|ACAT2|IER2|NDUFS3|CAMK1|FGR|TRANK1|TYMP|LTA4H|PSMB10|PTPN6|ITGAL|CDC25B|ECHS1|TBCE
GSE37301_MULTIPOTENT_PROGENITOR_VS_CD4_TCELL_DN	0.000192319	0.00566274	-0.439727	-1.6205	16	189	RPS25|ATRAID|C6orf136|SMIM20|NDUFA13|COX7A2|PGAM1|CKS2|COX6C|DCTPP1|HK1|ATOX1|HAGH|RBBP7|MAP4K2|IMPA1|GRPEL1|RNF13|ACP2|TMX2|NCOA4|MTFR1L|VPS28|REV3L|NDUFB11|GMNN|FAM107B|PRDX5|BSCL2|PPP1R21|GJB1|NXF1|FBXO21|MARCKS|ATXN10|FAM162A|SH3BP5|RNF138|GOT1|NEDD1|RMND1|CENPB|F8|SLC50A1|XPC|ATP6V1E1
GSE36476_CTRL_VS_TSST_ACT_40H_MEMORY_CD4_TCELL_YOUNG_UP	0.000192779	0.0056689	-0.441969	-1.6257	16	185	KANSL2|ARL4A|RAP1GAP2|TOB1|ARHGEF18|TCTA|DPEP2|RGCC|PDCD4-AS1|YPEL5|PTP4A1|MOAP1|DNAJB1|CLK1|MXI1|SIK1|PLAC8|LINC01260|CXCR4|GPR183|MYLIP|TSPYL4|SGK1|CD69|FAM8A1|ARL4C|CHD1|ATG14|SEMA4C|ZNF14|IRS2|PTGER4|TNFAIP3|KIF21B|UQCRB|FOSB|JUN|UBL3|DNAJB9|RFPL3|EVI2B|ZNF639|RASGRP2|KLF2|ZNF331
VERHAAK_AML_WITH_NPM1_MUTATED_UP	0.000193721	0.00568307	-0.443001	-1.62439	16	179	HCAR3|C1QA|CTSL|HMOX1|DPEP2|SLC2A6|C5AR1|SNX10|TNF|BCL2A1|HIST2H2AA3|CARD9|NAP1L1|GCH1|MAFB|EPB41L3|NAMPT|C1QB|FBP1|WARS|HK3|SMC4|PLEK|TNFAIP3|NINJ1|PLAUR|CCL4|SMPDL3A|MVP|G0S2|PBX3|CAMK1|FCGR3B|FGR|SOD2|SCO2|PTX3|TYMP|TCIRG1|SMCO4|HCK|FTO|MARCKS
WANG_RECURRENT_LIVER_CANCER_DN	0.000193764	0.00568307	-0.780122	-1.92627	11	16	ID2|INSIG1|PTP4A1|GCH1|MAFB|NUDT9
GO_DNA_REPAIR	0.00019493	0.00570985	-0.367823	-1.43833	18	494	NPM1|WRAP53|RBBP8|AUNIP|UBE2N|KAT5|KDM1A|TICRR|UVSSA|SFR1|HMGN1|KLHL15|STUB1|MGME1|ENDOV|BABAM1|CCNH|MORF4L1|POLR2I|RBX1|POLE|AP5S1|RFC4|PRIMPOL|ALKBH3|NUDT1|POLR2G|POLD2|UBE2A|ZNF830|WDR70|DDB2|UBE2L6|SSRP1|MLH1|RPA3|PARK7|DEK|PSMD14|ERCC1|TERF2IP|POLR2J|HMGB1|WDR48|PCNA|EME1|PMS2P1|RNF113A|SUMO1|MAD2L2|REV3L|RFC1|DTX3L|BCCIP|PTTG1|ISG15|CUL4A|JMY|CETN2|ADPRHL2|NSMCE2|POLG2|COPS5|COPS3|RPS3|HIST…
REACTOME_REGULATION_OF_PTEN_STABILITY_AND_ACTIVITY	0.000198318	0.00580158	-0.559446	-1.81539	14	65	PSME2|PSMD10|STUB1|PSMB8|PSMB9|PSME1|XIAP|PSMC5|PSMC3|PSMC6|PSMD14|PSMA4|PSMD13|PSMB3|OTUD3|PSMD9|PSMD1|PSMC1|PSMB10|PSMD2|CSNK2A1|PSMA7|PSMC4|PSMA1|PSMA8|UBB|MKRN1|PSMB4
GO_NADH_DEHYDROGENASE_ACTIVITY	0.000200263	0.00584639	-0.632173	-1.88217	13	39	NDUFS6|NDUFA4|NDUFA13|NDUFA9|NDUFV2|NDUFA1|NDUFAB1|NDUFB5|NDUFS8|NDUFB9|NDUFA6|WDR93|NDUFA12|NDUFA3|NDUFS2|NDUFS3|NDUFB10|NDUFAF2
BENPORATH_PROLIFERATION	0.000200368	0.00584639	-0.468656	-1.67989	16	142	CMSS1|GGCT|H2AFZ|CMC2|CENPU|DBF4|SLC25A5|MRPL9|CKS2|KPNA2|RFC4|GARS|MTFR2|PTS|PFDN2|NDUFB5|NMI|DEK|SNRPD1|EMC8|PCNA|KNSTRN|GDI2|CKS1B|SNRPG|PTTG1|PDCD10|RAD51AP1|CTSV|HDAC2|TP53BP2|CNIH4|RBM8A|PSMB4|PRPF18|CENPN|CEBPG|BUB1|PARP1|CDK1|CENPE|RRAGD|HSPA14|MARCO|CDC123|S100A11|TFRC|ANKRD27|EZH2|KDELR2|CDKN3|NUDT5|DTYMK|RRM2|SPAG5|LBR|BIRC5|C1orf112|NDC80
ONKEN_UVEAL_MELANOMA_UP	0.000201479	0.00587122	-0.34632	-1.37081	19	753	DENND5A|DDX39A|UBE2S|C1QA|VOPP1|MRPL15|VCPKMT|AMZ2|ACTB|RNF139|PSME2|PFKFB3|PIGA|CBFB|IFITM3|HAUS3|CDKN1A|HMGXB3|NUDT15|KNOP1|NTAN1|ZC3H7A|CENPU|CDK2AP1|MICAL1|NR4A2|NFIL3|AZIN1|PGAM1|CKS2|ACKR3|COX6C|LAMTOR2|TMEM38B|TBK1|SH3BGRL3|KPNA2|SNW1|WBP1L|DECR1|GCH1|CXCR4|PSMB9|FAM193A|IER5|FAM216A|ABHD3|CCNDBP1|FABP5|IFITM1|MAD1L1|HCLS1|GOLPH3|PRDX4|PTP4A3|SGK1|NDUFA6|EBAG9|PSMD14|IMPA1|C1QB|MRPL40|LAP3…
GSE41867_LCMV_ARMSTRONG_VS_CLONE13_DAY15_EFFECTOR_CD8_TCELL_UP	0.000203459	0.00591868	-0.437842	-1.6144	17	190	ST3GAL5|C1QA|COX14|GID8|AZIN2|SHOC2|ENDOV|COX7A2|MORF4L1|SRA1|PSMB8|KHNYN|RSL24D1|UBLCP1|GMFG|PDHA1|SNF8|SETD1B|SPAG7|NDUFB9|TTI2|BIRC2|VPS28|FAM220A|C3orf14|UQCRB|IER2|CCT2|POGLUT1|C11orf68|CD34|SWAP70|ING2|MRPL32|SNN|GPI|C21orf91|PTPN6|GPKOW|PPM1B|SF3B5|DNAJB14|CRLF3|FBXO6|FBXL19|SPSB3|VAMP8|TMCO6|ADAR|ANKZF1|GLRX|PSMB4|AVEN|SERTAD3|ZFAND6|BUB3
GSE3039_ALPHAALPHA_VS_ALPHABETA_CD8_TCELL_UP	0.000203631	0.00591868	-0.438786	-1.61703	17	189	UPP1|CCDC115|CDKN1A|BHLHE40|LDHA|FAM221A|TMEM183A|BCL2A1|MT1E|CSRNP1|MRPS36|MTFR2|FABP5|MTCH1|SRP19|EPS8|MEA1|STRIP1|SNRPD1|UQCRQ|THAP4|GDE1|RPS27L|CCL4|TXN2|ATG4B|MED10|JUN|AP2S1|SNRPF|GMNN|POP4|GPI|C15orf39|MAFF|CTSV|PPP1R14B|ARL6IP4|IGFBP6|CCR5|TPI1|UTP18|ALDOA|MT2A|DHX32|MKKS|NOP2|SLC15A3|PCSK4|EIF2B2|TLR2|CPED1|PSMB5|ESD|HDDC3|GPR84|KDELR2|CXCL3|SDC4|DCN|UBE2J2|GTF2F1|CCDC86
GSE22103_UNSTIM_VS_LPS_STIM_NEUTROPHIL_DN	0.000203952	0.00591942	-0.441802	-1.62599	17	186	NSA2|KLF4|YPEL5|NDUFA13|DNAJB1|NFIL3|MPND|FBXW4|DCTPP1|TOMM7|ZNF593|ATF3|PMVK|CHCHD7|HSPB1|CHCHD10|CSTA|MAFK|ARRDC2|CKB|CDKN2AIP|PTTG1|PFDN1|HIST1H2BD|ARHGAP4|TCIRG1|MAFF|TMEM141|SLC16A6|IGFBP6|GALE|FKBP2|MRPL33|SLC1A4|ACKR4|SIMC1|SAP18|VPS37B|CCDC107|ALDH9A1|PLK2|RASD1|AKR1B1|BCL2L11|RPS19|SON|FOS|ETFB|HES1|C20orf27|HOOK2|GLA|SLC38A2|PAM16|NR4A1|ZDHHC11|LPIN1|CCDC68|BAMBI|HEXIM1|CDK2AP2|HHIPL2|M…
GSE23321_CD8_STEM_CELL_MEMORY_VS_NAIVE_CD8_TCELL_UP	0.000204443	0.00591942	-0.443846	-1.63085	17	183	EIF4A1|SUCO|ZBTB21|YIF1A|RPIA|DNTTIP2|KLF10|NFIL3|CKS2|TMEM208|NDUFAB1|COX20|SRSF10|PRDX4|MPLKIP|TNFRSF1B|DDX27|DPM1|RTCB|UBE2E3|TNFAIP3|DYNLT3|CHMP4B|SCML2|RCN1|RHOB|ADNP2|MSMO1|MRPL32|PSMD2|FAM107B|CSNK2A1|HDAC2|MED19|SF3B5|TOMM34|CCT6A|USP16|NOL7|CXXC1P1|RUNX3|RBM17|MT1G|RCC2|TRMT6|CD81|RBM8A|GNL2|PHACTR1|EXTL2|MRPS7|MED9|SLC35B1|SETD9|PPP4R2|CCDC58|C4BPB|FAM210A|C17orf82
GSE36888_UNTREATED_VS_IL2_TREATED_TCELL_2H_DN	0.000204443	0.00591942	-0.444314	-1.63258	17	183	C17orf58|MRPL15|COPRS|GGCT|NDUFA4|SCART1|DCSTAMP|EVL|SIL1|BLOC1S2|DECR1|TMEM251|MDH1|FABP5|LIPA|EPS8|PINLYP|COX7C|NDUFB9|FBP1|SNAPC5|CHCHD10|UQCRB|NRIP3|NDUFS3|ACADM|CAMK1|ADPRHL2|BCAP31|MYOZ1|TOMM40L|LGALS9|TIMP3|LY6E|GCLC|TEX264|DNPEP
SUNG_METASTASIS_STROMA_DN	0.00020588	0.00595338	-0.595038	-1.85713	14	51	SCRN1|CENPU|MT1X|UBR7|MT1H|MT1E|HNRNPF|ACKR3|PNP|DERA|DEK|ARF6|PCNA|NCAPG2|GMNN|PARP2|MT1G|G3BP2|MCM5|LYAR|ACP5
HAHTOLA_MYCOSIS_FUNGOIDES_CD4_DN	0.000208257	0.00601441	-0.502569	-1.74597	16	108	ARHGEF18|MRPL9|EVL|NAP1L1|ICAM2|PITPNB|DUT|TSPYL4|RNF4|CD69|FAM8A1|EBAG9|SEMA4C|MRPL3|MALT1|SNAPC5|HNRNPA3|WWP1|RPL31|DIMT1|IMPDH2|C1QBP|UBP1|KTN1|C19orf66|RCN2|SLC12A7|FAM162A|PCYOX1L|CACYBP|RAD21|CDC42|CD81|RBM8A|ZFAND1|ITGB1BP1|ATIC|PEBP1|HINT1|TMEM123|NUCKS1|NMRK1|ADD3|SYNCRIP|CCNG1|NPIPA1|PAICS|MAP4K1|YTHDC2|UBAP2|UGCG|KLF9|NACA|HNRNPA1|LEPROTL1
SESTO_RESPONSE_TO_UV_C0	0.000208635	0.00601764	-0.499793	-1.73401	16	107	HMOX1|NDUFA4|PTP4A1|MRPL49|DNTTIP2|EIF5|PNP|TUBA1A|KPNA2|SET|NCBP2|ADM|DNAJA1|ZFP36|CHMP1A|ISCU|TAF7|PSMA4|PCNA|EIF4A3|PPIF|GTF2B|RNF113A|CAMLG|RRAGA|CDK7|PPP1CC|SAP18|TRIM26|POLR2A|HCCS|DYNLL1|CTR9|EIF2B1|UBE2V2|BRD2|CNBP|NEU1|XPC|HARS|TRAM1|SON
GO_DYNACTIN_COMPLEX	0.000211156	0.00608259	-0.898978	-1.87085	11	8	DCTN3|DCTN6|ACTR1B|ACTR10
GSE360_L_DONOVANI_VS_B_MALAYI_LOW_DOSE_DC_UP	0.00021421	0.0061609	-0.43441	-1.60473	18	194	MARCKSL1|CTSL|MT1E|CD83|RNF19B|GNAI3|CXCR4|DUSP5|TSG101|ADM|NAMPT|MISP|MAP4K2|CHST7|ARL4C|DDIT4|TNFAIP3|CXCL8|NINJ1|RALB|GPS2|BID|TUBB2A|IRF7|GSTO1|G0S2|ISG15|SOD2|CETN2|CASP5|EMP3|TYMP|ZRSR2|CSF2RB|EHD1|KDM6B|MT1G|MGLL|NPIPB15|AKR1B1|MT2A|BAAT|URB2|SLC4A8|FOXO3|GPR20|RND3|TNFAIP6|GADD45B|NCKIPSD|TFRC|LYPD3|PRKCG|EZH2|GBE1|TBC1D8|NDRG1|NFKBIE|TWISTNB
GSE17721_CPG_VS_GARDIQUIMOD_8H_BMDC_UP	0.00021442	0.0061609	-0.435963	-1.60914	18	192	DBNL|RPS25|RMDN3|CD300LF|UQCRFS1|C5AR1|RWDD4|MRPL49|METRNL|SYTL1|COX6C|BLOC1S4|RBMX|TBK1|KPNA2|ARHGAP17|PYCARD|RAP2C|TPD52L2|RBBP7|PLIN3|NDUFS8|ATF4|LAP3|HMGB1|NINJ1|MAP3K8|DUOXA2|GTF2B|SUGT1|YTHDF2|C19orf25|DTNBP1|LSM10|BLOC1S6|ASB13|CCT6A|DNAJC17|TMEM60|GHITM|DUSP2|IL10RA|CLCF1|SUV39H1|CD81|DHX36|AKR1B1|IGBP1|VRK2|CXCL10|NRROS|MAPK9|GLA|ZFP62|CLP1|FTSJ3|GADD45B|TINAG|MRPL51|ST5|CHID1
CREIGHTON_ENDOCRINE_THERAPY_RESISTANCE_1	0.00021538	0.00618062	-0.367419	-1.43717	20	498	LPCAT1|DENND5A|PHF19|SGPP1|ZNF703|ARL4A|UBE2S|ELP6|CMSS1|PPP1R18|NHP2|RBBP8|TBCB|NTAN1|ZBTB2|PAPSS1|THYN1|SNX10|RPL22L1|NOP58|EVL|MRPL24|MTHFD1|BZW2|RBMX|DCTPP1|C19orf54|PRR11|RPS23|UBE2E2|DUT|RRP1B|POLD2|FAM102B|HMGN4|PMVK|DDX27|HSPB1|ANP32B|NXT1|AIDA|LDLRAD3|PTGER4|CSTA|GSTK1|WWP1|DYNLT3|SNRPD2|IMPDH2|LGALS1|SFXN3|PTTG1|FAM189A2|GSTZ1|RAB29|SARS|GTF3A|ZNF121|MRPS21|RPS4X|CCNB1IP1|RWDD2B|TCEAL4|…
GSE9960_HEALTHY_VS_GRAM_POS_SEPSIS_PBMC_UP	0.000216512	0.00620229	-0.44148	-1.61881	18	179	RPS25|NHP2|TMEM256|RPL26|RPP25L|ABHD17A|ETF1|COX7A2L|CHCHD2|CXorf40B|DPY30|PLEKHO2|RPS16|MAP7D1|OSTC|SIK1|BRK1|COA5|RBBP7|C22orf39|SMIM15|SLIRP|ZNHIT1|TRIAP1|RNF149|GDE1|GAB2|RTN3|EMC4|ARRDC2|PPIH|RNF220|PPP1CA|UBL5|UBE2Q2|IMPDH2|SNRPC|VTI1B|POLR1D|KLF2|ARL3|NKRF|CACYBP|EEF1D|XPOT|VAMP7|PIGY|CKLF|GMPR2|CAMTA1|CCDC28A|ZMAT5|TOMM22|ATP6V0E2|TRIM52
REACTOME_DEGRADATION_OF_GLI1_BY_THE_PROTEASOME	0.000216685	0.00620229	-0.586894	-1.85992	15	56	SKP1|PSME2|PSMD10|PSMB8|RBX1|PSMB9|PSME1|PSMC5|PSMC3|PSMC6|PSMD14|PSMA4|PSMD13|PSMB3|PSMD9|PSMD1|PSMC1|PSMB10|PSMD2|PSMA7|PSMC4|PSMA1|PSMA8|UBB|PSMB4
GO_NADH_DEHYDROGENASE_COMPLEX_ASSEMBLY	0.00021764	0.00621387	-0.590749	-1.86171	15	54	NDUFAF5|NDUFS6|NDUFA13|NDUFA9|NDUFV2|NDUFA1|NDUFAB1|NDUFB5|NDUFS8|NDUFB9|NDUFA6|NDUFA12|NDUFA3|NDUFS2|NDUFS3|NDUFB11|NDUFB10|NDUFAF2|TIMM21|ECSIT|NDUFB3|NDUFA5|NDUFA11|NDUFB8|NDUFB7|NDUFS4|NDUFA2|ACAD9|NDUFB2|NDUFAF3|NDUFS7|TAZ|NDUFA8|NDUFS5
PEART_HDAC_PROLIFERATION_CLUSTER_UP	0.00021764	0.00621387	-0.58797	-1.85295	15	54	ID2|TOB1|INSIG1|DCTN3|PRDX1|KLF10|MXI1|CKS2|KPNA2|TPD52L2|SESN1|FAM89B|CGRRF1|CETN2
GO_U2_TYPE_SPLICEOSOMAL_COMPLEX	0.000218265	0.00622386	-0.541704	-1.81084	16	80	SNRPB|CWC15|GCFC2|SNW1|BCAS2|LSM6|PHF5A|SNRPD3|PRPF39|LSM7|SNRPD1|SNRPA1|LSM5|EIF4A3|SNRPD2|ZMAT2|RNF113A|SNRPG|CWC27|SF3B2|SNRPC|IK|SNRPF|LUC7L2|PPIE|CWC22|SF3B5|SNRNP40|SNRPE|MFAP1|SYF2|RBM22|RBM8A|PRPF18|HTATSF1|LSM2|DHX15|SF3B4|PRPF19
WONG_PROTEASOME_GENE_MODULE	0.000220286	0.00627355	-0.595948	-1.85369	15	50	UCHL3|PSMD10|UBR7|PSMB8|PSME1|PSMC5|PSMC3|PSMD14|USP11|PSMA4|UBA3|USP32P2|USP14|PSMB3|UBE2Q2|PSMD1|PSMB10|PSMA7|FBXO21|PSMA1|USP1|PSMB4|SIAH1|USP4
OSWALD_HEMATOPOIETIC_STEM_CELL_IN_COLLAGEN_GEL_UP	0.000221892	0.00630816	-0.426201	-1.59078	19	219	HCAR3|ARL4A|CTSL|KLF4|CDKN1A|KLF6|RPL23|GCFC2|TNF|BCL2A1|NR4A2|CD83|AHSP|NAP1L1|GPR183|IER5|PPP1R15A|RHOQ|RCC1|ZFP36|H1FX|ADD1|SGK1|ATF3|ARL4C|BAG5|SRRM1|HNRNPDL|PTGER4|TNFAIP3|CXCL8|LINC00667|GPS2|CCL4|FOSB|IER2|FH|JUN|SOD2|ADNP2|CTNNBL1|PTX3|SSB|EHD1|MAFF|KLF2|TIPIN|GCLC|DUSP2
MARTORIATI_MDM4_TARGETS_FETAL_LIVER_UP	0.000222059	0.00630816	-0.426375	-1.59042	19	217	ELP6|CENPW|BOLA2B|APOPT1|RPS18|UPP1|IFITM3|CDKN1A|CXorf40A|NAA20|BHLHE40|COX7A2|TAGLN|PIGF|BLOC1S2|ADM|PMAIP1|NAMPT|PTP4A3|NDUFB9|DDIT4|MTG1|LSM7|KDM5D|SEC61G|RALY|MAPKAPK3|SESN2|LAGE3|HIGD1A|FAM114A2|LUC7L2|DPM3|SIVA1|WDR54|PIGP|FAM162A|COMMD2|RHBDF2|HK2|PIDD1|PRTG|CD81|MT2A|HSPBP1|ARRDC3|RAP2A|EIF4EBP1|MNAT1|CCDC58|AEN|IGF2BP1|FOXO3|TMEM143|KIFC1|RNF169|CIART|PRELID2|CCNG1|PIK3IP1|GBE1|CEP170B|…
GSE1925_3H_VS_24H_IFNG_STIM_IFNG_PRIMED_MACROPHAGE_DN	0.000225314	0.00639258	-0.434687	-1.6064	19	195	UBALD2|UBE2S|INSIG1|ANAPC16|COX7A2L|DNAJB1|KPNA2|CHTF8|OAT|FAM216A|NAA38|HNRNPH3|MTCH1|ZFP36|NELFCD|TMEM11|LIPA|CDC42EP4|SPAG7|FAM8A1|PRPF39|P2RX1|GRPEL1|MIF|TRIAP1|TPK1|WDR48|ZWINT|TM2D3|PPIF|ISCA2|POLE3|PEX7|SCP2|UBL5|SRP9|NUP107|CRYL1|CTSV|TUBA1B|CBX1|HES6|FBXO21|SLC9A3R1|GCLC|DHRS1|THOC3|ABL1|ING1|LIG1|BUB3|TFEB|UBE2B|EIF1
GSE42021_CD24INT_VS_CD24LOW_TCONV_THYMUS_UP	0.000226354	0.00641373	-0.439997	-1.6208	19	188	CTSL|ARFGAP3|KLF4|BATF3|VRTN|MS4A4A|PSMB8|GCH1|PSMB9|HK1|CEP162|ZFP36|CDC42EP4|UBE2L6|GABARAPL1|CASP7|LAP3|WARS|CEBPB|ZNF330|GSTK1|RALGDS|GTF2B|SAMD4A|IL15|GSAP|CDKN2AIP|IRF1|SOD2|CREM|HLA-E|PRAMEF11|MYOZ1|PSMB10|RIPK2|MAFF|C3|SMCO4|IRF8|KRTAP5-8|TP53BP2|HSPA6|PROZ|DRAM1|CDIPT|MFAP1|THAP11|RMND1|CTR9|ANXA2P3|KCTD2|BNIP2|CSRP1|IGFLR1|MFSD1
GO_CELLULAR_AMINO_ACID_METABOLIC_PROCESS	0.000226628	0.00641373	-0.405908	-1.54068	20	275	PSME2|PSMD10|SMS|AZIN1|KARS|MTHFD1|PSMB8|ODC1|EEF1E1|OAT|PSMB9|SLC7A7|GARS|PSME1|PTS|PSMC5|PRDX4|PSMC3|ATF4|PSMC6|PSMD14|ENOPH1|PSMA4|WARS|PSMD13|MTHFS|AIMP1|GSS|QARS|PSMB3|PSMD9|PSMD1|PSMC1|SARS|QDPR|IARS2|PYCR2|PSMB10|PSMD2|ALDH4A1|DPEP1|PSMA7|MRI1|P4HTM|ASNSD1|DAO|LARS|GCLC|SLC25A32|OAZ2|GOT1|PSMC4|PSMA1|ASL|PSMA8|DDAH2|PSMB4|BAAT|HARS|SLC7A5|MTRR|PSMB1|GCDH|DARS|AARS2|PPA1|IARS|ADI1|YARS|AMT|…
GSE6269_HEALTHY_VS_STAPH_PNEUMO_INF_PBMC_DN	0.000227739	0.00643711	0.36237	1.61462	2	165	ABCC6|PGD|IL13RA1|CSF3R|MICAL2|FCGR1A|CPD|QSOX1|BCL3|BST1|TFE3|CD36|TOM1|CYP1B1|MBOAT7|PELI2|STAB1|TPP1|GK|SERPINB8|F5|ENTPD1|PRTN3|BPI|TRIM25|PLEC|CRTAP|SORT1|CAST|CDA|TRIO|VCAN|CD93|WDFY3|ARHGEF11|SERPINB1|S100A12|EPHX1|HBS1L|S100A9|PCBP2|CD33|GNAQ|DEDD|PTK2B|SNCA|CKAP4|GSN|FCAR|RNASE2|APLP2|CD163|CIDEB|FURIN|DYSF|FLVCR2|GRB2|PLBD1|STEAP3|CYBRD1|ADIPOR1|PRDM2|COL9A3|IL1RN|HOMER3|ACTL7B|CLTCL1|C…
BHATTACHARYA_EMBRYONIC_STEM_CELL	0.000231104	0.00652407	-0.540658	-1.80735	17	80	EIF4A1|NPM1|HNRNPAB|DDX21|SMS|MTHFD1|KPNA2|SET|RSL24D1|FABP5|IFITM1|RPL4|SRSF7|IMPDH2|MAD2L2|PTTG1|SNRPF|SSB|HDAC2|NASP|RCC2|LDHB|PSIP1
GO_CYTOSOLIC_PART	0.000234365	0.00659961	-0.429327	-1.59576	20	208	RPS25|RPS18|RPL26|RPL23|RPL35|SNAPIN|RPL22L1|RPS16|AHSP|RPL22|RPS5|BLOC1S4|RPL14|RPL36AL|BLOC1S2|RSL24D1|RPL36|PYCARD|RPS4Y1|MRPL1|RPS23|EIF2D|EIF2A|RPL26L1|GET4|PSMC5|STX12|RPS10|BLOC1S1|RPL4|PSMC6|PSMD14|RPS21|CTBP2|RPS27L|EIF4A3|RPL31|RPS13|DTNBP1|CCT2|PSMD1|RPS3|CASP5|ZNF622|RPS4X|PSMD2|RRM1|UBL4A|BLOC1S6|IKBKG|CCT6A|RPL10A|NLRP9|HPS5|RPL3|PSMC4|GSDMD|PIN1|CCT7|RPL7A|RPL27A|TICAM1|PLCB3|EIF4E
VANOEVELEN_MYOGENESIS_SIN3A_TARGETS	0.000234365	0.00659961	-0.429367	-1.59591	20	208	C6orf226|UCHL3|HMOX1|TBCA|RNF181|SUCLG2|NFIL3|MXI1|MRPL57|NOA1|MRPS36|COA5|ACTR1B|VAMP3|PHF5A|CEP85|DUSP10|ANXA5|GNG5|MRPS33|ENOPH1|TERF2IP|ARPC1B|RNF13|COA7|PNPLA6|NMD3|RNF114|KIAA1191|CKS1B|FAM114A2|HAX1|C1orf131|RCN1|SOD2|ZBTB5|SH3GL1|AHCY|RAD51AP1|TOMM34|MZT1|PIBF1|CHCHD4|RIC8A|DPP3|DUSP2|STK19|CAB39L|TFB1M|THOC3|PARG|EIF2B1|TRMT6|GNL2|E2F6|PBLD|IQCB1|SLC35A5|BCL2L11|URB2|DCTD|CD3EAP|ETFB
GSE17721_LPS_VS_CPG_16H_BMDC_UP	0.000237369	0.00666758	-0.436378	-1.609	20	190	PSME2|PIGA|PBDC1|METTL23|CDKN1A|UBR7|RABGEF1|NR4A2|PLAC8|PSMB8|CYFIP2|MRPL54|PSMB9|NTPCR|MARCH5|PRDX4|MAN2A1|MPLKIP|LAP3|C1orf52|TUBB3|ERCC1|LFNG|RNF149|ORMDL1|EDEM1|IRF7|IL15|GSAP|C19orf25|CRBN|TOE1|IFNGR2|RNPEP|DPCD|NUDT19|ASB13|ATAD1|DPP3|DYNLT1|PAQR7|BAG3|TEX19|GOT1|BMI1
GSE40666_UNTREATED_VS_IFNA_STIM_EFFECTOR_CD8_TCELL_90MIN_DN	0.000237369	0.00666758	-0.436332	-1.60883	20	190	PRADC1|SKA2|C2orf69|MAGOH|INSIG1|CENPU|RASSF5|COX8A|EXOSC9|MAGED1|TRMT10C|PYCARD|GMFG|EIF2A|GPD1L|NELFCD|ACAP3|NDC1|HCLS1|PSMC5|MLH1|SYAP1|TPRKB|LSM7|ERCC1|ZNHIT1|TRIAP1|CTBP2|LINC00667|ZWINT|C1QBP|NUDT9|IER2|MPPE1|MTMR14|PTPN6|FAM76B|SERTAD1|USP16|SRSF6|DUSP2|LIAS|SNX4|CENPB|CUTA|EIF3D|C1orf54|BNIP1|AIFM1|SLC22A18|NAA10|RFC5|CENPN|HADH|CCT6B|CASP6|PET100|PMPCA|ZNF263|BTBD3|ADI1|GPR34|JADE1|CORO1…
BLUM_RESPONSE_TO_SALIRASIB_UP	0.000240996	0.00676105	-0.414971	-1.56078	21	241	SUCO|CTSL|ADPRM|CDKN1A|MAP1LC3B|COX7A2L|YIF1A|EIF5|ZPR1|RSL24D1|TSG101|GARS|PPP1R15A|NAMPT|XIAP|PFDN2|HSPA13|ZNF593|ATF4|ATF3|WARS|ERCC1|ERP29|ANXA7|RNF13|CSTA|TNFAIP3|NINJ1|TIMP1|MKNK2|BIRC2|VPS28|NAPG|MTIF2|HMGCL|SARS|PTX3|IFRD1|CCNB1IP1|GOLGB1|DNAJB9|RAD23A|PPIE|PJA1|CBX4|DNAJA3|MAFF|CDK7|TP53BP2|INPP1|GALE|TBCE|GHITM|HYOU1|TIMM9|GOLGA5|STK19|UNG|ESRRA|CLASRP|XPOT|GOT1|MGAT1|AVEN|XPC|RTCA|EIF1…
GO_REGULATION_OF_CELL_CYCLE_PROCESS	0.000242082	0.0067831	-0.34744	-1.37398	23	725	SKP1|NPM1|ID2|SLC25A33|RBBP8|KLF4|PSME2|CDKN1C|ANAPC16|PSMG2|RPL26|CALM3|HAUS3|PSMD10|CDKN1A|CHMP2B|RGCC|DCTN3|TICRR|CEP131|MEPCE|RPL23|CDKN1B|BABAM1|HAUS7|EPC1|DDRGK1|PLK5|PSMB8|UBE2E1|NAE1|RBX1|TUBA1A|UXT|HSP90AA1|PSMB9|CEP63|PHC1|RBBP7|PSME1|UBE2E2|CNOT10|UHRF2|SPDL1|RCC1|HAUS1|ZNF830|MAD1L1|PSMC5|CEP85|LCMT1|CHMP1A|CHMP1B|MIR10A|RNF4|PSMC3|KIF20B|PSMC6|PSMD14|ANAPC4|PSMA4|MIF|TRIAP1|SND1|PSMD…
GO_SKIN_DEVELOPMENT	0.000243843	0.00682398	0.315137	1.5358	0	394	KRTAP5-6|KRTAP27-1|KRTAP10-1|KRTAP10-9|KRTAP4-9|KRTAP5-10|KRTAP5-3|KRTAP2-1|KRTAP12-3|KRTAP5-7|RUNX1|KRTAP10-4|KRT19|KRTAP1-1|KRT6A|KRTAP10-2|KRT14|KRT40|GBA|KRTAP12-4|PSEN1|KRTAP10-5|KRT39|KRTAP19-5|SOX18|LCE1F|KRTAP10-12|LCE3A|KRTAP10-10|KRT34|PERP|LCE3B|ZFP36L1|KRTAP6-2|POU3F1|CLIC4|PPHLN1|MYSM1|ROCK1|PTCH2|PPL|KRTAP4-3|LDB1|TCF15|LCE2A|ZDHHC21|ST14|KRTAP4-4|MED1|COL1A1|KRTAP9-3|SMAD4|SOS1|PIP…
MODULE_212	0.000244749	0.00684084	-0.394767	-1.51135	22	316	CTSL|TMEM230|PFKFB3|INSIG1|SOD1|UPP1|IFITM3|LDHA|PRDX1|GLO1|KLHDC2|MXI1|MTHFD1|PNP|DECR1|GCH1|OAT|DUSP5|HAGH|PTS|MDH1|LIPA|GOLPH3|PRDX4|UBE2L6|MRPL40|LAP3|UQCRQ|CPQ|DDT|PCNA|MTHFS|NCOA4|STRADB|ACADVL|SUMO1|IMPDH2|LYZ|ACADM|CAMK1|XPNPEP2|FH|PHB2|SRP9|HACL1|QDPR|PNRC1|MSMO1|MANF|CSNK2A1|ALDH4A1|CELA3A|PRDX6|HDAC2|MTSS1|PIGP|SLC9A3R1|DAO|GALE|ECHS1|PCBD1|NEDD8|GOT1|MGLL|CDK5|CYP11B2|ALDH9A1|PIN1|ALD…
REACTOME_AUTOPHAGY	0.000247222	0.00689665	-0.505038	-1.74301	19	102	LAMTOR4|ATG101|WDR45B|LAMTOR5|CHMP2B|MAP1LC3B|LAMTOR2|HSP90AA1|TSG101|TOMM7|PLIN3|GABARAPL1|TOMM20|ATG14|LAMTOR1|ATG4A|GABARAPL2|VPS28|CHMP4B|ATG4B|CHMP6|RB1CC1|RRAGA|MTMR14|CSNK2A1|TOMM5|CHMP7|EEF1A1|BECN1|VPS37B|PINK1|DYNLL1|UBAP1|UBB|LAMTOR3|TOMM22
GSE411_UNSTIM_VS_400MIN_IL6_STIM_SOCS3_KO_MACROPHAGE_DN	0.000247845	0.00689665	-0.432795	-1.59941	21	195	PRADC1|SAPCD2|PBDC1|TP53INP2|H2AFZ|TICRR|ZBTB2|PLEKHO2|RNF19B|MRPL54|COX6B1|GPD1L|HSBP1|KCTD17|TOP2B|DPH3|TERF2IP|ANP32B|AIDA|PLEK|MIS18A|HDAC1|NT5C3B|CKB|IMMT|TGIF1|LGALS1|NOTUM|NME7|UBE2J1|LRMP|GMNN|LSM14A|FAM76B|PRDX5|LRRC36|SMCO4|TUFT1|ELOF1|ATAD1|SLC1A4|DPYSL2|MDM1|RAB9A|GNA13|PSMA1|LMF2|DDAH2|IFT57|TOMM22|BUB3|ATP6V1E1|SLC15A3|CSRP1|LSM2|PHF13|LYAR|PIK3CG
GSE22140_HEALTHY_VS_ARTHRITIC_GERMFREE_MOUSE_CD4_TCELL_DN	0.000248033	0.00689665	-0.43305	-1.5997	21	194	CTSL|TEX30|INSIG1|HMOX1|UPP1|CALM3|CDKN1A|KLF6|PTP4A1|CRIP1|TNF|RNF19B|PNP|DUSP5|PMAIP1|TPD52L2|PPP1R15A|TNFRSF1B|PTGER4|CPQ|TIMP1|EIF4A3|TUBB2A|PPIF|DNMBP|CCL4|LGALS1|CGRRF1|KRT10|IRF1|RPN2|BCAP31|CREM|SH3GL1|PTX3|EMP3|SERTAD2|SLC3A2|SNN|C15orf39|IRF8|RBMS1|MTSS1|TP53BP2|IFIT3|SH3BP5|DUSP2
GSE45365_NK_CELL_VS_CD8A_DC_UP	0.00024861	0.00689665	-0.436563	-1.61029	21	191	EIF4A1|SNX18|IFNAR2|DBNL|CD68|ID2|CENPW|TMEM167B|EVL|AHSP|PSMG3|MAFB|PYCARD|ARPC3|ATOX1|PRIMPOL|PIP4K2C|PNPLA6|EDEM1|DCK|PDIA6|ST8SIA6|ATXN7L3|HVCN1|NT5C2|SNRPG|ADPRHL2|BCAP31|SH3GL1|EMP3|MANF|SNN|RNASEH1|DPM2|ITM2B|CRELD2|LY6E|GNB2|ESYT1|RIC8A|SLC46A3|ARPC4|DYNLL1|SMAD1
GSE10325_CD4_TCELL_VS_LUPUS_CD4_TCELL_DN	0.000248883	0.00689665	-0.437577	-1.61257	21	189	MT1HL1|PSME2|TNIP2|MT1X|MT1H|MT1E|KLF10|TBK1|GCH1|PSMB9|PMAIP1|PSME1|FABP5|IFITM1|UBE2L6|NMI|CASP7|LAP3|WARS|PPIF|IRF7|DDX60|PARP12|SNRPG|RBCK1|TNFSF13|PTTG1|ISG15|ME2|FCGR3B|CREM|C11orf49|ARHGEF3|MYD88|TRIM22|IFI6|B3GNT2|IFIT3|HIST1H2BK|WSB2|IFIT1|KPNA3|UBB|MX1|SLC50A1|MT2A|RSAD2|PHF11|ZCCHC2|OASL|IFI35|VRK2|CASP1|ISG20|HERC5|CENPE|ICA1|SP110|LGALS3BP|YARS
GSE25123_CTRL_VS_ROSIGLITAZONE_STIM_PPARG_KO_MACROPHAGE_UP	0.000248883	0.00689665	-0.437738	-1.61317	21	189	HCAR3|PFKFB3|DDX21|ADA|UPP1|CYTIP|DPEP2|DNAAF1|RILPL2|ETF1|RASSF5|BCL2A1|NFIL3|PGAM1|SIK1|SRA1|PLAC8|GPR183|NAMPT|FABP5|DUSP10|P2RX1|MALT1|CSTA|TNFAIP3|EDEM1|MAPKAPK3|PLAUR|PPIF|MTMR11|NRIP3|LYZ|FGR|CTNNBL1|LTA4H|RIPK2|EHD1|KDM6B|SLC16A6|CCRL2|AMPD2|ZNF331|ICAM3|C15orf48|CFP|DUSP2
GSE9988_ANTI_TREM1_VS_LOW_LPS_MONOCYTE_UP	0.000248883	0.00689665	-0.437899	-1.61376	21	189	MT1HL1|EIF4A1|CTSL|NPM1|FNIP2|MT1X|MAP1LC3B|UBR7|PLEKHO2|MOAP1|MT1H|MT1E|MIEF1|PNP|TMEM38B|HMCES|TMEM251|FABP5|FAM214B|SGK1|ATF3|CEBPB|COA7|LASP1|CD63|TM2D2|DNMBP|NRIP3|TGIF1|BCAP31|RHOB|TMEM9B|PTPN6|SNX9|KLF2|SH3BP5|SLC1A4|MT1G|GNA13|MGAT1|SERTAD3|IMP3|MT2A|NEU1|CRTAM|PLEKHO1|LINC01010|CHSY1|ZCCHC2|LONP1|ORAI3|NRROS|PHF13|USP4|TXNIP|SMIM13|RRAGD|VKORC1|AMD1|LPIN1|STARD5|SNUPN|ADCK2|GFOD1|LINC009…
MORF_PRKDC	0.000250273	0.00692667	-0.442028	-1.62243	21	181	DDX39A|VDAC2|GPN1|RPIA|YWHAQ|NAE1|ZPR1|RFC4|GARS|NUDT1|DUT|SSRP1|GNG5|LANCL1|HMGN4|ABCF1|SRRM1|USP14|CTDNEP1|ZWINT|EIF3I|AATF|IMMT|FH|PDHB|PSMD2|SSB|RAD23A|PPIE|CEBPZ|SLBP|HNRNPR|RRM1|RNPEP|PTDSS1|HDAC2|SMARCC1|ATXN10|PPP1CC|IFRD2|PWP2|SSBP1|BMI1|POLR2A|PSMA1|PIN1|CDC16|BMS1|GNL2|XRCC5|USP1|STARD7|AKR7A2|BUB3|DCTD|RUVBL2|DNAJC11|MCM5|HADH|LSM2|MZF1
WINNEPENNINCKX_MELANOMA_METASTASIS_UP	0.0002552	0.00705438	-0.451993	-1.6375	21	157	SKA2|CMSS1|CKS2|RBMX|KPNA2|RFC4|FAM216A|SRSF10|DNAJA1|HMGB3P1|SRP19|NME1|CHTOP|RPA3|DPH3|GLRX2|GPN3|PCNA|KNSTRN|MRPS17|ZWINT|C8orf33|MRPS10|NCAPG2|CKS1B|SNRPG|IMMT|PSMC3IP|PTTG1|CREM|GMNN|MRPL32|NASP|TRUB2|CACYBP|CCT7|TIMELESS|RFC5|ARF4|CENPN|PWP1|BUB1|PARPBP|CDK1
MIKKELSEN_MCV6_HCP_WITH_H3K27ME3	0.000255624	0.00705746	0.323129	1.57615	0	403	DRAXIN|TMEM178A|RBFOX3|CELF4|EVX2|MYCL|FOXB2|LMX1A|FAM43B|DBNDD1|FEV|FAR2|TCERG1L|C1QL4|CLMP|EFNA2|AQP5|HOXD4|FOXE3|GDF7|SIX2|SLC35F3|HS3ST6|AFAP1L1|TMEM91|EMX1|PRDM13|FZD10|NTSR2|ZNF641|KCNK15|TMEM8A|BARX1|PTF1A|GRIN3B|RASSF4|BHLHE23|NRG3|NPTX2|HBQ1|CORO2B|DHH|WDR86|LRRC75B|NKX2-3|DNMT3L|DYSF|RPRML|WNT3A|GATA5|KDF1|PCDHAC2|SERINC2|C1QL1|PODXL2|CBLN1|POU3F3|SSTR1|SLC30A10|IRX4|KLHL40|LHFPL3|OAF|C…
ACEVEDO_LIVER_CANCER_DN	0.000255967	0.0070583	-0.365494	-1.43095	24	511	SGPP1|ATG101|ID2|TMEM256|CLUH|KDM8|SOD1|SIDT2|MT1X|BHLHE40|LDHA|CSK|VPS9D1|FAM32A|NR4A2|EVL|MPND|CSRNP1|URGCP|POLE|DECR1|OAT|DUSP5|ADM|ALKBH3|PPP1R15A|ACAA1|DNAJA1|HSBP1|ZFP36|MT1A|LYRM1|CHST7|DERA|TNFRSF1B|FBP1|PTH1R|ZNHIT1|TERF2IP|ZNF330|ACP2|CHCHD10|NCOA4|MTFR1L|ACADVL|ACAT2|SAMD4A|SLC35A1|FOSB|FN3KRP|ADIPOR2|PBX3|CAMK1|XPNPEP2|MT1M|CXCL16|IRF1|MAN2B2|RCN1|PSMC1|TNFRSF14|HMGCL|C19orf66|UBE2J1|…
GSE7831_1H_VS_4H_INFLUENZA_STIM_PDC_DN	0.000258465	0.0071185	0.343175	1.55558	2	189	SLC25A53|PDS5B|KXD1|SORL1|XPO7|FAM78A|CPSF7|PRKCB|SATB1|WDFY4|IPCEF1|GPR25|CD53|WNK1|CHST15|BMP2K|DHX30|KIAA1211L|FOXO1|CD93|TMEM173|SLC43A3|CFL1|ABHD2|MED13L|SRRM2|MED1|PIP4K2A|CTU2|CD33|SEMA4A|HAL|LY6D|UMPS|HNRNPU|PPARD|CNP|TULP4|RBM26|CD244|SELPLG|CEP128|TNFAIP1|CD44|TACC2|KIAA0930|TRAF3IP2|SLC29A3|RC3H1|UBE4B|HMGA2|APCDD1|ATP8B4|ST8SIA1|ZC3HAV1L|C9orf116|CD52
GSE36476_CTRL_VS_TSST_ACT_72H_MEMORY_CD4_TCELL_OLD_UP	0.000259911	0.0071496	-0.436015	-1.60827	22	191	ARL4A|RAP1GAP2|JOSD1|TOB1|RGCC|YPEL5|MOAP1|DNAJB1|NR4A2|OSER1|MXI1|SIK1|TUBA1A|LINC01260|CXCR4|GALNT11|IFITM1|SGK1|CD69|THUMPD1|P2RX1|SEMA4C|IRS2|GSTK1|LINC00667|CYB561|JUN|UBL3|ARHGEF3|MPPE1|RFPL3|TIMP3|NKTR|RASGRP2|ZNF331|LARS|CBFA2T3|EEF1D|ZBTB43|MLLT11|PFN2|SECISBP2|TBC1D5|C1orf54|PHF11|FOS|LIPT1|TXNIP|CILP|PLEKHA1|CBFA2T2|SLC5A5|ADD3|NME8|VAV2
GO_RNA_METABOLIC_PROCESS	0.000260498	0.00715129	-0.328407	-1.30773	25	1070	CWC25|DDX39A|SNRNP25|DEDD2|NPM1|C9orf78|ELP6|NHP2|SNRPB|NSA2|DDIT3|CMTR1|MAGOH|DDX21|RPL26|KDM1A|HNRNPK|ZC3H7A|CWC15|MEPCE|GCFC2|RPL35|C5AR1|NOP10|RPS16|NOP58|SNRNP27|HNRNPF|ENDOV|CCNH|CLK1|PRMT9|ZCRB1|SMNDC1|KARS|EXOSC9|POLR2I|RPL14|SNORD89|RBMX|ZPR1|SNW1|BCAS2|TSEN15|TRMT10C|EEF1E1|NCBP2|ZBTB8OS|MTPAP|RBM15B|MRPL1|RASA1|NAF1|ALKBH3|GARS|LSM6|POLR2G|HNRNPH3|TSR2|SRSF10|TRMT61B|HSD17B10|PHF5A|RRP…
GSE3982_MAC_VS_NEUTROPHIL_LPS_STIM_UP	0.000260606	0.00715129	-0.439375	-1.61706	22	186	MT1HL1|ATG101|MRPL15|WDYHV1|CRIP1|COX8A|KARS|NDUFA1|SIL1|NAP1L1|DERA|RPA3|ATF3|AIDA|DCK|LSM5|TRIP4|MRPL13|UQCRB|MRPL11|RPS13|SNX3|UBL5|SNRPG|PHF10|PBX3|ME2|RPL23AP32|SNRPF|PPID|RCN2|GTF3A|RRAGA|ESF1|PJA1|DPM3|TSPO|ARL6IP4|TP53BP2|CCT6A|TIPIN|TBCE|ATXN10|GOLGA5|DNPEP|TDG|XRCC5|HLA-DMA|C1orf54|ADH5|TTC1|CENPN|ATIC|HADH
GO_PROTEIN_LOCALIZATION_TO_ORGANELLE	0.000261293	0.00715674	-0.33978	-1.34805	25	853	LAMTOR4|CNEP1R1|SKP1|BOD1|RPS25|DDIT3|WRAP53|RPS18|INSIG1|LAMTOR5|RPL26|CALM3|CEP131|ABHD17A|RPL23|RASSF5|SRP14|RPL35|SNX10|NDUFA13|KAT7|MOAP1|PHYH|RPS16|FIS1|YWHAQ|RPL22|RPS5|DDRGK1|RPL14|ZPR1|IFT20|KPNA2|RPL36|OPHN1|HSP90AA1|TSG101|RPS4Y1|HK1|RPS23|PMAIP1|PPP1R15A|POM121L12|AIP|ACAA1|DNAJA1|SPDL1|TOMM7|MARCH5|GET4|HCLS1|GOLPH3|SRP19|SNF8|HRAS|RPS10|RPL4|TOMM20|PARK7|KIF20B|RPS21|GRPEL1|TERF2IP|…
GSE11973_MIR223_KOVS_WT_BONE_MARROW_NEUTROPHIL_DN	0.000261438	0.00715674	-0.440522	-1.61786	22	182	DBNL|RPS25|WDR82|SLC25A33|CLUH|KNOP1|MRPL21|CYSTM1|RPL22|MRPL54|PSMB9|ADAP1|WDR70|PTMA|PTGES3|GRPEL1|SNRPD1|EIF2B3|EMC8|CCDC43|UQCRQ|BID|AATF|APMAP|SAMD4A|PRPS1|IMPDH2|ANKRD49|ADPRHL2|PFDN1|OTUD4|PPID|LYN|CCDC25|PJA1|PTPN6|RASGEF1B|FKBP2|FAM161B|CUEDC1|RHBDF2|XPOT|UTP18|PIK3AP1|BMS1|FTSJ1
GSE17974_0H_VS_0.5H_IN_VITRO_ACT_CD4_TCELL_DN	0.000262093	0.007166	-0.439823	-1.61274	22	179	ATG101|THUMPD3-AS1|TEX30|PFKFB3|CYTIP|CMC2|NUDT15|C16orf91|TNF|MRPL27|BCL2A1|KLF10|NR4A2|CKS2|TMEM126A|ZPR1|KPNA2|TRMT10C|SLC52A3|GPR183|IER5|GPR65|PNPLA8|FBXO33|RPA3|CD69|IER2|ALG13|CREM|IFRD1|EVI2A|GMNN|DNAJB9|LINC00907|AK9|TXNDC15|RASGEF1B|ZNF331|SDR42E1|YOD1|SNRNP35
REACTOME_HEDGEHOG_LIGAND_BIOGENESIS	0.000266951	0.00729	-0.565078	-1.81609	19	61	PSME2|PSMD10|PSMB8|PSMB9|PSME1|PSMC5|PSMC3|PSMC6|PSMD14|PSMA4|PSMD13|PSMB3|PSMD9|NOTUM|PSMD1|PSMC1|PSMB10|PSMD2|PSMA7|SYVN1|PSMC4|PSMA1|PSMA8|UBB|PSMB4
DITTMER_PTHLH_TARGETS_UP	0.000269509	0.00735095	-0.497055	-1.72682	21	108	VDAC2|H2AFZ|UQCRC1|BHLHE40|NDUFA13|PHYH|RANGRF|CKS2|RBX1|GNAI3|RAB8A|DUSP5|RFC4|PTS|SRSF10|LIPA|ANXA5|ANXA7|PAIP1|LSM5|IMMT|NPTN|HAX1|AP2S1|TIMP3|GRHPR|PPM1B|LAMP1|CDC25B|CST4|MARCKS|TPI1|VAMP8|USP1|RFC5|ARF4
GSE24634_IL4_VS_CTRL_TREATED_NAIVE_CD4_TCELL_DAY10_DN	0.000270663	0.00737354	-0.433561	-1.60104	23	193	ST3GAL5|RMDN3|PSME2|UPP1|ACOT9|SCRN1|ATP6V0B|CDKN1A|SLC2A6|UQCRC1|MT1X|SNX10|MT1H|DUSP5|RHOQ|DNAJA1|UBE2L6|APOO|LAP3|WARS|CEBPB|FCGR2C|ANXA4|GLRX2|HK3|CTBP2|AGA|HLA-DPA1|CXCL8|PLAUR|APOBR|IRF7|SH3GLB1|IRF1|RCN1|SOD2|MYD88|LYN|TCIRG1|C3|SPR|IGFBP6|HSPA6|IFIT3|DYNLT1|DNPEP|MT1G|CTSO|STAP2|KLHL18
GSE14000_UNSTIM_VS_16H_LPS_DC_TRANSLATED_RNA_DN	0.000271278	0.00738139	-0.435797	-1.60686	23	190	MARCKSL1|SUCO|WHAMM|CYTIP|TNIP2|DNAAF1|HMGXB3|YPEL5|BCL2A1|ADTRP|CMPK2|GCH1|PMAIP1|NFKBIZ|IFITM1|ATF3|MICB|WARS|PI4K2B|TUBB2A|IRF7|CCL4|IL15|PARP12|STARD4|FUT4|SOD2|RAB29|NT5C3A|C19orf66|TRANK1|PNRC1|GABPB1|TRIM69|APOBEC3G|IFIT3|NLRC5|DYNLT1|RUNX3|SIMC1|DRAM1|IFIT1|RAB9A|MX1|SNX11|RSAD2|TOR1B|IFIT2|PHF11
BOYAULT_LIVER_CANCER_SUBCLASS_G3_UP	0.000271764	0.00738569	-0.437892	-1.61243	23	187	LPCAT1|WDYHV1|WDR45B|GPN1|SLC52A2|PIGF|SMG8|TPD52L2|SAP30BP|PAK1IP1|NDC1|NME1|LANCL1|PSMC6|PTGES3|PSMD14|TPRKB|GOLT1B|ENOPH1|SEC61G|USP14|AGA|SNRPA1|PLEKHF2|PRIM1|EIF4A3|AIMP1|ARPP19|SNRPD2|SUB1|TGIF1|MAPRE1|TMX1|CCT2|EBNA1BP2|COPS5|NUP107|RAD51AP1|HNRNPR|FANCI|BOP1|TIPIN|MARCKS|ADSL|PPP1CC|FAM50A|ARPC4|NOL11|ANP32E|UTP18|PSMC4|TDG|RAD21|CKLF|UBE2V2|TSN|PFN2|NGRN|RBM28|ITGB1BP1|PWP1|ATIC|DHX15|BU…
GSE9960_HEALTHY_VS_GRAM_NEG_SEPSIS_PBMC_DN	0.000272158	0.00738753	-0.439569	-1.61687	23	185	PLGRKT|PSME2|ADA|ACOT9|CYTIP|IFITM3|SNX10|RNF19B|CSRNP1|GCH1|DUSP5|ADM|PSME1|LYRM1|APOO|MYO1G|PSMD14|LAP3|NSRP1|CXCL8|BID|PLAUR|IRF7|MAD2L2|G0S2|PSTPIP2|LYRM4|FUT4|RAP1B|CHMP5|EAF1|PNRC1|IFRD1|RAD23A|POP4|CSF2RB|CSNK2A1|C3|SLC25A25|HCK|INO80C|DRAM1|MTFP1|PSMA1|PIK3AP1|LINC00467|ETHE1|CLEC4A|TICAM1|AKR1B1|PHF11|VRK2|MCM5|MRPL14|CASP1|SLAMF7|ISG20
GSE18804_SPLEEN_MACROPHAGE_VS_BRAIN_TUMORAL_MACROPHAGE_DN	0.000272591	0.00739039	-0.441367	-1.62175	23	183	SNRNP25|RNF139|CBFB|RGCC|CMC2|MAP1LC3B|DNAJB1|NAE1|TMEM208|OAT|IER5|FAM216A|FABP5|LCMT1|NDUFB9|ARMC1|TERF2IP|EMC8|HSD17B8|ZDHHC7|SULT1A2|MRPL13|ERLIN2|UQCRB|ORC6|DTNBP1|C16orf46|CTCF|MPHOSPH6|NSMCE2|JAGN1|PRMT7|HSDL1|MPPE1|TYW3|FAM107B|NDUFB10|TSPO|AGO2|C2CD2|PHLPP2|UNG|CACYBP|TMCO6|UBE2V2|XPC|AP1S2|EIF4EBP1|ETFB|CENPN|SIAH1
GABRIELY_MIR21_TARGETS	0.000273261	0.00739968	0.314837	1.4864	1	277	NAA30|ESYT2|SRSF11|UBR3|PTAR1|CERS6|SPG11|AGO4|ATAD2B|MGA|LMBR1|SMC1A|CAPRIN1|PURA|TNPO1|MEGF9|PIK3C2A|PBRM1|SLC31A1|TRPM7|TLR4|WNK1|PLD1|TGFBR2|ATF2|MAP3K2|STAT3|YME1L1|ATP11B|ZBTB38|ZADH2|PTBP3|USP34|EIF4EBP2|ACAP2|CUL3|SEC63|SLC5A3|UGGT1|ZMYM2|FBXO3|PURB|SMC5|ZNF292|ST6GAL1|VASH2|FBXL17|GTF2I|KLHL24|GNAQ|TNRC6B|FBXL5|ACTR2|FOXN3|LONRF2|USP7|RFX7|DDX3X|DLG1|AP3M1|HECTD1|SNX13|BMPR2|IREB2|NIPBL|…
GO_TAT_PROTEIN_BINDING	0.000273809	0.00740562	-0.845719	-1.86182	15	10	NPM1|ACTB|DNAJA1|GABARAPL1
GO_REGULATION_OF_CELL_SUBSTRATE_ADHESION	0.000274625	0.00741881	0.339722	1.54834	2	199	VWC2|CAMSAP3|VTN|ARHGEF7|BST1|CD36|AP1AR|LIMS1|ATXN3|LRP1|UNC13D|ITGA5|DAPK3|PTEN|RSU1|ROCK1|DNM2|NF2|PTPRJ|CLASP2|MAP4K4|IQGAP1|LDB1|ACTN4|COL1A1|BCAS3|CLASP1|RREB1|PTK2B|ADAM15|DOCK5|SRC|FZD7|NF1|PIK3CB|THBS1|HSD17B12|BRAF|CCL25|JAK2|WNT4|MYADM|CASK|EMILIN1|MINK1|WNT1|RHOA|GSK3B|ALOX15|ONECUT2|ROCK2|NRP1|MMRN2|EMILIN2|MMRN1|SEMA3E|ANGPT2|PTK2|EPHA1|CALR|APOA1|GREM1|CX3CL1|ITGA3|TBCD|FLNA|NOTCH1…
IZADPANAH_STEM_CELL_ADIPOSE_VS_BONE_UP	0.000276685	0.00746554	-0.475377	-1.6777	22	123	DDX39A|MARCKSL1|HMOX1|UPP1|ORAI1|MT1X|PSMB8|NAP1L1|ODC1|PSMB9|NTM|ALYREF|ARL4C|LAP3|AGA|CLEC2B|TUBB2A|HLA-J|PPP4R1|LYN|PSMB10|TCIRG1|MTSS1|C15orf48|MT1G|TP53I3|BMI1|SRGN|MT2A|TPST2|CASP1|HLA-F|PLAGL1|PRKAR1A|FHOD1|PAICS|MT1F|AIM2|GPR84
REACTOME_DUAL_INCISION_IN_TC_NER	0.000279114	0.0075221	-0.563926	-1.82082	20	63	UVSSA|HMGN1|CCNH|POLR2I|RBX1|POLE|RFC4|POLR2G|POLD2|ZNF830|RPA3|ERCC1|POLR2J|PCNA|POLE3|RFC1|CUL4A|PPIE|CDK7|ISY1|GTF2H3|POLR2A|UBB|ERCC5|RFC5|POLR2E|MNAT1|PRPF19|ERCC2|POLD4|XPA
GO_MITOTIC_METAPHASE_PLATE_CONGRESSION	0.000280226	0.00754305	-0.609576	-1.85641	19	44	BOD1|CENPC|CHMP2B|SPDL1|MAD1L1|CHMP1A|CHMP1B|CHMP4B|CHMP6|CHMP5|CHMP7|PIBF1|BECN1|PINX1|MIS12|VPS4B|CENPE|KIFC1|CHAMP1
HALLMARK_MTORC1_SIGNALING	0.000281427	0.00756316	-0.430863	-1.59298	24	196	DDX39A|DDIT3|INSIG1|CDKN1A|ETF1|BHLHE40|LDHA|PRDX1|ARPC5L|NFIL3|PNP|TBK1|EEF1E1|CXCR4|PITPNB|PPP1R15A|SEC11A|NAMPT|HSPE1|PSMC6|PSMD14|DDIT4|PSMA4|WARS|PSMD13|EDEM1|ADIPOR2|IMMT|STARD4|COPS5|QDPR|IFRD1|LTA4H|GPI|UFM1|CYP51A1|CCT6A|SLC9A3R1|GCLC|FKBP2|SLC1A4|CFP|UNG|CACYBP|TPI1|PSMG1|GOT1|HK2|PSMC4|MLLT11|ALDOA|GLRX
GSE33162_UNTREATED_VS_4H_LPS_STIM_HDAC3_KO_MACROPHAGE_DN	0.000281643	0.00756316	-0.431553	-1.59482	24	195	VDAC2|TBCB|GLOD4|SMAP1|ABRACL|SNX10|AP3S1|AKIP1|SMS|PRDX1|MTHFD1|STARD3NL|PYCARD|GARS|MTCH1|DUT|SRP19|PSMD14|IMPA1|DDIT4|COMMD1|PPP1CA|CKS1B|LGALS1|FH|RPN2|GTF3A|AHCY|GMNN|CYBA|RAD51AP1|BSCL2|AKR1A1|TUBA1B|SLC16A6|TIPIN|DPP3|TSPAN31|EFHD2|ANP32E|USP1|NKAP|LIG1|RTCA|HIF1A|ITGB1BP1|TRAM1|ETFB|SLC35B1|UBXN2B|LACTB2|NUCKS1|MED30|XPNPEP1|MCM7|DIAPH3|GLUD1|EBP|SUMO3|S100A11|TMED3|TPPP3|ESD|NDUFB7|CCNE1
GSE18893_CTRL_VS_TNF_TREATED_TCONV_2H_DN	0.000282821	0.00756782	-0.435911	-1.60643	24	189	EIF4A1|CNEP1R1|CCDC115|THYN1|MGME1|NDUFA9|POLE|SDR39U1|SEC11A|MARCH5|PIM3|PSMC5|HMGN3|IER3IP1|HRAS|PPP1R8|SMARCD2|ARMCX6|CHURC1|MIS18A|AAMDC|SNRPC|PSMA7|GMCL1|HARBI1|EMC2|ELOF1|ATAD1|NT5C|DPP3|CSTF3|BST2|FBXL19|IMP4|INO80|RMND1|TAF6|COQ6|PSMB4|MT2A|RAI1|METTL18|DHX32|RTCA|PANK4|AAMP|PWP1|MRPL14|DNAJB11|BTBD3|ADI1|PDIA4|TCEAL1|CCDC51|MRPL46|FASTKD5|EXOG|PUS3|DHX16|SF3A3|FRA10AC1|ABT1|MLKL|HMMR|RGS…
GSE26030_TH1_VS_TH17_DAY5_POST_POLARIZATION_UP	0.000282821	0.00756782	-0.436257	-1.60771	24	189	MPEG1|UBALD2|VCPKMT|PFKFB3|IFITM3|NAA20|SYTL1|PLAC8|CMPK2|NAMPT|GPR65|CCDC173|MARCH5|GYPC|NMI|HMGN3|CD69|LAP3|IRF9|IRF7|RNF114|DDX60|IL15|EPSTI1|PARP12|CHMP4B|DTX3L|ISG15|NT5C3A|HLA-E|KATNA1|EVI2A|ZCCHC18|CCRL2|CUTC|INPP1|HCK|LARS|IFIT3|GHITM|NLRC5|BST2|SLC6A17|IFIT1|MITD1|MX1|RSAD2|DNASE1L3|IFIT2|ZCCHC2|OASL|IFI35|CXCL10|SLC15A3|ISG20|HOOK2|PPA1|GBP2|LGALS3BP|NVL|NR1H3
GSE3982_MAST_CELL_VS_MAC_UP	0.000282821	0.00756782	-0.436499	-1.6086	24	189	WDR82|ACTB|RPL26|HMGN1|TTC19|CLK1|FBXW4|CYFIP2|SNW1|SET|RSL24D1|RPL36|FAM216A|HSD17B10|TSPYL4|IFITM1|WDR70|DUSP10|ARL4C|DUSP12|MTG1|SEMA4C|HNRNPDL|DXO|RTN3|KIF21B|DNMBP|TMEM74B|CTCF|RPS3|RPS4X|LUC7L2|IFRD1|MUTYH|SF3B5|GAR1|ESYT1|STAG2|CACNA2D2|WDR61|CUTA|CTR9|MKRN1|SRSF5|METTL18|MIS12|NPRL2|ZFAND1|P2RY10|HAUS5|LIPT1|HSF2|GSTA4|MLC1|CASP6|BRF2|ADI1|ZNF10|ATXN7L3B|PGBD5|SLC10A3|SMYD3|PCID2
GO_INTERLEUKIN_1_MEDIATED_SIGNALING_PATHWAY	0.000286744	0.00766346	-0.511785	-1.75422	22	97	SKP1|PSME2|TNIP2|UBE2N|PSMD10|PSMB8|RBX1|PSMB9|PSME1|PSMC5|PSMC3|PSMC6|PSMD14|PSMA4|PSMD13|MAP3K8|MIR146A|PSMB3|PSMD9|PSMD1|PSMC1|OTUD4|MYD88|PSMB10|RIPK2|PSMD2|PSMA7|IKBKG|PSMC4|PSMA1|PSMA8|UBB|PSMB4
GO_TRANSLATIONAL_ELONGATION	0.000287074	0.00766346	-0.472211	-1.67309	23	127	MRPL15|MRPS35|MRPL27|MRPL49|MRPL9|MRPL21|MRPL57|MRPL24|MRPL54|MRPS36|MRPL1|MRPL18|MRPS33|MRPL40|DPH3|MRPL3|MRPL44|EIF4A3|MRPS17|MRPL13|MRPL10|MRPL22|MRPS10|MRPL11|MRPL43|NEMF|MRPS28|SRP9|MRPS21|MRPL48|MRPL32|USP16|MRPS18C|EEF1A1|MRPL33|EEF1D|EIF5A|CHCHD1|DPH5|SECISBP2|MRPL52|MRPS7
SENESE_HDAC1_TARGETS_UP	0.000291715	0.00776904	0.298663	1.46204	0	428	ESYT2|MSANTD4|FKBP15|LRRC58|EPG5|TMEM259|CERS6|SEC61A1|ANTXR2|RAB6A|CELF1|DESI2|SETD5|PARD6B|DCLK1|MYH16|COPA|SLAIN2|NABP1|GLYR1|TFE3|MGST1|CAPRIN1|DESI1|NFKBIA|STX3|CNOT1|IL6ST|TPP1|PIK3C2A|MBNL1|SERPINB8|CTDSPL2|NFS1|VEGFC|TOR1AIP1|LGALS8|SMG7|SF3B1|TGFBR2|MAP3K2|CHST11|IDS|CEP170|LSM12|PLEC|ATP11B|ZBTB38|LPXN|MCL1|TRIO|SUPT6H|IQGAP1|TWF1|IL6R|PTBP3|SLC43A3|USP34|ATP11A|USP10|TTC37|SLC6A6|MEX3C…
CHAUHAN_RESPONSE_TO_METHOXYESTRADIOL_UP	0.000292333	0.00776904	-0.599295	-1.84357	20	47	UBE2S|CKS2|AHSA1|HSP90AA1|GARS|DNAJA1|DUSP10|SNRPD3|NME1|ATF4|CKB|PTTG1|PSMD1|SLC3A2|CHMP7|SRSF6
FAELT_B_CLL_WITH_VH_REARRANGEMENTS_DN	0.000292333	0.00776904	-0.599438	-1.84401	20	47	SOD1|DCTN3|MAGED2|MOAP1|ADTRP|YWHAQ|GLO1|TSPYL4|LYRM1|MRPL40|PRPS1|KRT10|PBX3|GTF3A|TRAPPC8
REACTOME_G1_S_DNA_DAMAGE_CHECKPOINTS	0.000292405	0.00776904	-0.561631	-1.8134	21	63	PSME2|PSMD10|CDKN1A|CDKN1B|PSMB8|PSMB9|PSME1|PSMC5|PSMC3|PSMC6|PSMD14|PSMA4|PSMD13|PSMB3|PSMD9|PSMD1|PSMC1|PHF20|PSMB10|PSMD2|PSMA7|PSMC4|PSMA1|PSMA8|UBB|PSMB4
GSE21360_PRIMARY_VS_TERTIARY_MEMORY_CD8_TCELL_DN	0.000293219	0.0077815	-0.431741	-1.59432	25	193	ST3GAL5|PSME2|CDKN1A|TNF|VPS9D1|BCL2A1|CD83|RNF19B|NDUFA9|PSMB8|PSMB9|DUSP5|PMAIP1|DNAJA2|ZFP36|IFITM1|CEBPA|UBE2L6|CD69|C1QB|WARS|SASH1|PTGER4|PLEK|EDEM1|RALB|IRF7|SAMD4A|IL15|RBCK1|ANKS1A|EPB41L2|JUN|IRF1|RCN1|SCO2|TYMP|SERTAD2|FEM1C|PTPN6|IRF8|RBMS1|CCRL2|DYRK4|DYNLT1|ARID5A|TRIM26|IL10RA|UBB|ICAM4|EIF1|IFI35|CXCL10|S100A3|P2RX4|ISG20
GSE15930_NAIVE_VS_72H_IN_VITRO_STIM_IFNAB_CD8_TCELL_DN	0.000294261	0.00779414	-0.43792	-1.61315	25	188	SNRNP25|NDUFS6|IFITM3|BHLHE40|BCL2A1|MT1E|PGAM1|CMPK2|DECR1|MRPS36|RFC4|TPD52L2|RHOQ|UNC119|RCC1|HRAS|RPA3|SPAG7|MRPL18|DDIT4|EMC8|SAAL1|CHCHD10|DCK|ELMOD3|MTX2|CKS1B|HAX1|RCN2|MSMO1|GMNN|ESF1|RAD51AP1|SIVA1|CYP51A1|CCR5|C8orf37|FAM162A|TIMM9|FKBP2|TSPAN31|TPI1|XPOT|IL10RA|HK2|MLLT3|MX1|GLRX|LIG1|MT2A|RFC5|ARL14EP|MCM5|BUB1|IDI1|CDK1|DDX1|IARS|PDIA4|S100A6|NVL|XPNPEP1|MRPS22|SH3BGRL|RBPJ|GTF2E2|E…
PID_VEGFR1_2_PATHWAY	0.000294563	0.00779414	0.45552	1.77159	6	69	PRKCB|VTN|ARF1|PRKAA1|PIK3CA|MAPK14|PTPN2|PDPK1|MAPK1|ROCK1|DNM2|PTPRJ|IQGAP1|PRKCD|PAK2|GAB1|PRKACA|PTK2B|CBL|MAP2K3|SRC|GRB2|BRAF|RHOA|MAP2K6|FBXW11|MAP2K2|PXN|PTK2|VCL|PTPN11|CDH5|MAPK11|SHB|FES|AKT1
GSE23505_UNTREATED_VS_4DAY_IL6_IL1_TREATED_CD4_TCELL_UP	0.000294838	0.00779414	-0.438786	-1.61399	25	185	PDCL3|TMEM256|SLC2A6|SPATA24|CDK2AP1|PRDX1|CCNH|TMEM126A|NDUFV2|C1orf122|PYCARD|MRPL1|NAA38|HSD17B10|C22orf39|DROSHA|DERA|PSMD14|PSMD13|SMIM19|WWP1|PRIM1|TRIP4|PEX7|TBC1D10C|PPP1CA|PPIL3|CAMLG|MPHOSPH6|MRPS28|FLAD1|CHMP5|AHCY|CCDC34|TIMM21|SPR|MRPS18C|DPP3|COQ3|PSMA1|DYNLL1|UBA2|AIFM1|MRPL52|ZNF217|ELP4|MKKS|MCM5|OXSM|PSMB1|GLMN|MED30|CDC123|SUCNR1|MRPS22|DLAT|CCNG1|CCS|NDUFA2|INTS8|PPP1R7|ACAD9|…
GSE45365_CD8A_DC_VS_CD11B_DC_DN	0.000295076	0.00779414	-0.437791	-1.60948	25	184	C6orf226|SNRNP25|MRPL15|CBFB|C16orf91|SUCLG2|KCTD9|COX6C|NAE1|TMEM208|FAM216A|COX20|HNRNPH3|FABP5|SESN1|LYRM1|CHMP1A|ETFA|DERA|EBAG9|ENOPH1|ANXA4|TERF2IP|EMC8|HSD17B8|TATDN1|C3orf14|EPB41L2|ACADM|MPHOSPH6|NSMCE2|JAGN1|MSMO1|PDCD10|SRRM2-AS1|TMEM141|CHCHD4|FTO|DPYSL2|PARN|UBE2V2|XPC|UAP1|BFAR|AP1S2|CENPN|LACTB2|AEN
REACTOME_TELOMERE_MAINTENANCE	0.00029606	0.007811	-0.538063	-1.79293	22	78	NHP2|WRAP53|H2AFZ|HIST2H2AA3|POLE|RFC4|HIST2H2AC|POLD2|RPA3|HIST1H2AJ|TERF2IP|PCNA|PRIM1|POLE3|RFC1|HIST1H2BD|HIST2H4A|HIST1H2BE|HIST1H2BK|LIG1|RFC5|HIST1H4K|RUVBL2|HIST1H4I|HIST3H2BB|ACD|HIST1H2BC|H2AFJ|POLD4|HIST1H2AB|HIST2H2BE|HIST1H2BG|POLA1|HIST1H4C|HIST1H4J|DKC1|POT1|RFC2|RUVBL1|FEN1|DNA2
CAFFAREL_RESPONSE_TO_THC_24HR_5_UP	0.000297159	0.00783085	-0.667923	-1.8807	19	29	CTSL|ABRACL|CKS2|PNP|RBX1|EIF2A|NAMPT|PCNA|NCOA4
GO_NEGATIVE_REGULATION_OF_CELL_CYCLE_PROCESS	0.000297549	0.007832	-0.391115	-1.49825	27	319	SKP1|NPM1|RBBP8|KLF4|PSME2|PSMG2|RPL26|PSMD10|CDKN1A|RGCC|TICRR|RPL23|CDKN1B|BABAM1|EPC1|PSMB8|NAE1|RBX1|UXT|PSMB9|PHC1|RBBP7|PSME1|CNOT10|SPDL1|ZNF830|MAD1L1|PSMC5|LCMT1|MIR10A|PSMC3|PSMC6|PSMD14|PSMA4|MIF|TRIAP1|PSMD13|PCGF2|RPS27L|PCNA|PSMB3|MAD2L2|PSMD9|FBXO43|PTTG1|IK|CDK5RAP3|PSMD1|PSMC1|CNOT11|PSMB10|PSMD2|RING1|EVI2B|RAD17|MOS|PSMA7|FBXW7|SFN|STAG2|KAT2B|MDM1|BMI1|ZFYVE19|PSMC4|SYF2|PSMA1…
GNF2_FEN1	0.000298552	0.00784924	-0.576293	-1.82155	21	55	HNRNPAB|CKS2|RFC4|DUT|SNRPD1|SMC4|PCNA|ZWINT|VRK1|COPS3|GMNN|RAD51AP1|RRM1|FANCI|GAR1|NASP|HAT1|RFC5|MCM5|CDK1|MCM7|HMMR|DKC1|DTYMK|FEN1|NDC80|DHFR|KIF18B|FOXM1|MCM4|DNAJC9|PRC1
GSE15930_NAIVE_VS_48H_IN_VITRO_STIM_IFNAB_CD8_TCELL_DN	0.000304496	0.00798693	-0.43067	-1.59036	26	193	MARCKSL1|UBE2S|CENPC|ADPRM|ITPA|EIF6|ETF1|DPY30|DBI|PHTF2|TMEM208|RSL24D1|PITPNB|GARS|RRP1B|GABARAPL1|MRPS33|ENOPH1|ZNHIT1|ABCF1|MRPL44|DCK|DUS1L|PDIA6|MRPL13|MRPL11|ORC6|SNRPC|FH|CDCA4|HAX1|DRG1|PSMC1|RER1|B3GNT2|TIPIN|ELOF1|LARS|DPP3|ARL3|CPSF4|IFRD2|TSPAN31|KPNA3|PSMG1|WDR61|ARL5A|COQ7|SS18L2|MRPS7|EXOSC7|UBE2M|RUVBL2|CEBPZOS|PEBP1|TOMM40|LSM2|BUB1|DDX1|IARS|YARS|MCM7|CUL2|EBP|PTGER2|NDUFB8|PS…
GSE44649_WT_VS_MIR155_KO_ACTIVATED_CD8_TCELL_UP	0.000304496	0.00798693	-0.43052	-1.58981	26	193	GUCD1|ARFGAP3|CMTR1|GYG1|TNIP2|TP53INP2|NAA20|RILPL2|METRNL|NFIL3|CD83|PACS2|CSRNP1|PSME1|FABP5|MARCH5|GYPC|SLTM|ISCU|ATF4|ANXA4|PTGER4|EDEM1|RNF114|DDX60|IL15|POGLUT1|KTN1|IRF1|NT5C3A|SWAP70|IFRD1|SAMSN1|PSMB10|SNN|EHD1|BBX|LAMP1|NXF1|TSPO|IFIT3|NLRC5|DPP3|DUSP2
REACTOME_ACTIVATION_OF_NF_KAPPAB_IN_B_CELLS	0.000305697	0.00799662	-0.558606	-1.80364	22	63	SKP1|PSME2|PSMD10|PSMB8|PSMB9|PSME1|PSMC5|PSMC3|PSMC6|PSMD14|PSMA4|PSMD13|MALT1|PSMB3|PSMD9|PSMD1|PSMC1|PSMB10|PSMD2|PSMA7|IKBKG|PSMC4|PSMA1|PSMA8|UBB|PSMB4|BCL10
GSE14908_ATOPIC_VS_NONATOPIC_PATIENT_HDM_STIM_CD4_TCELL_DN	0.000305928	0.00799662	-0.43723	-1.60916	26	186	EIF4A1|BOD1|RMDN3|BTK|ORAI1|RWDD4|BCL2A1|C1orf216|NDUFA9|NDUFAB1|RBBP7|FABP5|ENOPH1|ANXA4|PSMD13|RNF135|SOWAHC|HDAC1|MRPL22|RNF113A|ORC6|PSMB3|AAMDC|C9orf64|UBL3|PRMT7|PYCR2|PLCD1|PTPN6|ERH|FGFBP1|B3GNT2|ATAD1|SRSF6|ADSL|CRLF3|C6orf58|HCCS|HEBP1|USP1|IFT57|LIG1|AKR7A2|MT2A|PFN1|RUVBL2|IFI35|UXS1|MANBA|NRROS|LIPT1|LYAR|TYSND1|CERCAM
GSE17974_CTRL_VS_ACT_IL4_AND_ANTI_IL12_48H_CD4_TCELL_DN	0.000305928	0.00799662	-0.437796	-1.61125	26	186	PHF19|SAPCD2|SNRNP25|WRAP53|CDK2AP1|THYN1|ATOX1|NTPCR|PDHA1|POLD2|PRDX4|MEA1|GNG5|MIF|GPN3|ARF6|PRIM1|ISCA2|CKS1B|GSTO1|VRK1|HSPB11|PTTG1|MRPS28|PPID|RRAGA|POP4|GPI|RNPEP|CCDC34|TXNDC15|HIRIP3|CORO1B|WDR54|DNAJC17|APOBEC3G|LINC01128|ARL3|CSTF3|HLTF|PCBD1|ECI2|CACYBP|ACAA2|HSCB|HMGB3|RUVBL2|ETFB|MCM5|LYAR|CREB3|CASP6|SLC25A20|CEP152|CAAP1|WDR92|GPANK1|SLC29A1|PHPT1
GSE17974_0H_VS_4H_IN_VITRO_ACT_CD4_TCELL_UP	0.000306905	0.00801289	-0.438056	-1.60881	26	182	ST3GAL5|RAP1GAP2|TMEM256|TOB1|KLF4|DPEP2|SCRN1|TP53INP2|ZFAND2A|MT1X|PTP4A1|DNAJB1|MT1H|MORC2-AS1|SIK1|COMMD9|ADM|DUSP10|MYO1G|GABARAPL1|H1FX|FAM8A1|IRS2|MTFR1L|CNBD2|UBL4B|GSAP|G0S2|CGRRF1|MAN2B2|CRYL1|MPPE1|SNN|RNPEP|CORO1B|BIN2|IL10RA|ETHE1|LCOR|DTD1|IGBP1|XPC|ARRDC3|SLC22A18|ETFB|HAUS5|CSRP1|ABHD14B
RODWELL_AGING_KIDNEY_UP	0.000309633	0.00807476	-0.369503	-1.43976	29	449	LPCAT1|MPEG1|ZFAS1|C1QA|IFNAR2|VOPP1|RPS25|FAU|PPP1R18|PSME2|TMC6|TBCB|MS4A7|RASSF5|RPL35|ABRACL|CRIP1|BCL2A1|C1orf216|TAGLN|BLOC1S4|PSMB8|TUBA1A|LYSMD2|CXCR4|PSMB9|GMFG|NFKBIZ|HCST|IFITM1|HCLS1|SSR4|CXorf38|RPS10|TMEM243|THEMIS2|CD69|ARL4C|C1QB|GIMAP2|IRF9|ARPC1B|RPS27L|LDLRAD3|LASP1|HLA-DPA1|TIMP1|AATF|ITGB2-AS1|ZNF783|MVP|PARP12|RBCK1|HLA-A|HLA-J|LYZ|DTX3L|CXCL16|HLA-E|LYN|TRIM22|EMP3|TYMP|EVI…
GNF2_ST13	0.000315683	0.00819599	-0.585972	-1.82883	22	51	NPM1|NSA2|RPL23|RPL22|RPL14|RBMX|UXT|RPS23|SNRPD3|RPL4|LSM7|SNRPD2|RPL31|RPS13|RPS3|RPS4X|ST13|RPL10A|NOL7|RPL3|SNRPE|RPL7A|EIF3L|EIF4B|EIF3D
GSE9988_LPS_VS_CTRL_TREATED_MONOCYTE_DN	0.000315774	0.00819599	-0.430228	-1.58873	27	193	SASH3|UBALD2|DEDD2|PSMG2|SNAPIN|CSK|PLEKHO2|MAP7D1|FYTTD1|IFT20|WBP1L|RAB8A|CXCR4|SMG8|SLC9A6|PLIN3|DUSP10|SETD1B|THEMIS2|PPP1R8|PCBP1|IFFO1|ARPC1B|GDE1|FAM89B|LASP1|ZDHHC7|TRAPPC12|WASF2|RALB|ARRDC2|ISCA2|APOBR|APMAP|ATXN7L3|PPP1CA|SF3B2|CCDC69|CTCF|CXCL16|GTF3A|EVI2A|KDM3B|SLBP|EVI2B|FBXO21|CHCHD4|TNFAIP8L1|CHD8|ADSL|RIC8A|HHEX|G3BP2|RGS19|PRR13|NELFB|MKRN1|BRD1|SNX20|GLTP|CNBP|PLEKHO1|RPS19BP1…
GSE360_DC_VS_MAC_DN	0.000316491	0.00819599	-0.435251	-1.60484	27	190	C11orf72|NHP2|PSME2|TBCB|ADA|MT1X|RPL23|LDHA|PRDX1|KHNYN|TPD52L2|EPB41L3|NUDT1|VAMP3|SEC13|PRDX4|TSNAX|SPAG7|ATF4|ATF3|MRPL40|LSM7|TRAPPC12|CXCL8|RALB|SNRPD2|IRF7|KIF3B|IMPDH2|RBCK1|NDUFS3|EMP3|TYMP|AATK|ARHGAP4|MAFF|PTPN6|APOBEC3C|PPP4C|RUNX3|BST2|STK19|PHF1|DHRS1|IMP4|GNA13|DYNLL1|CDC16|GNL2|PFN2|TMEM246|IGBP1|SLC7A5|KBTBD2|P2RY10|ABCB7|RABAC1|SNX17|FOXO3|GLA
GNF2_DENR	0.00031666	0.00819599	-0.587676	-1.82796	22	50	MRPL9|SMNDC1|RBMX|CCDC59|BCAS2|HNRNPH3|SRP19|PTMA|PSMC6|HNRNPA3|EXOSC8|PPIH|MRPS10|QARS|DIMT1|HSPB11|SSB|DDX47|HNRNPR
GSE12845_NAIVE_VS_DARKZONE_GC_TONSIL_BCELL_DN	0.00031676	0.00819599	-0.43516	-1.60367	27	189	UCHL3|TEX30|TBCB|CMC4|CRIP1|LAMTOR2|MTHFD1|RPL36AL|RBMX|DCTPP1|FAM216A|RHOQ|MDH1|MARCH5|TMEM11|CLIP2|EMG1|ZNHIT1|OSBPL2|GSTK1|PLEK|PPIH|LAGE3|DAP|TXN2|CYC1|EMC9|NAPG|PSMC1|COPS5|SWAP70|TMEM186|PDCD10|PSMB10|RAD17|DAZAP1|CDK7|PSMA7|CRELD2|EMC2|RHOG|NASP|PARP2|HPS5|TUBA1C|TPI1|RMND1|PIN1|CCT7|MGAT1|ALDOA|GMPR2|KIFAP3|ORC3|RBM42|PDHX|ATIC|GCDH|MRPL16|YIPF1|KIFC1|FAM50B|EIF2B2|PSMB5|DTWD1|GTF2E2|MAP4…
GSE17721_4_VS_24H_CPG_BMDC_DN	0.000316896	0.00819599	-0.436621	-1.60836	27	188	IFNAR2|C6orf136|WDR45B|RPP25L|MEPCE|ZBTB2|MOAP1|DNAJB1|NFIL3|FBXW4|TECPR1|PGAM1|MORF4L1|DDRGK1|SIL1|GMFG|NAA38|PAK1IP1|ZNF830|DDB2|RNF103|TRIAP1|SASH1|DNMBP|CDK5RAP1|GDI2|IMPDH2|SNTA1|RFC1|JUN|CXCL16|ADNP2|SARS|SMIM3|CCT6A|RECQL|PAQR7|NDUFB3|MFAP1|IFT57|IGBP1|FCER1G|DHRS7B|SON|FOS|ABCB7|ZBTB25|C9orf72|TRIM41|OR6A2|SLC25A20|SLC38A2|PAM16|CMTR2|RGL2|SLC39A13|HOXC8|RNMT|CYFIP1|GTF3C1|PEX19|SLA|HCFC1…
GSE6674_CPG_VS_CPG_AND_ANTI_IGM_STIM_BCELL_UP	0.000316896	0.00819599	-0.437193	-1.61047	27	188	MPEG1|MARCKSL1|FAM229B|TCTA|NDUFA4|PRDX1|BABAM1|CKS2|TUBA1A|NCBP2|PSMB9|PYCARD|ATOX1|NUDT1|MDH1|SESN1|NELFCD|RFX5|LCMT1|PRDX4|NMI|CASP7|MRPL18|LRR1|PSMA4|BTBD1|AIDA|DDT|KNSTRN|TUBB2A|GABARAPL2|SUB1|ACAT2|CHMP4B|DDX24|SNRPC|RMND5A|MTMR14|EMC2|TNFAIP8L1|BECN1|TXNDC16|OAZ2|MCEE|MDM1|ANP32E|WDR61|SUV39H1|MGAT1|CCDC28A|GLRX|EXTL2|HARS|PRPF18|TESK2|GZF1|IFIT2|CIB1|HYLS1
MORF_PSMC2	0.000317612	0.00819599	-0.489291	-1.70381	25	110	SKP1|HNRNPAB|COX7A2L|EIF5|KARS|RPL36AL|NCBP2|PITPNB|HSBP1|SEC13|SRP19|ETFA|PSMC6|EBAG9|BAG5|DPM1|SEC61G|SUMO1|C6orf62|IK|DRG1|PSMC1|SRP9|COPS5|BCAP31|RER1|PUF60|PIGC|BZW1|DNPEP|NEDD8|PPP2R5E|RAB9A|ENSA|RAD21|ADAR|CNBP|PSMB4|XPC
GSE11864_CSF1_VS_CSF1_IFNG_IN_MAC_DN	0.000317774	0.00819599	-0.436678	-1.60539	27	184	ST3GAL5|HCAR3|CMTR1|EIF6|UQCRFS1|CXorf40B|VPS51|SETBP1|MORC2-AS1|KARS|BZW2|PNP|LYSMD2|DUSP5|HSBP1|CEBPA|DIABLO|CASP7|PSMC3|SEC61G|PSMD13|POC1A|EDEM1|PRIM1|DAP|TXN2|HVCN1|DTX3L|PSMD1|MSMO1|PYCR2|RPF2|RASGEF1B|XKR8|CCR5|HYOU1|TIMM9|SLC25A32|DYNLT1|SLC1A4|IFRD2|NOC4L|RCC2|TFB1M|C12orf45|UBB|PSMB4|BTN3A2|ATP6V1E1|ARL1|NOP2|LONP1|FCHO1|LINC00929|PPA1|SP110|PRPF19|LGALS3BP|IFNA16|MRPL46|DLAT|PSMB5|NIT2
KYNG_RESPONSE_TO_H2O2	0.00031791	0.00819599	-0.557365	-1.80456	23	64	CD68|HMOX1|DNAJB1|CCNH|COX6C|PFDN5|CFD|DNAJA1|RCC1|DUT|PTP4A3|PTGER4|RPL31|PPP1CA|UBE2J1|IFI6|ATP6AP1|OAZ2|UNG|PSMC4|RPL7A|SRGN
GSE12845_IGD_POS_VS_NEG_BLOOD_BCELL_DN	0.000318529	0.00820258	-0.438354	-1.60895	27	181	RBBP8|RMDN3|ADA|GYG1|NTAN1|SMAP1|PRDX1|TMEM208|SIL1|DECR1|FABP5|SEC13|GOLPH3|PRDX4|SSR4|ANXA5|HMGN4|SND1|TMED9|USP14|OSBPL2|BID|SPCS1|PDIA6|MTX2|HIGD1A|CASP3|LGALS1|LY96|ACSF2|RPN2|AP2S1|UBE2J1|MANF|CSF2RB|RAD17|AKR1A1|CRELD2|PIGP|EMC2|NEDD8|PSMG1|MGLL|CDK5|DYNLL1|CALML4|DDAH2|ETHE1|SLC27A3|SRGN|BCL2L11|BFAR|CSRP1|PEBP1|PPA1|MTX1|DCPS|PDIA4|ATP1B1|ORMDL2|CALHM2|DLAT|TMED3|TFRC|KRAS|CCNE1|ALG8|ACA…
REACTOME_PROTEIN_LOCALIZATION	0.000324977	0.00835908	-0.449893	-1.6289	27	156	HMOX1|CMC4|CMC2|CHCHD2|PHYH|FIS1|ACAA1|TOMM7|GET4|TOMM20|GRPEL1|CHCHD7|SEC61G|CHCHD10|GSTK1|DECR2|PEX7|MTX2|CYC1|TIMM10|SCP2|DNAJC19|CAMLG|HMGCL|HACL1|COA6|GNPAT|TOMM5|UBL4A|TIMM21|NUDT19|CHCHD4|DAO|ATAD1|TIMM9|ECI2|PEX16|COA4|UBB|HSCB|TOMM22|ZFAND6|BAAT|ACBD5|SLC25A6|PECR|TOMM40|TYSND1|PMPCA|EMD|PRNP|PAM16|MTX1
GSE24634_IL4_VS_CTRL_TREATED_NAIVE_CD4_TCELL_DAY3_DN	0.000327713	0.00841988	-0.433921	-1.60055	28	191	DDIT3|IFITM3|SNX10|BCL2A1|HAUS7|ACKR3|UXT|GCH1|RPL36|PSMB9|ADM|GPR65|IFITM1|UBE2L6|WARS|CXCL8|CLEC2B|IRF7|IL15|MVP|PARP12|PSMB3|RBCK1|LPAR2|HLA-J|ISG15|CCDC69|IRF1|SOD2|NME7|MYD88|TYMP|PSMB10|EHD1|FCGR1B|C3|SMCO4|PMM1|RASGRP2|CHMP7|ECSIT|ICAM3|IFIT3|SH3BP5|BIN2|WWC3|HK2|TMCO6|CXCL10|CASP1|SLAMF7|KIF16B|HERC5|YIPF1|SP110|DCPS|GBP2|LGALS3BP|LPIN1|TNFAIP6|CSGALNACT1|PRKD2
GSE14000_UNSTIM_VS_4H_LPS_DC_DN	0.000328381	0.00842323	-0.435867	-1.60498	28	187	DNAAF1|UBE2N|MT1X|BCL2A1|CMPK2|GCH1|PSMB9|DUSP5|PMAIP1|NFKBIZ|NAMPT|IFITM1|PIM3|RAB12|UBE2L6|CASP7|ATF3|MICB|WARS|IRF9|PI4K2B|PTGER4|PLEK|NINJ1|IRF7|SAMD4A|CCL4|IL15|EPSTI1|DTX3L|ISG15|POGLUT1|FUT4|IRF1|SOD2|ADPRHL2|NT5C3A|C19orf66|MYD88|IFI6|SMCO4|IFIT3|UBXN2A|NLRC5|DYNLT1|RUNX3|BST2|IFIT1|TRIM26|ADAR|MT2A|IFIT2|OASL|IFI35|SLAMF7|ISG20|HERC5|SP110|MVB12A|GBP2|AMD1|TNFAIP6|STARD5
GSE33425_CD8_ALPHAALPHA_VS_ALPHABETA_CD161_HIGH_TCELL_DN	0.00032859	0.00842323	-0.436162	-1.60523	28	186	LAMTOR4|ID2|DRC1|HAUS3|AP3S1|DBI|EVL|CKS2|FAM192A|BRK1|TMEM38B|RAB8A|PSMB9|NAA38|NUDT1|PHF5A|POLD2|R3HCC1|SSRP1|GABARAPL1|SGK1|ARL4C|PSMA4|RNF149|SMC4|CHCHD10|PRIM1|PSMB3|PTTG1|MRPS28|PPM1B|ITGAL|THOC7|SLC12A7
GNF2_TTK	0.000329004	0.00842429	-0.62405	-1.85798	22	39	CENPU|DBF4|CKS2|RFC4|SMC4|PCNA|ZWINT|CCT2|GMNN|RRM1|FANCI
REACTOME_AUF1_HNRNP_D0_BINDS_AND_DESTABILIZES_MRNA	0.000329408	0.00842508	-0.584909	-1.82552	23	51	PSME2|PSMD10|PSMB8|PSMB9|PSME1|PSMC5|PSMC3|PSMC6|PSMD14|PSMA4|HSPB1|PSMD13|PSMB3|PSMD9|PSMD1|PSMC1|PSMB10|PSMD2|PSMA7|PSMC4|PSMA1|PSMA8|UBB|PSMB4
GSE40274_CTRL_VS_FOXP3_AND_SATB1_TRANSDUCED_ACTIVATED_CD4_TCELL_UP	0.00033399	0.00853261	-0.444522	-1.61809	28	165	SKP1|SLC25A33|RBBP8|NDUFS6|MMADHC|HNRNPK|PRDX1|NFIL3|CD83|GPR183|KLHL2|PSMC5|NMI|HMGN3|CD69|TPRKB|HSPB1|NOL8|NXT1|DDX60|CKS1B|DIMT1|STX18|STARD4|HAX1|RAN|SLBP|CYP51A1|ITGAL|RASGEF1B|MARCKS|RBM27|CORO2A|INO80C|NKG7|TAF5L|HK2|PSMC4|SPRED1|MX1|UBA5|USP1|MIS12|EIF4E|BCL6B|IFI35|NOP2|SLAMF7|LYAR
GO_REGULATION_OF_CELLULAR_AMINE_METABOLIC_PROCESS	0.000336139	0.00857781	-0.536017	-1.77929	25	76	PSME2|PSMD10|NR4A2|AZIN1|PSMB8|ODC1|PSMB9|SLC7A7|PSME1|PSMC5|PSMC3|PSMC6|PSMD14|PSMA4|PSMD13|PSMB3|PSMD9|PSMD1|PSMC1|PSMB10|PSMD2|PSMA7|OAZ2|CHRNB2|PSMC4|PSMA1|PSMA8|PSMB4
GSE7852_LN_VS_FAT_TCONV_DN	0.000339014	0.00864114	-0.433386	-1.59857	29	191	DENND5A|RAP1GAP2|TOB1|CDKN1A|H2AFZ|BHLHE40|SMAP1|TTC19|BCL2A1|METRNL|NR4A2|NFIL3|RNF19B|SIK1|CFD|PNP|KHNYN|ODC1|CXCR4|DUSP5|NFKBIZ|PPP1R15A|UHRF2|HSPA13|HCST|ATF4|ATF3|SEMA4C|TMED9|PLEK|PLEKHF2|SRSF7|FOSB|EPSTI1|CYB561|NXPE4|LGALS1|SOD2|ZNF622|AHCY|SAMSN1|SLC16A6|RUNX3|CORO2A|NKG7|BAG3|CUEDC1
GSE22140_GERMFREE_VS_SPF_ARTHRITIC_MOUSE_CD4_TCELL_DN	0.000339386	0.00864114	-0.434031	-1.5995	29	189	SASH3|ST3GAL5|C11orf72|VOPP1|PSME2|CDKN1A|CSK|VPS9D1|COX7A2|POLR2I|NDUFV2|PSMB8|DECR1|PSMB9|SLC7A7|IFITM1|CEBPA|DDB2|CIC|UBE2L6|C1QB|PSMA4|WARS|SASH1|PLEK|EDEM1|NDUFS2|COASY|GGPS1|SAMD4A|PEX7|CEP250|RBCK1|IER2|SH2B2|HAX1|PHB2|IRF1|SCO2|TRANK1|TYMP|PSMB10|AKR1A1|HCK|DYNLT1|CSTF3|BST2|CTSO|IL10RA|POLR2A|ETHE1|BTN3A2|FCER1G|IFI35|VRK2|CXCL10|S100A8|HLA-F|PRPF19|SLC20A1|GBP2|CTSH|LGALS3BP|YARS|CETN3|…
GSE42088_UNINF_VS_LEISHMANIA_INF_DC_4H_DN	0.000341281	0.00867962	-0.437238	-1.60485	29	181	FAU|INPP5K|RPS18|CYTIP|RPL26|IFITM3|YPEL5|MAP1LC3B|PTP4A1|RPS16|KLF10|NR4A2|MXI1|FAM53C|CFD|RPL22|RSL24D1|CXCR4|ICAM2|PMAIP1|SAP30BP|DNAJA2|PPP1R15A|MTCH1|AKIRIN1|CHST7|CHMP1B|GABARAPL1|CD69|ARL4C|ERP29|GAB2|PTGER4|FOSB|QARS|RPL31|RPS13|MTMR11|CRBN|HLA-J|TOE1|PPCDC|MXD3|RPS4X|IFRD1|RASGRP2|KLF2|ICAM3|EEF1D|RSPH6A|RPL27A|EIF3L|SRSF5|MYO1A|EIF4B|TIPARP|SLC25A6|RPS19|STK10|OASL|HLA-F|RPL13A|PRNP|CPV…
YAO_TEMPORAL_RESPONSE_TO_PROGESTERONE_CLUSTER_10	0.000344403	0.00874915	-0.55452	-1.79535	25	64	VDAC2|BOLA2B|LDHA|PRDX1|OSTC|MPC2|TMEM11|HSPE1|SSRP1|MRPL40|PSMA4|CHCHD7|HNRNPA3|PCNA|APMAP|SUMO1|C9orf64|RPN2|SSB|HNRNPR|UFM1|FKBP2|SLC1A4|CACYBP|DYNLL1|CCT7
SENESE_HDAC3_TARGETS_UP	0.000346861	0.00880169	0.291221	1.43487	0	465	NREP|ESYT2|ZC3H11A|TMEM259|SEC61A1|ANTXR2|CCDC88A|DNAJC13|IQGAP2|MICAL2|SETD5|COPA|SLAIN2|GLYR1|KAT6A|AP1AR|NFKBIA|IL6ST|PARP8|MBNL2|TPP1|MBNL1|STYX|NCEH1|VEGFC|JMJD1C|TLR4|PLD1|XKR4|SMG7|B4GALT1|SF3B1|TGFBR2|MAPK14|SMG1|MAP3K2|IDS|CEP170|TM4SF18|MAN1A2|ATP11B|ZBTB38|ZNF480|LPXN|WSB1|MCL1|WAC|SEPT11|ARF3|TRIO|SUPT6H|IQGAP1|TMEM173|PTBP3|USP34|USP10|TTC37|CAMK2D|SLC6A6|MEX3C|SQSTM1|PTPN12|OGDH|NFY…
GO_MITOCHONDRIAL_ELECTRON_TRANSPORT_NADH_TO_UBIQUINONE	0.000349426	0.00884879	-0.601278	-1.83812	24	45	NDUFS6|NDUFA4|NDUFA13|NDUFA9|NDUFV2|NDUFA1|NDUFAB1|NDUFB5|NDUFS8|PARK7|NDUFB9|NDUFA6|NDUFA12|NDUFA3|NDUFS2|NDUFS3|NDUFB11|NDUFB10|NDUFB3|PINK1
GSE22033_UNTREATED_VS_MRL24_TREATED_MEF_UP	0.000349501	0.00884879	-0.428835	-1.58413	30	194	ST3GAL5|SNRNP25|NHP2|GGCT|ITPA|KDM1A|UQCRFS1|C1orf216|RSAD1|MRPL24|AHSA1|CARD9|DCTPP1|HAGH|FAM216A|RPL26L1|GPD1L|RFX5|CHMP1A|DIABLO|APOO|PINLYP|FBP1|TRIAP1|MAPKAPK3|GGPS1|PSTPIP2|SLC25A22|C11orf49|IARS2|ASIC1|SLBP|CBX4|TIMP3|HDAC2|PMM1|GNB2|LARS|C2CD2|HIST1H2BK|ESRRA|EIF2B1|EIF5A|SECISBP2|SERTAD3|GGCX|STARD7
GSE41867_NAIVE_VS_EFFECTOR_CD8_TCELL_DN	0.000351028	0.00887751	-0.434823	-1.60113	30	187	NDUFAF5|HNRNPAB|SOD1|WDR83OS|PSMD10|STUB1|NOP58|TRMT10C|RSL24D1|C1orf122|NTPCR|DNAJA1|RCC1|HAUS1|POLD2|PTGES3|SLIRP|C1orf52|MTG1|LSM7|EIF2B3|NOL8|EXOSC8|LDLRAD3|IMMT|METTL22|DTNBP1|BCCIP|CCT2|C9orf64|SOD2|LSM10|GMNN|GABPB1|SMIM3|PRDX6|PPP1R14B|DUSP2|NEURL4|NOL11|MITD1|GSDMD|EIF2B1|TSR1|BNIP1|EIF4E|THUMPD2|URB2|MED11|C1orf35|ELP4|SDHAF1|PEBP1|MTX3|TELO2|ST3GAL4|DCPS|SLC20A1|CHD1L|CYFIP1|MRPS22|MRP…
RCGCANGCGY_NRF1_Q6	0.000351448	0.00887819	-0.335312	-1.33157	34	900	DENND6A|DENND5A|PDCL3|NDUFAF5|TSACC|RABGGTB|SLC25A51|IRF2BPL|NPM1|FAM219A|ELP6|UCHL3|DDIT3|ARFGAP3|CMTR1|RBBP8|ACTB|OARD1|NDUFS6|C6orf136|ANAPC16|CBFB|TCTA|DNAAF1|KDM1A|CCDC12|CHMP2B|RHPN1-AS1|MAGED2|UQCRC1|MEPCE|COX7A2L|CIPC|NDUFA13|KAT7|DPY30|AKIP1|MRPL49|RPS16|OSER1|FYTTD1|OSTC|RNF19B|CKS2|COX6C|MAGED1|BRK1|NAE1|NOA1|PIGF|PDRG1|TMEM38B|SCAMP3|SNW1|BLOC1S2|SET|SDR39U1|CXCR4|RPS23|EIF2A|RASA1|RB…
GO_PEROXIREDOXIN_ACTIVITY	0.000351927	0.00888035	-0.88253	-1.83662	19	8	PRDX1|SESN1|PRDX4|PARK7|PRDX5|PRDX6
MODULE_28	0.000352578	0.0088834	-0.651189	-1.86848	23	32	PSMD10|PSME1|PSMC5|PSMC6|PSMD14|PSMA4|PSMD13|PSMB3|PSMD9|PSMD1|PSMC1|PSMD2|PSMA7|PSMC4|PSMA1|PSMB4|PSMB1|PSMB5|PSMD7|PSMC2|PSMD4
GO_ORGANELLAR_LARGE_RIBOSOMAL_SUBUNIT	0.000352834	0.0088834	-0.57313	-1.81155	25	55	MRPL15|MRPL27|MRPL49|MRPL9|MRPL21|MRPL57|MRPL24|MRPL54|NDUFAB1|MRPL18|MRPL40|MRPL3|MRPL44|MRPL13|MRPL10|MRPL22|MRPL11|MRPL43|MRPL48|MRPL32
DER_IFN_ALPHA_RESPONSE_UP	0.000353241	0.00888374	-0.544066	-1.7853	26	70	SKP1|RHOC|ATP6V0B|PSMB8|PSMB9|PMAIP1|PSME1|IFITM1|LIPA|NMI|IRF9|HLA-A|ISG15|IRF1|SRP9|HLA-E|TRIM22|PSMB10|IFI6|IFIT3|BST2|SSBP1|IFIT1|TRIM26|ADAR|EIF2B1|MX1|OASL|IFI35|BAG1|B2M|SP110
GSE34156_NOD2_LIGAND_VS_TLR1_TLR2_LIGAND_6H_TREATED_MONOCYTE_UP	0.000362011	0.00909418	-0.433165	-1.59631	31	189	MPEG1|CMTR1|RMDN3|KLF4|PSME2|IFITM3|OSER1|RNF19B|FBXW4|PSMB8|PNP|PSMB9|NAMPT|PSME1|ZFP36|MARCH5|UBE2L6|NMI|CLIP2|TNFRSF1B|IRF9|OTUD5|PCGF5|MAFK|IRF7|FMR1|C8orf33|IL15|TBPL1|DDX24|TGIF1|RBCK1|ISG15|MAP2K1|JUN|IRF1|MYD88|PSMB10|CBX4|TCIRG1|ITM2B|IKBKG|LY6E|IFIT3|VPS54|GBP4|GNA13|ADAR|MX1|AKR1B1|PFN1|RSAD2|IFIT2|IFI35|CXCL10|ISG20|ACP5|TXNIP|GBP2|LGALS3BP|DYNC1H1|PELI1|TOR3A|ETNK1
GSE17721_4H_VS_24H_POLYIC_BMDC_DN	0.000362582	0.0090957	-0.435535	-1.60292	31	186	KANSL2|IFNAR2|DBNL|PFKFB3|C6orf136|IFITM3|AZIN1|TSC22D4|PACS2|BCAS2|COA5|GARS|GPR65|NAA60|FBXO33|TMEM11|PIGH|CHMP1A|FAM214B|NDUFA6|TNFRSF1B|PRPF39|SLIRP|CERK|TYW1|LFNG|SUMF1|BET1L|COA7|GABARAPL2|RABGAP1|ACADVL|SUGT1|SMPDL3A|BCCIP|IFNGR2|LY96|PPCDC|VTI1B|ZNF622|PRDX5|GCLC|TSTA3|OAZ2|FBXO25|RPP21|PSMA1|TMCO6
GSE37605_C57BL6_VS_NOD_FOXP3_FUSION_GFP_TREG_DN	0.000362878	0.0090957	-0.436561	-1.6058	31	185	SLC25A33|KLF4|BHLHE40|MS4A7|PLEKHO2|NFIL3|RNF19B|ACKR3|TSEN15|TMEM120A|TANGO2|DUSP5|ATOX1|NFKBIZ|ZFP36|CASP7|LANCL1|ATF3|MRPL18|SEMA4C|CEBPB|MRPL3|GDE1|GAB2|PTGER4|TNFAIP3|MAPKAPK3|PLAUR|GTF2B|FOSB|IER2|SPRY4|JUN|MRPL48|EHD1|MAFF|PRDX6|LAMP1|KDM6B|SLC25A25|CCRL2|HAUS8|ISY1|RPL3|VPS37B|PLK2|SUV39H1|AVEN|UBA2|SNORD22|ATP6V1E1|FOS|ETFB
REACTOME_RECRUITMENT_OF_NUMA_TO_MITOTIC_CENTROSOMES	0.000364872	0.00913555	-0.512118	-1.7414	28	91	TUBA3E|HAUS3|DCTN3|CEP131|HAUS7|TUBA1A|HSP90AA1|CEP63|HAUS1|TUBB8|TUBB3|TUBB2A|CEP250|MAPRE1|CETN2|NME7|YWHAG|TUBA1B|CEP57|MZT1|HAUS8|CEP78|CEP164|TUBA1C|NEDD1|DYNLL1|ALMS1|HAUS5|CEP290|CDK1|CEP152|TUBA4B|DYNC1H1
GNF2_KPNB1	0.000365755	0.0091374	-0.546101	-1.79548	27	71	OARD1|MAGOH|HNRNPK|HNRNPF|NAE1|RBMX|SRSF10|SNRPD3|HNRNPA3|EXOSC8|PPIH|AIMP1|HDAC1|SRSF7|SF3B2|HSPB11|DDX47|HNRNPR|NOP14|CEP57|SSBP1|MAP3K4|SNRPE|RNF138|NOL11|WDR61|PSIP1|PSMA1|TSN|XRCC5|USP1|BUB3|EIF3D
GNF2_XRCC5	0.000365755	0.0091374	-0.544914	-1.79158	27	71	EIF4A1|MAGOH|MMADHC|HNRNPK|HNRNPF|NAE1|RBMX|GNAI3|SRSF10|SSRP1|SNRPD3|PTGES3|PSMD14|PSMA4|MRPL3|HNRNPA3|SNRPD2|SUMO1|SNRPG|SF3B2|HSPB11|MAPRE1|RAN|IFRD1|SSBP1|SNRPE|PSMA1|XRCC5|BUB3|RTCA
KEGG_RIBOSOME	0.000366324	0.00914151	-0.543209	-1.78248	27	70	RPS25|FAU|RPS18|RPL26|RPL23|RPL35|RPL22L1|RPS16|RPL22|RPS5|RPL14|RPL36AL|RSL24D1|RPL36|RPS4Y1|RPS23|RPL26L1|RPS10|RPL4|RPS21|RPS27L|MRPL13|RPL31|RPS13|RPS3|RPS4X
GSE36826_WT_VS_IL1R_KO_SKIN_DN	0.000371484	0.00923899	-0.428662	-1.58485	32	196	DDX39A|NHP2|SNRPB|ACTB|DDX21|ACOT9|CYTIP|CDKN1A|EIF6|LDHA|YIF1A|CRIP1|C5AR1|COX7A2|PNP|SH3BGRL3|KHNYN|PPP1R15A|NAMPT|SRSF10|HSBP1|UBE2A|HCLS1|SETD1B|CHTOP|PARK7|HMGN4|LFNG|MAPKAPK3|AATF|ITGAE|BCCIP|EMP3|EBLN2|SLC3A2|HNRNPR|C15orf39|TCIRG1|CSNK2A1|PTPN6|DAZAP1|TXNDC15|PPP1R14B|SLC16A6|IKBKG|CCR5|RHOG|GCLC|CFP|TJAP1|RFTN1|PSMA1|CDC42
GSE43863_TFH_VS_LY6C_INT_CXCR5POS_EFFECTOR_CD4_TCELL_UP	0.000372414	0.00923899	-0.429307	-1.58458	32	192	KANSL2|MARCKSL1|RABGGTB|NPM1|NHP2|DDIT3|CDKN1C|ACOT9|SIDT2|MEPCE|UBR7|PRDX1|DDRGK1|PDRG1|DCTPP1|GNAI3|LYSMD2|CXCR4|DNAJA1|ZFP36|PHF5A|RNF4|IRS2|CPQ|BCL7C|IER2|RCN1|WDR55|ZNF622|ERH|CTSV|SERTAD1|AGO2|TUFT1|NASP|SRSF6|DUSP2|ITLN1|WSB2|IMP4|RNF138|HK2|ZSCAN21|RBM8A|SRGN|EIF3D
GSE35685_CD34POS_CD38NEG_VS_CD34POS_CD10NEG_CD62LPOS_BONE_MARROW_UP	0.000372915	0.00923899	-0.431504	-1.59163	32	191	MPEG1|ST3GAL5|SNRNP25|NPM1|COPRS|RPS18|ACOT9|SMAP1|SRP14|CRIP1|PRDX1|CD83|ZCRB1|DNASE1L1|RPS5|GCH1|MRPS36|RPL36|OAT|TSG101|EIF2D|NFKBIZ|UNC119|PRDX4|ADD1|NDUFA6|NDFIP1|GABARAPL2|VBP1|IL15|CKB|GSTO1|ACADM|DRG1|UBL3|SRP9|QDPR|SLU7|MRPS21|EMP3|LRMP|LSM14A|PJA1|HDAC2|PPP1R21|ATAD1|CUEDC1|ZNF281|SNX4|ALDH9A1|ZSCAN21|EIF3L|ARL5A|ARL1|EIF1|BCL10
GO_REGULATION_OF_VIRAL_TRANSCRIPTION	0.000372926	0.00923899	-0.555926	-1.79082	27	62	INPP5K|IFITM3|POLR2I|SNW1|POLR2G|ZFP36|NELFCD|RRP1B|PSMC3|CHD1|POLR2J|HDAC1|GTF2B|CCL4|JUN|ZNF639|SUPT5H|SUPT4H1|POLR2A|NELFB|TARBP2|POLR2E
GSE15330_HSC_VS_PRO_BCELL_DN	0.000373008	0.00923899	-0.432708	-1.59547	32	190	LPCAT1|CMTR1|LAMTOR5|MOB4|KLF6|ABHD17A|LDHA|MRPL49|MICAL1|AZIN1|MXI1|MPND|PYCARD|FAM216A|UBE2E2|ABCB10|HRAS|ETFA|TMEM243|FAM214B|HSD17B8|PCBP1|COA7|RALB|NDUFS2|POLE3|SMPDL3A|TMEM128|UBL4B|UFSP2|NME7|NDUFB10|ERH|AKR1A1|SMARCC1|INPP1|SNRNP40|ELOF1|ESYT1|C11orf74|PARP2|TEX264|KAT2B|DHRS1|RAB9A|VAMP8|MICU1|STARD7|TIPARP|SIPA1|CTBS|STK10|PHF13|TCEAL8|EMD|GAS8|TMEM143|RRAGD|FUOM|EIF2B2|NECAB2|HEXIM1|SI…
GSE30083_SP1_VS_SP3_THYMOCYTE_UP	0.000373008	0.00923899	-0.432591	-1.59503	32	190	TCF7L2|BOD1|IFITM3|TNIP2|GPR137B|NUDT15|KNOP1|KLF10|MAGED1|TUBA1A|MRPL54|DUSP5|IER5|TSR2|FABP5|WDR70|LCMT1|HMGN3|TAF7|ZNHIT1|TRIAP1|HNRNPDL|TPK1|ARMCX6|C8orf82|PAXBP1|TXN2|CRY1|MRPS28|HEY1|SLC3A2|RAD23A|PRDX5|SPTY2D1|SF3B5|PWP2|DRAM1|NECAP1|TSPAN31|GOT1|SPRED1|CD81|PTTG1IP|ZMPSTE24|ZNF821|POLR2E|NAT10|NOP2|SLC35B1|C19orf53|UBTD2|NDUFA11|PHPT1|TFRC|GPX4|ABT1|SYTL2|CLPP|ASB2|CCT3|NDUFB2|SUPV3L1|OTU…
GSE36476_CTRL_VS_TSST_ACT_40H_MEMORY_CD4_TCELL_OLD_UP	0.000373324	0.00923899	-0.432692	-1.59457	32	189	ARL4A|RAP1GAP2|JOSD1|TOB1|ARHGEF18|DPEP2|RHPN1-AS1|YPEL5|PTP4A1|MOAP1|DNAJB1|NR4A2|OSER1|MXI1|SIK1|ELF2|LINC01260|IFITM1|SGK1|CD69|FAM8A1|THUMPD1|ARL4C|CHD1|P2RX1|WIPF2|IRS2|PTGER4|LINC00667|JUN|ZBTB5|PLCD1|ATF7IP2|DNAJB9|ASIC1|NKTR|RASGRP2|KLF2|ZNF331|LARS
GSE1460_NAIVE_CD4_TCELL_CORD_BLOOD_VS_THYMIC_STROMAL_CELL_DN	0.000373912	0.00923899	-0.434895	-1.60057	32	186	WDR45B|GGCT|MMADHC|PSMD10|CHMP2B|MT1X|MAP1LC3B|SMS|SMNDC1|NDUFA1|SIL1|GNAI3|RHOQ|NTM|SEC13|ARPC1A|MLH1|ETFA|SGK1|ATF3|DUSP12|TUBB3|RPS27L|SASH1|CPQ|APMAP|PEX7|NCAPG2|HIGD1A|TNFSF13|RNASEH2A|PPCS|IFRD1|RAD17|CALM2|CRELD2|SLC25A46|SLC25A32|RAB9A|UBE2V2|GMPR2|MT2A|SLC35A5|ZFAND1|NGRN|THG1L|TRAM1|MANBA|CENPN|SSH1|HES1|EIF3J|MAP4|MFSD1|IFT46
GSE2197_CPG_DNA_VS_UNTREATED_IN_DC_DN	0.000373912	0.00923899	-0.434902	-1.60059	32	186	APOPT1|VCPKMT|ATRAID|C6orf136|KAT7|MICAL1|ARPC5L|ELF2|GPR183|POLR2G|ABCB10|ATPAF1|TSNAX|TPRKB|ENOPH1|BTBD1|TPK1|ORMDL1|GPS2|PPIH|AIMP1|STRADB|WDR11|POC1B|SARS|ZNF274|MPPE1|AATK|CCDC34|RP9|ST13|PPM1J|CDC25B|ASNSD1|TMEM60|TNFAIP8L1|TIPIN|C11orf74|LIAS|XKR5|HEBP1|RMND1|TECPR2|ERCC5|DHX32|RFC5|NGRN|P2RY10|HADH|RASSF7|ABCB7|KCTD15|IFT46|FOXO3|FAM122B|ADI1|ERCC6L|AP5B1|ORMDL2|MRPL51
REACTOME_TRANSCRIPTION_COUPLED_NUCLEOTIDE_EXCISION_REPAIR_TC_NER	0.000374924	0.00924564	-0.534074	-1.77284	28	76	UVSSA|HMGN1|CCNH|POLR2I|RBX1|POLE|RFC4|POLR2G|POLD2|ZNF830|RPA3|ERCC1|POLR2J|PCNA|POLE3|RFC1|CUL4A|COPS5|COPS3|PPIE|CDK7|ISY1|GTF2H3|POLR2A|UBB|ERCC5|LIG1|RFC5|POLR2E|MNAT1|PRPF19|ERCC2|POLD4|XPA
GSE17721_0.5H_VS_4H_GARDIQUIMOD_BMDC_UP	0.00037541	0.00924564	-0.435959	-1.60016	32	181	LPCAT1|SLC25A51|C9orf78|MRPL15|COPRS|SIRT7|PBDC1|CDK2AP1|LDHA|SH2D1B|COMMD9|POLR2G|PTS|UNC119|PHF5A|POLD2|DRAP1|CHCHD7|OMA1|DOLPP1|TPK1|MRPL44|EXOSC8|TM2D2|POLE3|MTX2|C1orf174|PITPNM1|NDUFS3|TBC1D22A|POLR3GL|CHMP6|MTIF2|SARS|MRPS21|AKR1A1|DPCD|RHOG|AP1M1|FAM50A|TEX264|ACYP1|MFAP1|PSMG1|WDR61|CPSF3|CLEC4A|UBA2|SLC50A1|PLEKHO1|SLC7A5|TFEB
GSE21678_WT_VS_FOXO1_FOXO3_KO_TREG_UP	0.00037541	0.00924564	-0.436191	-1.60101	32	181	DENND6A|RABGGTB|IRF2BPL|PIGA|ZBTB21|KLHL15|SMAP1|SHOC2|CCNH|OSER1|SNORD89|GPR183|RAP2C|NFKBIZ|NAMPT|KBTBD8|PNPLA8|PIM3|CLUHP3|SGK1|HIST1H2AJ|USP14|NINJ1|MAP3K8|SRSF7|C6orf62|PDCL|ALG13|DNAJB9|MB21D2|FAM76B|SMIM3|SLC16A6|CD99P1|TP53BP2|USP16|DNAJB14|SH3BP5|TXNDC16
JISON_SICKLE_CELL_DISEASE_UP	0.000376047	0.00925125	-0.435927	-1.59845	32	179	ST3GAL5|CTSL|DDIT3|PSME2|HMOX1|TCTA|CDKN1A|PRDX1|HIST2H2AA3|PSMB8|PSMB9|ADM|ATOX1|PLIN3|LIPA|PRDX4|UBE2L6|CASP7|BLOC1S1|GNG5|ATF3|MICB|TMED1|PLEK|TIMP1|EIF4A3|NDUFS2|TUBB2A|GTF2B|IL15|GSTO1|HLA-A|EMP3|TYMP|SNN|CLIC2|AKR1A1|CCRL2|BLVRA|LY6E|IFIT3|DYNLT1|BST2|WSB2|IFIT1|VAMP8|MX1|ZMPSTE24|RSAD2|IFIT2|OASL|IFI35|VRK2|LILRA2|CXCL10
GSE12001_MIR223_KO_VS_WT_NEUTROPHIL_UP	0.000376566	0.00925394	-0.43707	-1.60106	32	177	SLC25A51|DBNL|RPS25|CMSS1|RPP25L|PTP4A1|SUCLG2|EIF5|NR4A2|NFIL3|SYTL1|CYSTM1|CMPK2|ADAP1|DNAJA2|ZNF593|THUMPD1|GRPEL1|TYW1|UQCRQ|COA7|AIMP1|MRPS17|AATF|RNF114|APMAP|RFNG|SLC25A26|PRPS1|ANKRD49|CCT2|UTP3|MPHOSPH6|SLC25A22|QDPR|CTNNBL1|AHCY|KHDC3L|PDCD10|SLC25A25|TUFT1|PPP1CC|SVIL|NKRF|DKKL1|RHBDF2|ANP32E|PIK3AP1|BMS1|GLRX|PECR|ZCCHC10|C3orf18|ISG20|HERC5|VPS33B|ZNF263|DCPS|CMTR2|PRMT3
KEGG_HEDGEHOG_SIGNALING_PATHWAY	0.000382234	0.00937453	0.497358	1.85896	9	56	WNT3|ZIC2|CSNK1D|PTCH2|WNT9B|PRKACA|BTRC|DHH|GAS1|CSNK1G2|WNT3A|WNT6|WNT4|WNT1|WNT16|GSK3B|WNT11|FBXW11|BMP8B|WNT10A|WNT9A|SUFU|PTCH1|WNT2B|IHH|BMP8A
GO_RNA_SPLICING_VIA_TRANSESTERIFICATION_REACTIONS	0.000382304	0.00937453	-0.388857	-1.4902	35	321	CWC25|DDX39A|SNRNP25|C9orf78|SNRPB|MAGOH|KDM1A|HNRNPK|CWC15|GCFC2|SNRNP27|HNRNPF|ZCRB1|SMNDC1|POLR2I|RBMX|SNW1|BCAS2|NCBP2|RBM15B|LSM6|POLR2G|HNRNPH3|SRSF10|PHF5A|ALYREF|SNRPD3|WDR83|PRPF39|LSM7|FRG1|SNRPD1|POLR2J|NSRP1|SRRM1|PCBP1|RALY|SNRPA1|HNRNPA3|LSM5|RBM7|EIF4A3|PPIH|SNRPD2|FMR1|SRSF7|ZMAT2|UBL5|SNRPG|PNN|C1QBP|CWC27|PPIL3|SF3B2|SNRPC|IK|SNRPF|PRMT7|USP49|CTNNBL1|SLU7|LUC7L2|ZRSR2|PPIE|HNRN…
GSE43957_UNTREATED_VS_NACL_TREATED_ANTI_CD3_CD28_STIM_CD4_TCELL_DN	0.000382741	0.00937507	-0.427928	-1.58213	33	196	DENND5A|ZNF703|PLGRKT|ZFAND2A|DCTN3|TMEM222|BHLHE40|SMS|MT1E|FYTTD1|NFIL3|RNF19B|NDUFA9|SH2B3|RAB24|MIEN1|TSG101|ARPC1A|PRDX4|DDIT4|PTGER4|MAP3K8|EIF1AY|FMR1|SUGT1|C1D|NDUFS3|TBC1D22A|BPIFA2|IRF1|RAN|COPS5|MYD88|NDUFB10|C3|TIMP3|IRF8|MRAS|MARCKS|COQ3|SLC1A4|DUSP2|TXNDC16|NAPSA|NOC4L|KPNA3|HK2|CDK5|MMP15
REACTOME_REGULATION_OF_RUNX3_EXPRESSION_AND_ACTIVITY	0.000383336	0.00937948	-0.578539	-1.81159	27	52	PSME2|CBFB|PSMD10|PSMB8|PSMB9|PSME1|PSMC5|PSMC3|PSMC6|PSMD14|PSMA4|PSMD13|PSMB3|PSMD9|PSMD1|PSMC1|PSMB10|PSMD2|PSMA7|RUNX3|PSMC4|PSMA1|UBB|PSMB4
GSE557_WT_VS_I_AB_KO_DC_DN	0.000384803	0.00940517	-0.433594	-1.59721	33	188	PRADC1|NHP2|COPRS|DDIT3|ITPA|SFR1|MICU2|AP3S1|MRPL27|YWHAQ|FYTTD1|KCTD9|MRPL57|DUSP5|FABP5|PHF5A|UBE2A|TMEM11|NME1|SPAG7|LAP3|PSMD13|UBA3|MIS18A|PPIH|PEX7|SUGT1|TGIF1|MPHOSPH6|LRMP|GMNN|LSM14A|TTC32|C15orf39|GABPB1|FAM76B|POLG|PMM1|SLC25A25|SIRT1|RAB9A|PSIP1|PSMA1|PIDD1|TIMELESS|IFT57|RYBP|BUB3|NAA10|PDHX|SLAMF7|ZNF664|GLA|RPAP3|NRBF2|IL2RB|MRPS22|BBS2|SARNP|CCNE1|PPP2CA|RNF7|NR4A3|CCT3|OTUD6B|EI…
GO_CELL_CELL_ADHESION_VIA_PLASMA_MEMBRANE_ADHESION_MOLECULES	0.000386947	0.00944736	0.305297	1.43358	2	263	PCDHA7|PCDH20|EMB|AJUBA|PCDHA6|CLDN11|WNK1|PLXNB2|ITGA5|TGFBR2|MAPK14|PCDH8|CDHR5|PCDHGB7|BSG|PCDHA3|PCDHA12|LRFN3|PCDHB2|PCDHGA2|AMIGO1|ITGAM|MPZL2|PCDHB10|FAT1|IGSF9|PCDHGA3|SCARF2|PIK3CB|CDH4|PCDHGA4|GATA5|PCDHAC2|ESAM|CD164|CBLN1|PCDHGA7|PCDHGA10|PVR|MYADM|ROBO1|PECAM1|SELL|ITGB1|LRRC4B|CLDN23|IL1RN|ITGB2|CDH20|PCDHB14|KIRREL3|MAP2K5|CDH11|PCDHB16|PCDHB15|PCDHA11|DSC2|PCDH10|HMCN1|ROBO2|CLDN1…
GSE22886_IL2_VS_IL15_STIM_NKCELL_DN	0.000388389	0.009471	-0.437331	-1.6011	33	176	WDR83OS|MAPKAPK5-AS1|GGCT|RPS16|COX7A2|COMMD9|CARD9|RPL36|SEC11A|PAK1IP1|UBE2A|SNRPD3|GNG5|NDUFA6|ZNF14|NDUFS2|CTDNEP1|SNRPD2|AATF|CASP3|FUT4|MTIF2|MXD3|PSMB10|PSMD2|SIVA1|HIRIP3|PSMA7|FBXW7|SNRNP35|GALE|NASP|RIC8A|TAF5L|VPS37B|RNF138|LDHB|CCDC47|ASL|CCT7|COQ6|PSMB4|UBA2|IMP3|E2F6|SS18L2|MRPS7|EXOSC7|ORC3|DNAJC1|HSF2|HSPA14|CDHR2|MAD2L1BP|TRMT12|CUL2|RAE1|CCS|PUS3|STRAP|EZH2|MCUR1|IZUMO4|CLPP|NAC…
HECKER_IFNB1_TARGETS	0.000388754	0.009471	-0.509941	-1.73898	30	93	C1QA|HES4|MS4A4A|CMPK2|RPS23|C1QB|LAP3|CXCL8|IRF7|DDX60|EPSTI1|PARP12|G0S2|DTX3L|ISG15|SCO2|FFAR2|TYMP|IFI6|LY6E|IFIT3|IFIT1|MX1|RSAD2|IFIT2|OASL|IFI35|C1QC|CXCL10|HERC5|KLRD1|LGALS3BP|TNFAIP6
GOLDRATH_HOMEOSTATIC_PROLIFERATION	0.000391329	0.00952347	-0.460505	-1.64248	32	135	UBALD2|VDAC2|VOPP1|NHP2|AMZ2|MAGOH|ATP6V0B|RPIA|C9orf85|MRPL9|BZW2|UBE2E1|MPC2|SET|NDUFAB1|PSMC5|HSPE1|NME1|PARK7|PSMC6|PTGES3|ARL4C|MRPS33|PCGF2|LAGE3|UBL5|VTI1B|QDPR|SNX9|CDCA7L|RNF11|FAM162A|NDUFB3|UNG|CACYBP
GO_METAPHASE_PLATE_CONGRESSION	0.000392741	0.00954754	-0.567756	-1.79927	28	56	BOD1|CENPC|CHMP2B|SPDL1|MAD1L1|CHMP1A|MLH1|CHMP1B|TRAPPC12|CHMP4B|CHMP6|CHMP5|CHMP7|PIBF1|BECN1|PINX1|MIS12|VPS4B|CENPE|KIFC1|CHAMP1|DYNC1H1
GSE22886_NAIVE_CD4_TCELL_VS_12H_ACT_TH1_DN	0.000393391	0.00955306	-0.4261	-1.57691	34	198	UCHL3|MRPL15|BATF3|CLUH|CXorf40A|MTHFD1|NDUFV2|AHSA1|EEF1E1|NDUFAB1|RFC4|ATOX1|DIABLO|HSPE1|ZNF593|MLH1|PSMD14|PPP1R8|MED27|ENOPH1|RTCB|ERCC1|GLRX2|EIF2B3|ABCF1|PCNA|MRPL22|C1D|FASTKD3|HIGD1A|IMPDH2|NDUFS3|CCT2|CAMK1|RAN|PSMD1|GMNN|CSNK2A1|GABPB1|AGO2|CCT6A|CCR5|SNRNP40|SLC25A32|MRPL33|PHLPP2|ESRRA|SNRPE|CACYBP|TPI1|XPOT|GOT1|PSMA1|CCT7|ALDOA|BMS1|PLAGL2|E2F6
GSE14308_TH2_VS_NAIVE_CD4_TCELL_UP	0.000395516	0.0095659	-0.43129	-1.59084	34	191	TMEM241|RAP1GAP2|VCPKMT|SNRPB|NSA2|KDM8|PBDC1|HNRNPK|OXSR1|PDZD11|PHTF2|SRA1|SAP30BP|NDUFB5|HMGN3|SSRP1|GOLT1B|FBXO34|ZNF14|LFNG|SUMF1|SAAL1|CHURC1|PCNA|UBL5|UTP3|PSMD1|CUL4A|COPS5|BCAP31|CNOT11|RER1|RAD17|UBL4A|SLC16A6|PGK2|NASP|FBXO25|RPS6KC1|PIK3AP1|GMPR2|RBM8A|BUB3|GPR174|VPS4B|NRROS|CIT|CASP6|ST3GAL4|TMEM143|BRF2|ERCC6L|RND3|SLC10A3|GALC|CUL2|SLC29A1|CCT8
GSE17721_PAM3CSK4_VS_GADIQUIMOD_16H_BMDC_DN	0.000395516	0.0095659	-0.430768	-1.58891	34	191	TCF7L2|ARFGAP3|RMDN3|ZBTB18|ANAPC16|MOB2|GPR137B|RHOC|ZFAND2A|TMEM183A|CSK|MAP7D1|PDZD11|TSEN15|RAP2C|PSME1|NMI|R3HCC1|CLIP2|C1QB|RNF149|ARHGEF28|MRPL13|ZNF18|C19orf25|SLC25A26|PTTG1|ISG15|FAM114A2|RAP1B|HLA-E|PRMT7|KATNA1|CTSV|DPCD|SERTAD1|BLVRA|CCR5|STAG2|ARID5A|DHRS1|IMP4|UTP18|PSMC4|MLLT3|MITD1|DYNLL1|MICU1|CLEC4A|CNBP|TTC1|IFI35|C1QC|PNPO|FOS|SLC15A3|ISG20|TYSND1
GSE24634_NAIVE_CD4_TCELL_VS_DAY3_IL4_CONV_TREG_DN	0.000395516	0.0095659	-0.430991	-1.58974	34	191	MT1HL1|NHP2|PSME2|ETF1|TNF|ARPC5L|MTHFD1|AHSA1|MAFB|SPDL1|HSD17B10|PFDN2|POLD2|DDB2|CASP7|SNRPD3|RPA3|PSMD14|SLIRP|WARS|GLRX2|EMC8|BID|COASY|MRPL11|ITGAE|CASP3|IMMT|C1QBP|CCT2|PSMD1|MRPS28|CSF2RB|GABPB1|SMCO4|BLVRA|AGO2|GALE|DPP3|ARL3|NDUFB3|PWP2|DRAM1|MUS81|IMP4|TFB1M|NCAPD3|CCDC47
GSE16266_CTRL_VS_HEATSHOCK_AND_LPS_STIM_MEF_UP	0.000395614	0.0095659	-0.431167	-1.58979	34	190	NDUFS6|TBCB|SFR1|DBF4|RPL23|AP3S1|DPY30|MOAP1|BCL2A1|FAM32A|YWHAQ|NDUFA1|UBE2E1|MPC2|ODC1|COX20|MARCH5|NDUFB5|ALYREF|NFU1|FAM8A1|DDIT4|NDFIP1|ORMDL1|DDT|SPCS1|VBP1|UQCRB|CHMP4B|CASP3|SF3B2|SNRPC|CCT2|RAB29|VPS29|UBE2J1|PYCR2|TMEM9B|COA6|FHDC1|TIPIN|MRPS18C|GHITM|NDUFB3|WSB2|CNIH4|AMMECR1L|EEF1D|EFHD2|PFN2|HMGB3|LIG1|AKR1B1|SLC25A36|AIFM1|ATP6V1E1|HIF1A|RAP2A|GOLGA4|ZFP91|CEBPG|EMC6|NUCKS1|UBR5|MY…
GSE14308_TH2_VS_NATURAL_TREG_UP	0.00039784	0.00960944	-0.435841	-1.60067	34	182	MYO15B|VCPKMT|NHP2|ARFGAP3|PIGA|CHCHD2|KARS|SMCO3|RPL14|POLE|RAB24|HAGH|FAM216A|SAP30BP|NFKBIZ|GET4|ABCB10|EPS8|FBXO34|ANXA7|MIS18A|COASY|SRRD|MFSD12|MTX2|CEP250|UBL5|DRG1|RAP1B|COPS5|SARS|NDUFB10|TIMM9|UBXN2A|BST2|NAPSA|DKKL1|ECI2|MCEE|MDM1|GMPR2|SLC7A5|NOB1|P2RY10|UXS1|CIT|OXSM|PCSK4|ST3GAL4|TMEM143|ERCC6L
REACTOME_INTERLEUKIN_1_SIGNALING	0.000398317	0.00961068	-0.504158	-1.73086	31	98	SKP1|PSME2|TNIP2|UBE2N|PSMD10|PSMB8|RBX1|PSMB9|PSME1|PSMC5|PSMC3|PSMC6|PSMD14|PSMA4|HMGB1|PSMD13|MAP3K8|PSMB3|PSMD9|MAP2K1|PSMD1|PSMC1|MYD88|PSMB10|RIPK2|PSMD2|PSMA7|IKBKG|PSMC4|PSMA1|PSMA8|UBB|PSMB4
REACTOME_HEDGEHOG_OFF_STATE	0.000404263	0.00974373	-0.48782	-1.69473	32	108	SKP1|PSME2|PSMD10|IFT88|PSMB8|RBX1|TUBA1A|PSMB9|PSME1|PSMC5|PSMC3|PSMC6|PSMD14|TUBB3|PSMA4|PSMD13|TUBB2A|PSMB3|PSMD9|PSMD1|PSMC1|PRKAR2A|PSMB10|PSMD2|TUBA1B|PSMA7|TUBA1C|PSMC4|PSMA1|PSMA8|UBB|PSMB4|IFT57
GSE36476_CTRL_VS_TSST_ACT_72H_MEMORY_CD4_TCELL_OLD_DN	0.000406816	0.00974744	-0.429008	-1.58242	35	191	SNRNP25|MRPL15|HNRNPAB|RBBP8|CENPU|CDK2AP1|PGAM1|MTHFD1|RFC4|NUDT1|NME1|NDUFA6|MRPL18|WARS|GLRX2|MIS18A|NDUFS2|ZWINT|CYC1|NCAPG2|EMC9|MRPL11|CKS1B|GSTO1|LYRM4|FH|EBNA1BP2|RNASEH2A|PSMD2|FANCI|TUBA1B|SMCO4|DPP3|UNG|TUBA1C|TPI1|PSMG1|GOT1|TIMELESS|HMGB3|DHRS7B|MCM5|GLA|ACOT13|IARS|GBP2|FAM50B|CTSH|CCDC51|MCM7|SNUPN|PSMB5|NIT2|CCNE1|PAICS|EGR3|FANCG|CDK4|CCT3|HMMR|MED8|RRM2|AARS|FEN1|SPAG5|NCAPH
GSE18791_CTRL_VS_NEWCASTLE_VIRUS_DC_6H_UP	0.000406918	0.00974744	-0.429679	-1.5843	35	190	PRADC1|ATG101|ELP6|CCDC12|THYN1|STUB1|DHRS4-AS1|RANGRF|BLOC1S4|PDRG1|MTFR2|NELFCD|SEC13|MPLKIP|NXT1|YLPM1|MRPL10|POLE3|HENMT1|HVCN1|IMPDH2|NAPG|CETN2|BAHD1|SRP68|FLAD1|LRMP|TOMM40L|RFXANK|PPP1R14B|FBXO21|SNRNP35|RIC8A|HHEX|DUS2|TEX264|UNG|RMND1|DPH5|METTL18|TARBP2|URB2|TMEM147|CD3EAP|SMIM12|DNAJC11|NOP2|FOS|MED29|BIN3|NDUFA5|BRF2|CLP1|CETN3|NME6|XXYLT1|NIT2|EBPL|CCNE1|GSPT2|RPP40|RNF7|SAMD13|PPAT…
GSE37533_PPARG1_FOXP3_VS_PPARG2_FOXP3_TRANSDUCED_CD4_TCELL_PIOGLITAZONE_TREATED_DN	0.000406918	0.00974744	-0.4306	-1.5877	35	190	CMTR1|PSME2|SETBP1|DNAJB1|RNF19B|NDUFA9|PSMB8|GCH1|PSMB9|PMAIP1|DNAJA2|PSME1|DNAJA1|IFITM1|UBE2L6|NMI|CASP7|ATF3|LAP3|PSMA4|WARS|IRF9|MALT1|RNF114|DDX60|IL15|PARP12|HLA-A|ISG15|IRF1|C19orf66|TRANK1|HLA-E|MYD88|TRIM22|PSMB10|RIPK2|LGALS9|CLIC2|IRF8|IFIT3|DYRK4|DYNLT1|ACKR4|ARID5A|DRAM1|AKAP8|IFIT1|ADAR|MX1|RSAD2|TESK2|IFIT2|PHF11|IFI35|VRK2|CXCL10|SLC15A3|SLC25A28|CASP1|HLA-F
[truncated: 21,644 more rows]

## Sheet: Supplementary Table 3
#GSEA on non-classical monocytes effect sizes
pathway	pval	padj	ES	NES	nMoreExtreme	size	leadingEdge
[truncated: 22,581 more rows]

## Sheet: Supplementary Table 4
gene	cellType	n1	m1	sd1	n2	m2	sd2	diff	pooled.sd	g	se.g	p.value	q.value	dG
PGD	Classical	1085	65.2394	37.3665	45	16.08	9.62836	49.1594	36.6798	1.33934	0.154727	0	0	2.53192
[truncated: 19 more rows]

[truncated: 4 more sheets: Supplemetary Table 5, Supplementary Table 6, Supplementary Table 7, Supplementary Table 8]
